# Supplementary material for: Innate immune defects in HIV permissive cell lines
Source: Retrovirology. 2016 Jun 27;13:43. doi: 10.1186/s12977-016-0275-8 (PMC4924258; doi:10.1186/s12977-016-0275-8)
Supplement: Supplementary file 1 — 10.1186/s12977-016-0275-8 List of 1503 innate immunity genes used in this study. [file 12977_2016_275_MOESM1_ESM.txt]

Ensembl.Gene.ID	Associated.Gene.Name
ENSG00000164825	DEFB1
ENSG00000164822	DEFA6
ENSG00000164821	DEFA4
ENSG00000206047	DEFA1
ENSG00000240247	DEFA1B
ENSG00000239839	DEFA3
ENSG00000164816	DEFA5
ENSG00000177243	DEFB103B
ENSG00000176797	DEFB103A
ENSG00000171711	DEFB4A
ENSG00000136574	GATA4
ENSG00000198502	HLA-DRB5
ENSG00000135924	DNAJB2
ENSG00000196126	HLA-DRB1
ENSG00000103316	CRYM
ENSG00000196735	HLA-DQA1
ENSG00000166851	PLK1
ENSG00000178035	IMPDH2
ENSG00000237541	HLA-DQA2
ENSG00000058600	POLR3E
ENSG00000241106	HLA-DOB
ENSG00000204267	TAP2
ENSG00000204252	HLA-DOA
ENSG00000204264	PSMB8
ENSG00000231389	HLA-DPA1
ENSG00000240065	PSMB9
ENSG00000223865	HLA-DPB1
ENSG00000168394	TAP1
ENSG00000163563	MNDA
ENSG00000163565	IFI16
ENSG00000187522	HSPA14
ENSG00000163568	AIM2
ENSG00000006062	MAP3K14
ENSG00000204257	HLA-DMA
ENSG00000132703	APCS
ENSG00000132693	CRP
ENSG00000204256	BRD2
ENSG00000158714	SLAMF8
ENSG00000162723	SLAMF9
ENSG00000073754	CD5L
ENSG00000158473	CD1D
ENSG00000198925	ATG9A
ENSG00000162739	SLAMF6
ENSG00000117090	SLAMF1
ENSG00000026751	SLAMF7
ENSG00000114316	USP4
ENSG00000122224	LY9
ENSG00000214706	IFRD2
ENSG00000233276	GPX1
ENSG00000196132	MYT1
ENSG00000176095	IP6K1
ENSG00000067066	SP100
ENSG00000182179	UBA7
ENSG00000183763	TRAIP
ENSG00000164078	MST1R
ENSG00000135899	SP110
ENSG00000187514	PTMA
ENSG00000036448	MYOM2
ENSG00000030110	BAK1
ENSG00000096433	ITPR3
ENSG00000077238	IL4R
ENSG00000114353	GNAI2
ENSG00000114737	CISH
ENSG00000146872	TLK2
ENSG00000124507	PACSIN1
ENSG00000162692	VCAM1
ENSG00000115457	IGFBP2
ENSG00000198909	MAP3K3
ENSG00000127837	AAMP
ENSG00000018280	SLC11A1
ENSG00000068745	IP6K2
ENSG00000110944	IL23A
ENSG00000170581	STAT2
ENSG00000055208	TAB2
ENSG00000172345	STARD5
ENSG00000120265	PCMT1
ENSG00000118785	SPP1
ENSG00000161980	POLR3K
ENSG00000163644	PPM1K
ENSG00000156232	WHAMM
ENSG00000156587	UBE2L6
ENSG00000138642	HERC6
ENSG00000081181	ARG2
ENSG00000149131	SERPING1
ENSG00000138646	HERC5
ENSG00000102010	BMX
ENSG00000130234	ACE2
ENSG00000176153	GPX2
ENSG00000151247	EIF4E
ENSG00000165806	CASP7
ENSG00000168067	MAP4K2
ENSG00000129465	RIPK3
ENSG00000100220	C22orf28
ENSG00000137265	IRF4
ENSG00000125952	MAX
ENSG00000100968	NFATC4
ENSG00000145335	SNCA
ENSG00000137834	SMAD6
ENSG00000139289	PHLDA1
ENSG00000166949	SMAD3
ENSG00000145692	BHMT
ENSG00000172183	ISG20
ENSG00000168062	BATF2
ENSG00000196247	ZNF107
ENSG00000170542	SERPINB9
ENSG00000100448	CTSG
ENSG00000100453	GZMB
ENSG00000033800	PIAS1
ENSG00000184304	PRKD1
ENSG00000108953	YWHAE
ENSG00000168036	CTNNB1
ENSG00000241258	CRCP
ENSG00000169902	TPST1
ENSG00000221823	PPP3R1
ENSG00000122643	NT5C3
ENSG00000104549	SQLE
ENSG00000075420	FNDC3B
ENSG00000153563	CD8A
ENSG00000121858	TNFSF10
ENSG00000130303	BST2
ENSG00000198933	TBKBP1
ENSG00000121879	PIK3CA
ENSG00000157216	SSBP3
ENSG00000167693	NXN
ENSG00000171109	MFN1
ENSG00000050730	TNIP3
ENSG00000162302	RPS6KA4
ENSG00000112343	TRIM38
ENSG00000148737	TCF7L2
ENSG00000116133	DHCR24
ENSG00000196975	ANXA4
ENSG00000167965	MLST8
ENSG00000180573	HIST1H2AC
ENSG00000186470	BTN3A2
ENSG00000214943	GPR33
ENSG00000026950	BTN3A1
ENSG00000011201	KAL1
ENSG00000111801	BTN3A3
ENSG00000168811	IL12A
ENSG00000084093	REST
ENSG00000025434	NR1H3
ENSG00000136810	TXN
ENSG00000101000	PROCR
ENSG00000187266	EPOR
ENSG00000138684	IL21
ENSG00000134352	IL6ST
ENSG00000138685	FGF2
ENSG00000073670	ADAM11
ENSG00000085832	EPS15
ENSG00000211592	IGKC
ENSG00000211598	IGKV4-1
ENSG00000164176	EDIL3
ENSG00000211599	IGKV5-2
ENSG00000243466	IGKV1-5
ENSG00000243063	IGKV3-7
ENSG00000241351	IGKV3-11
ENSG00000106100	NOD1
ENSG00000244437	IGKV3-15
ENSG00000239951	IGKV3-20
ENSG00000243238	IGKV2-30
ENSG00000242371	IGKV1-39
ENSG00000211619	IGKV2-40
ENSG00000251039	IGKV2D-40
ENSG00000251546	IGKV1D-39
ENSG00000095015	MAP3K1
ENSG00000241244	IGKV1D-16
ENSG00000224041	IGKV3D-15
ENSG00000196814	FAM125B
ENSG00000035720	STAP1
ENSG00000130175	PRKCSH
ENSG00000196664	TLR7
ENSG00000101916	TLR8
ENSG00000205542	TMSB4X
ENSG00000155629	PIK3AP1
ENSG00000144655	CSRNP1
ENSG00000197329	PELI1
ENSG00000100906	NFKBIA
ENSG00000066336	SPI1
ENSG00000130159	ECSIT
ENSG00000081189	MEF2C
ENSG00000096996	IL12RB1
ENSG00000172724	CCL19
ENSG00000113356	POLR3G
ENSG00000181852	RNF41
ENSG00000105639	JAK3
ENSG00000216490	IFI30
ENSG00000173083	HPSE
ENSG00000173221	GLRX
ENSG00000103811	CTSH
ENSG00000138678	AGPAT9
ENSG00000236882	C5orf27
ENSG00000140379	BCL2A1
ENSG00000109339	MAPK10
ENSG00000158517	NCF1
ENSG00000100644	HIF1A
ENSG00000183625	CCR3
ENSG00000136807	CDK9
ENSG00000163823	CCR1
ENSG00000121807	CCR2
ENSG00000099942	CRKL
ENSG00000078043	PIAS2
ENSG00000100030	MAPK1
ENSG00000114738	MAPKAPK3
ENSG00000168918	INPP5D
ENSG00000101665	SMAD7
ENSG00000085978	ATG16L1
ENSG00000121060	TRIM25
ENSG00000211644	IGLV1-51
ENSG00000211652	IGLV7-43
ENSG00000153898	MCOLN2
ENSG00000185686	PRAME
ENSG00000164086	DUSP7
ENSG00000142867	BCL10
ENSG00000239732	TLR9
ENSG00000142871	CYR61
ENSG00000198612	COPS8
ENSG00000211677	IGLC2
ENSG00000211679	IGLC3
ENSG00000211685	IGLC7
ENSG00000184203	PPP1R2
ENSG00000189058	APOD
ENSG00000103363	TCEB2
ENSG00000005381	MPO
ENSG00000124831	LRRFIP1
ENSG00000213886	UBD
ENSG00000065243	PKN2
ENSG00000151470	C4orf33
ENSG00000132664	POLR3F
ENSG00000198668	CALM1
ENSG00000133460	SLC2A11
ENSG00000117226	GBP3
ENSG00000141646	SMAD4
ENSG00000117228	GBP1
ENSG00000162645	GBP2
ENSG00000100784	RPS6KA5
ENSG00000240972	MIF
ENSG00000162654	GBP4
ENSG00000154451	GBP5
ENSG00000183036	PCP4
ENSG00000141401	IMPA2
ENSG00000006327	TNFRSF12A
ENSG00000120690	ELF1
ENSG00000183486	MX2
ENSG00000125266	EFNB2
ENSG00000196628	TCF4
ENSG00000145016	KIAA0226
ENSG00000157601	MX1
ENSG00000120129	DUSP1
ENSG00000102524	TNFSF13B
ENSG00000141367	CLTC
ENSG00000204632	HLA-G
ENSG00000188229	TUBB4B
ENSG00000179387	ELMOD2
ENSG00000188389	PDCD1
ENSG00000206503	HLA-A
ENSG00000062716	VMP1
ENSG00000175354	PTPN2
ENSG00000173276	ZNF295
ENSG00000120659	TNFSF11
ENSG00000106028	SSBP1
ENSG00000164136	IL15
ENSG00000133106	EPSTI1
ENSG00000188747	NOXA1
ENSG00000116030	SUMO1
ENSG00000258227	CLEC5A
ENSG00000160179	ABCG1
ENSG00000159200	RCAN1
ENSG00000174032	SLC25A30
ENSG00000013374	NUB1
ENSG00000103313	MEFV
ENSG00000109458	GAB1
ENSG00000234127	TRIM26
ENSG00000141448	GATA6
ENSG00000160703	NLRX1
ENSG00000204592	HLA-E
ENSG00000161011	SQSTM1
ENSG00000169564	PCBP1
ENSG00000101347	SAMHD1
ENSG00000139687	RB1
ENSG00000163599	CTLA4
ENSG00000100292	HMOX1
ENSG00000168038	ULK4
ENSG00000088782	DEFB127
ENSG00000113595	TRIM23
ENSG00000101255	TRIB3
ENSG00000110395	CBL
ENSG00000125826	RBCK1
ENSG00000221963	APOL6
ENSG00000060566	CREB3L3
ENSG00000171223	JUNB
ENSG00000050748	MAPK9
ENSG00000197122	SRC
ENSG00000128284	APOL3
ENSG00000141480	ARRB2
ENSG00000082512	TRAF5
ENSG00000131378	RFTN1
ENSG00000128335	APOL2
ENSG00000162772	ATF3
ENSG00000112851	ERBB2IP
ENSG00000100342	APOL1
ENSG00000129988	LBP
ENSG00000161921	CXCL16
ENSG00000131187	F12
ENSG00000177189	RPS6KA3
ENSG00000118260	CREB1
ENSG00000204103	MAFB
ENSG00000136628	EPRS
ENSG00000163251	FZD5
ENSG00000077150	NFKB2
ENSG00000183735	TBK1
ENSG00000130066	SAT1
ENSG00000133101	CCNA1
ENSG00000100368	CSF2RB
ENSG00000143507	DUSP10
ENSG00000106538	RARRES2
ENSG00000178078	STAP2
ENSG00000146094	DOK3
ENSG00000078053	AMPH
ENSG00000091592	NLRP1
ENSG00000183258	DDX41
ENSG00000187554	TLR5
ENSG00000122194	PLG
ENSG00000162909	CAPN2
ENSG00000085511	MAP3K4
ENSG00000100385	IL2RB
ENSG00000135148	TRAFD1
ENSG00000128340	RAC2
ENSG00000196329	GIMAP5
ENSG00000165025	SYK
ENSG00000010256	UQCRC1
ENSG00000169306	IL1RAPL1
ENSG00000185345	PARK2
ENSG00000134061	CD180
ENSG00000145675	PIK3R1
ENSG00000149948	HMGA2
ENSG00000198814	GK
ENSG00000157625	TAB3
ENSG00000157557	ETS2
ENSG00000100079	LGALS2
ENSG00000164307	ERAP1
ENSG00000114166	KAT2B
ENSG00000090376	IRAK3
ENSG00000241186	TDGF1
ENSG00000165030	NFIL3
ENSG00000100097	LGALS1
ENSG00000071242	RPS6KA2
ENSG00000135111	TBX3
ENSG00000189060	H1F0
ENSG00000154342	WNT3A
ENSG00000122641	INHBA
ENSG00000165168	CYBB
ENSG00000135047	CTSL1
ENSG00000100129	EIF3L
ENSG00000109943	CRTAM
ENSG00000106588	PSMA2
ENSG00000179295	PTPN11
ENSG00000112486	CCR6
ENSG00000111537	IFNG
ENSG00000171236	LRG1
ENSG00000174136	RGMB
ENSG00000127318	IL22
ENSG00000159110	IFNAR2
ENSG00000106948	AKNA
ENSG00000143641	GALNT2
ENSG00000197885	NKIRAS1
ENSG00000183813	CCR4
ENSG00000124145	SDC4
ENSG00000088247	KHSRP
ENSG00000243646	IL10RB
ENSG00000106605	BLVRA
ENSG00000185022	MAFF
ENSG00000163512	AZI2
ENSG00000142166	IFNAR1
ENSG00000132530	XAF1
ENSG00000215301	DDX3X
ENSG00000089127	OAS1
ENSG00000151090	THRB
ENSG00000159128	IFNGR2
ENSG00000111331	OAS3
ENSG00000100201	DDX17
ENSG00000111335	OAS2
ENSG00000143669	LYST
ENSG00000116977	LGALS8
ENSG00000115226	FNDC4
ENSG00000170485	NPAS2
ENSG00000100226	GTPBP1
ENSG00000127666	TICAM1
ENSG00000100242	SUN2
ENSG00000100979	PLTP
ENSG00000128383	APOBEC3A
ENSG00000179750	APOBEC3B
ENSG00000148334	PTGES2
ENSG00000128394	APOBEC3F
ENSG00000239713	APOBEC3G
ENSG00000117020	AKT3
ENSG00000132514	CLEC10A
ENSG00000125657	TNFSF9
ENSG00000133321	RARRES3
ENSG00000148346	LCN2
ENSG00000158125	XDH
ENSG00000125730	C3
ENSG00000125798	FOXA2
ENSG00000178726	THBD
ENSG00000108561	C1QBP
ENSG00000162711	NLRP3
ENSG00000115594	IL1R1
ENSG00000152133	CCDC75
ENSG00000138166	DUSP5
ENSG00000115598	IL1RL2
ENSG00000115602	IL1RL1
ENSG00000055332	EIF2AK2
ENSG00000167770	OTUB1
ENSG00000115604	IL18R1
ENSG00000197747	S100A10
ENSG00000115607	IL18RAP
ENSG00000158270	COLEC12
ENSG00000072818	ACAP1
ENSG00000166888	STAT6
ENSG00000135218	CD36
ENSG00000159527	PGLYRP3
ENSG00000086991	NOX4
ENSG00000163218	PGLYRP4
ENSG00000163220	S100A9
ENSG00000163221	S100A12
ENSG00000143546	S100A8
ENSG00000143556	S100A7
ENSG00000102755	FLT1
ENSG00000189334	S100A14
ENSG00000155287	SLC25A28
ENSG00000091106	NLRC4
ENSG00000173821	RNF213
ENSG00000135114	OASL
ENSG00000182199	SHMT2
ENSG00000089041	P2RX7
ENSG00000154153	FAM134B
ENSG00000172175	MALT1
ENSG00000131068	DEFB118
ENSG00000169184	MN1
ENSG00000167984	NLRC3
ENSG00000107566	ERLIN1
ENSG00000080986	NDC80
ENSG00000213341	CHUK
ENSG00000189403	HMGB1
ENSG00000111087	GLI1
ENSG00000177954	RPS27
ENSG00000125651	GTF2F1
ENSG00000125968	ID1
ENSG00000074695	LMAN1
ENSG00000171552	BCL2L1
ENSG00000138061	CYP1B1
ENSG00000075213	SEMA3A
ENSG00000141682	PMAIP1
ENSG00000005339	CREBBP
ENSG00000110931	CAMKK2
ENSG00000110079	MS4A4A
ENSG00000175197	DDIT3
ENSG00000100219	XBP1
ENSG00000101336	HCK
ENSG00000160710	ADAR
ENSG00000158169	FANCC
ENSG00000141522	ARHGDIA
ENSG00000166959	MS4A8B
ENSG00000182944	EWSR1
ENSG00000183684	ALYREF
ENSG00000171791	BCL2
ENSG00000100600	LGMN
ENSG00000185920	PTCH1
ENSG00000196230	TUBB
ENSG00000183087	GAS6
ENSG00000100604	CHGA
ENSG00000110446	SLC15A3
ENSG00000103423	DNAJA3
ENSG00000137331	IER3
ENSG00000186190	BPIFB3
ENSG00000105397	TYK2
ENSG00000182500	ORAI1
ENSG00000197272	IL27
ENSG00000039537	C6
ENSG00000122694	GLIPR2
ENSG00000110218	PANX1
ENSG00000173039	RELA
ENSG00000198183	BPIFA1
ENSG00000136244	IL6
ENSG00000197461	PDGFA
ENSG00000185499	MUC1
ENSG00000105401	CDC37
ENSG00000143947	RPS27A
ENSG00000181541	MAB21L2
ENSG00000093167	LRRFIP2
ENSG00000049130	KITLG
ENSG00000111012	CYP27B1
ENSG00000139318	DUSP6
ENSG00000107581	EIF3A
ENSG00000141551	CSNK1D
ENSG00000089723	OTUB2
ENSG00000165029	ABCA1
ENSG00000141574	SECTM1
ENSG00000165949	IFI27
ENSG00000150637	CD226
ENSG00000146425	DYNLT1
ENSG00000149476	DAK
ENSG00000143627	PKLR
ENSG00000196371	FUT4
ENSG00000011465	DCN
ENSG00000115355	CCDC88A
ENSG00000148444	COMMD3
ENSG00000160753	RUSC1
ENSG00000164691	TAGAP
ENSG00000133639	BTG1
ENSG00000101412	E2F1
ENSG00000178952	TUFM
ENSG00000177721	ANXA2R
ENSG00000170677	SOCS6
ENSG00000175550	DRAP1
ENSG00000096060	FKBP5
ENSG00000177889	UBE2N
ENSG00000198873	GRK5
ENSG00000099995	SF3A1
ENSG00000100697	DICER1
ENSG00000125977	EIF2S2
ENSG00000137462	TLR2
ENSG00000120833	SOCS2
ENSG00000096063	SRPK1
ENSG00000078747	ITCH
ENSG00000138035	PNPT1
ENSG00000204525	HLA-C
ENSG00000168398	BDKRB2
ENSG00000150995	ITPR1
ENSG00000234745	HLA-B
ENSG00000171557	FGG
ENSG00000129351	ILF3
ENSG00000213658	LAT
ENSG00000112062	MAPK14
ENSG00000182985	CADM1
ENSG00000140650	PMM2
ENSG00000174516	PELI3
ENSG00000010030	ETV7
ENSG00000187555	USP7
ENSG00000103495	MAZ
ENSG00000232810	TNF
ENSG00000124762	CDKN1A
ENSG00000197540	GZMM
ENSG00000204482	LST1
ENSG00000015171	ZMYND11
ENSG00000110244	APOA4
ENSG00000118137	APOA1
ENSG00000158869	FCER1G
ENSG00000204475	NCR3
ENSG00000204472	AIF1
ENSG00000143226	FCGR2A
ENSG00000059758	CDK17
ENSG00000100811	YY1
ENSG00000137193	PIM1
ENSG00000179583	CIITA
ENSG00000162924	REL
ENSG00000198574	SH2D1B
ENSG00000197905	TEAD4
ENSG00000137200	FTSJD2
ENSG00000120539	MASTL
ENSG00000172936	MYD88
ENSG00000164171	ITGA2
ENSG00000160209	PDXK
ENSG00000172070	SRXN1
ENSG00000127616	SMARCA4
ENSG00000136147	PHF11
ENSG00000117475	BLZF1
ENSG00000160218	TRAPPC10
ENSG00000188404	SELL
ENSG00000007908	SELE
ENSG00000134363	FST
ENSG00000134489	HRH4
ENSG00000078399	HOXA9
ENSG00000119326	CTNNAL1
ENSG00000166233	ARIH1
ENSG00000198053	SIRPA
ENSG00000160224	AIRE
ENSG00000106052	TAX1BP1
ENSG00000169398	PTK2
ENSG00000116194	ANGPTL1
ENSG00000142185	TRPM2
ENSG00000171885	AQP4
ENSG00000078295	ADCY2
ENSG00000015475	BID
ENSG00000135828	RNASEL
ENSG00000135829	DHX9
ENSG00000134760	DSG1
ENSG00000116701	NCF2
ENSG00000160255	ITGB2
ENSG00000184979	USP18
ENSG00000084674	APOB
ENSG00000140464	PML
ENSG00000073756	PTGS2
ENSG00000165416	SUGT1
ENSG00000116711	PLA2G4A
ENSG00000101695	RNF125
ENSG00000090104	RGS1
ENSG00000164733	CTSB
ENSG00000116741	RGS2
ENSG00000116747	TROVE2
ENSG00000102837	OLFM4
ENSG00000160932	LY6E
ENSG00000051382	PIK3CB
ENSG00000000971	CFH
ENSG00000134389	CFHR5
ENSG00000065135	GNAI3
ENSG00000101200	AVP
ENSG00000081237	PTPRC
ENSG00000184432	COPB2
ENSG00000178607	ERN1
ENSG00000105245	NUMBL
ENSG00000116251	RPL22
ENSG00000184371	CSF1
ENSG00000151650	VENTX
ENSG00000140105	WARS
ENSG00000038945	MSR1
ENSG00000143119	CD53
ENSG00000185338	SOCS1
ENSG00000250067	YJEFN3
ENSG00000131473	ACLY
ENSG00000258818	RNASE4
ENSG00000165527	ARF6
ENSG00000181784	RNASE4
ENSG00000167601	AXL
ENSG00000184602	SNN
ENSG00000185559	DLK1
ENSG00000104213	PDGFRL
ENSG00000173786	CNP
ENSG00000091583	APOH
ENSG00000154229	PRKCA
ENSG00000088827	SIGLEC1
ENSG00000105329	TGFB1
ENSG00000163932	PRKCD
ENSG00000069849	ATP1B3
ENSG00000168256	NKIRAS2
ENSG00000116489	CAPZA1
ENSG00000049249	TNFRSF9
ENSG00000155363	MOV10
ENSG00000108771	DHX58
ENSG00000184113	CLDN5
ENSG00000133265	HSPBP1
ENSG00000169429	IL8
ENSG00000155366	RHOC
ENSG00000074800	ENO1
ENSG00000155380	SLC16A1
ENSG00000081041	CXCL2
ENSG00000163738	MTHFD2L
ENSG00000104964	AES
ENSG00000105372	RPS19
ENSG00000117410	ATP6V0B
ENSG00000056736	IL17RB
ENSG00000080824	HSP90AA1
ENSG00000103653	CSK
ENSG00000076928	ARHGEF1
ENSG00000173757	STAT5B
ENSG00000134242	PTPN22
ENSG00000117266	CDK18
ENSG00000244038	DDOST
ENSG00000124882	EREG
ENSG00000171621	SPSB1
ENSG00000126561	STAT5A
ENSG00000171608	PIK3CD
ENSG00000011485	PPP5C
ENSG00000114251	WNT5A
ENSG00000158711	ELK4
ENSG00000165799	RNASE7
ENSG00000088888	MAVS
ENSG00000153879	CEBPG
ENSG00000168610	STAT3
ENSG00000154258	ABCA9
ENSG00000134759	ELP2
ENSG00000143466	IKBKE
ENSG00000105287	PRKD2
ENSG00000101236	RNF24
ENSG00000162889	MAPKAPK2
ENSG00000136634	IL10
ENSG00000142224	IL19
ENSG00000163947	ARHGEF3
ENSG00000213719	CLIC1
ENSG00000213281	NRAS
ENSG00000123843	C4BPB
ENSG00000123838	C4BPA
ENSG00000196352	CD55
ENSG00000052723	SIKE1
ENSG00000204671	IL31
ENSG00000166710	B2M
ENSG00000125931	CITED1
ENSG00000168484	SFTPC
ENSG00000164949	GEM
ENSG00000117322	CR2
ENSG00000137628	DDX60
ENSG00000108984	MAP2K6
ENSG00000029993	HMGB3
ENSG00000203710	CR1
ENSG00000134259	NGF
ENSG00000117335	CD46
ENSG00000137275	RIPK1
ENSG00000178209	PLEC
ENSG00000175591	P2RY2
ENSG00000116815	CD58
ENSG00000166016	ABTB2
ENSG00000157131	C8A
ENSG00000167780	SOAT2
ENSG00000116514	RNF19B
ENSG00000171631	P2RY6
ENSG00000168495	POLR3D
ENSG00000197405	C5AR1
ENSG00000134830	GPR77
ENSG00000021852	C8B
ENSG00000154174	TOMM70A
ENSG00000089902	RCOR1
ENSG00000131323	TRAF3
ENSG00000114416	FXR1
ENSG00000117595	IRF6
ENSG00000185792	NLRP9
ENSG00000140279	DUOX2
ENSG00000198794	SCAMP5
ENSG00000173372	C1QA
ENSG00000152952	PLOD2
ENSG00000103569	AQP9
ENSG00000159189	C1QC
ENSG00000140968	IRF8
ENSG00000183508	FAM46C
ENSG00000173369	C1QB
ENSG00000184500	PROS1
ENSG00000179873	NLRP11
ENSG00000009724	MASP2
ENSG00000136436	CALCOCO2
ENSG00000138814	PPP3CA
ENSG00000147465	STAR
ENSG00000090659	CD209
ENSG00000173706	HEG1
ENSG00000138755	CXCL9
ENSG00000105402	NAPA
ENSG00000099901	RANBP1
ENSG00000160505	NLRP4
ENSG00000105697	HAMP
ENSG00000078967	UBE2D4
ENSG00000100985	MMP9
ENSG00000181481	RNF135
ENSG00000079385	CEACAM1
ENSG00000137845	ADAM10
ENSG00000177606	JUN
ENSG00000167851	CD300A
ENSG00000198793	MTOR
ENSG00000173572	NLRP13
ENSG00000213928	IRF9
ENSG00000179709	NLRP8
ENSG00000113389	NPR3
ENSG00000109819	PPARGC1A
ENSG00000160307	S100B
ENSG00000137857	DUOX1
ENSG00000186407	CD300E
ENSG00000173848	NET1
ENSG00000171487	NLRP5
ENSG00000179091	CYC1
ENSG00000129450	SIGLEC9
ENSG00000169245	CXCL10
ENSG00000188313	PLSCR1
ENSG00000012124	CD22
ENSG00000168995	SIGLEC7
ENSG00000113407	TARS
ENSG00000169248	CXCL11
ENSG00000179526	SHARPIN
ENSG00000100324	TAB1
ENSG00000186074	CD300LF
ENSG00000104938	CLEC4M
ENSG00000131724	IL13RA1
ENSG00000243414	TICAM2
ENSG00000198019	FCGR1B
ENSG00000126262	FFAR2
ENSG00000117318	ID3
ENSG00000231924	PSG1
ENSG00000163666	HESX1
ENSG00000078142	PIK3C3
ENSG00000187513	GJA4
ENSG00000134970	TMED7
ENSG00000169679	BUB1
ENSG00000157693	C9orf91
ENSG00000135018	UBQLN1
ENSG00000026508	CD44
ENSG00000078081	LAMP3
ENSG00000116663	FBXO6
ENSG00000145782	ATG12
ENSG00000138760	SCARB2
ENSG00000172354	GNB2
ENSG00000128272	ATF4
ENSG00000109320	NFKB1
ENSG00000204389	HSPA1A
ENSG00000123609	NMI
ENSG00000150051	MKX
ENSG00000104689	TNFRSF10A
ENSG00000142512	SIGLEC10
ENSG00000160323	ADAMTS13
ENSG00000149923	PPP4C
ENSG00000204386	NEU1
ENSG00000123610	TNFAIP6
ENSG00000116560	SFPQ
ENSG00000078061	ARAF
ENSG00000105298	CACTIN
ENSG00000118520	ARG1
ENSG00000011021	CLCN6
ENSG00000102871	TRADD
ENSG00000102265	TIMP1
ENSG00000038210	PI4K2B
ENSG00000126581	BECN1
ENSG00000105366	SIGLEC8
ENSG00000166165	CKB
ENSG00000126759	CFP
ENSG00000185436	IL28RA
ENSG00000169439	SDC2
ENSG00000126767	ELK1
ENSG00000103257	SLC7A5
ENSG00000101323	HAO1
ENSG00000110169	HPX
ENSG00000213809	KLRK1
ENSG00000168884	TNIP2
ENSG00000166920	C15orf48
ENSG00000146243	IRAK1BP1
ENSG00000134028	ADAMDEC1
ENSG00000204371	EHMT2
ENSG00000109332	UBE2D3
ENSG00000105492	SIGLEC6
ENSG00000102882	MAPK3
ENSG00000076984	MAP2K7
ENSG00000185122	HSF1
ENSG00000117289	TXNIP
ENSG00000153208	MERTK
ENSG00000108599	AKAP10
ENSG00000197046	SIGLEC15
ENSG00000242110	AMACR
ENSG00000123146	CD97
ENSG00000102879	CORO1A
ENSG00000131482	G6PC
ENSG00000125148	MT2A
ENSG00000105438	KDELR1
ENSG00000116688	MFN2
ENSG00000205364	MT1M
ENSG00000020577	SAMD4A
ENSG00000119333	WDR34
ENSG00000105501	SIGLEC5
ENSG00000010278	CD9
ENSG00000060138	CSDA
ENSG00000023445	BIRC3
ENSG00000186141	POLR3C
ENSG00000179588	ZFPM1
ENSG00000169688	MT1B
ENSG00000082196	C1QTNF3
ENSG00000198417	MT1F
ENSG00000147896	IFNK
ENSG00000152256	PDK1
ENSG00000131979	GCH1
ENSG00000020633	RUNX3
ENSG00000124602	UNC5CL
ENSG00000125144	MT1G
ENSG00000127954	STEAP4
ENSG00000175567	UCP2
ENSG00000164104	HMGB2
ENSG00000092445	TYRO3
ENSG00000133710	SPINK5
ENSG00000028137	TNFRSF1B
ENSG00000249437	NAIP
ENSG00000011422	PLAUR
ENSG00000120738	EGR1
ENSG00000166278	C2
ENSG00000182718	ANXA2
ENSG00000182054	IDH2
ENSG00000110330	BIRC2
ENSG00000205358	MT1H
ENSG00000124151	NCOA3
ENSG00000187193	MT1X
ENSG00000198060	MARCH5
ENSG00000125355	FAM70A
ENSG00000124391	IL17C
ENSG00000092067	CEBPE
ENSG00000197561	ELANE
ENSG00000051523	CYBA
ENSG00000213689	TREX1
ENSG00000134339	SAA2
ENSG00000067182	TNFRSF1A
ENSG00000065559	MAP2K4
ENSG00000068079	IFI35
ENSG00000100393	EP300
ENSG00000108691	CCL2
ENSG00000108828	VAT1
ENSG00000197766	CFD
ENSG00000137673	MMP7
ENSG00000131981	LGALS3
ENSG00000176920	FUT2
ENSG00000144136	SLC20A1
ENSG00000161911	TREML1
ENSG00000108700	CCL8
ENSG00000124785	NRN1
ENSG00000095970	TREM2
ENSG00000066044	ELAVL1
ENSG00000108702	CCL1
ENSG00000134470	IL15RA
ENSG00000173432	SAA1
ENSG00000112195	TREML2
ENSG00000197594	ENPP1
ENSG00000139083	ETV6
ENSG00000123143	PKN1
ENSG00000121380	BCL2L14
ENSG00000124731	TREM1
ENSG00000005884	ITGA3
ENSG00000005156	LIG3
ENSG00000034152	MAP2K3
ENSG00000107643	MAPK8
ENSG00000162493	PDPN
ENSG00000120899	PTK2B
ENSG00000185722	ANKFY1
ENSG00000112799	LY86
ENSG00000125538	IL1B
ENSG00000197111	PCBP2
ENSG00000243649	CFB
ENSG00000121022	COPS5
ENSG00000136238	RAC1
ENSG00000112773	FAM46A
ENSG00000111321	LTBR
ENSG00000171729	TMEM51
ENSG00000118523	CTGF
ENSG00000103266	STUB1
ENSG00000175104	TRAF6
ENSG00000196116	TDRD7
ENSG00000177830	CHID1
ENSG00000015285	WAS
ENSG00000168615	ADAM9
ENSG00000105559	PLEKHA4
ENSG00000107968	MAP3K8
ENSG00000124783	SSR1
ENSG00000186810	CXCR3
ENSG00000166349	RAG1
ENSG00000139193	CD27
ENSG00000058262	SEC61A1
ENSG00000119707	RBM25
ENSG00000166090	IL25
ENSG00000165732	DDX21
ENSG00000120885	CLU
ENSG00000058404	CAMK2B
ENSG00000107201	DDX58
ENSG00000111266	DUSP16
ENSG00000136689	IL1RN
ENSG00000181788	SIAH2
ENSG00000169252	ADRB2
ENSG00000140853	NLRC5
ENSG00000073008	PVR
ENSG00000157240	FZD1
ENSG00000119401	TRIM32
ENSG00000087085	ACHE
ENSG00000069667	RORA
ENSG00000166750	SLFN5
ENSG00000112299	VNN1
ENSG00000150630	VEGFC
ENSG00000257017	HP
ENSG00000136869	TLR4
ENSG00000140575	IQGAP1
ENSG00000116017	ARID3A
ENSG00000069399	BCL3
ENSG00000172123	SLFN12
ENSG00000138119	MYOF
ENSG00000100413	POLR3H
ENSG00000150337	FCGR1A
ENSG00000170525	PFKFB3
ENSG00000080815	PSEN1
ENSG00000103966	EHD4
ENSG00000139625	MAP3K12
ENSG00000173210	ABLIM3
ENSG00000130202	PVRL2
ENSG00000139946	PELI2
ENSG00000112576	CCND3
ENSG00000162434	JAK1
ENSG00000174944	P2RY14
ENSG00000196419	XRCC6
ENSG00000168961	LGALS9
ENSG00000144802	NFKBIZ
ENSG00000143368	SF3B4
ENSG00000186350	RXRA
ENSG00000116678	LEPR
ENSG00000140368	PSTPIP1
ENSG00000092929	UNC13D
ENSG00000168938	PPIC
ENSG00000101966	XIAP
ENSG00000170017	ALCAM
ENSG00000163113	OTUD7B
ENSG00000169871	TRIM56
ENSG00000007171	NOS2
ENSG00000172531	PPP1CA
ENSG00000106366	SERPINE1
ENSG00000101972	STAG2
ENSG00000075702	WDR62
ENSG00000138670	RASGEF1B
ENSG00000187908	DMBT1
ENSG00000161570	CCL5
ENSG00000131203	IDO1
ENSG00000108861	DUSP3
ENSG00000105967	TFEC
ENSG00000174953	DHX36
ENSG00000104856	RELB
ENSG00000158470	B4GALT5
ENSG00000174123	TLR10
ENSG00000198911	SREBF2
ENSG00000158077	NLRP14
ENSG00000068308	OTUD5
ENSG00000124226	RNF114
ENSG00000174125	TLR1
ENSG00000160339	FCN2
ENSG00000105229	PIAS4
ENSG00000115966	ATF2
ENSG00000184990	SIVA1
ENSG00000124208	TMEM189-UBE2V1
ENSG00000244687	UBE2V1
ENSG00000085265	FCN1
ENSG00000137801	THBS1
ENSG00000155846	PPARGC1B
ENSG00000142208	AKT1
ENSG00000163701	IL17RE
ENSG00000120875	DUSP4
ENSG00000174130	TLR6
ENSG00000140416	TPM1
ENSG00000078902	TOLLIP
ENSG00000105974	CAV1
ENSG00000204403	CASP12
ENSG00000172216	CEBPB
ENSG00000196396	PTPN1
ENSG00000115165	CYTIP
ENSG00000196776	CD47
ENSG00000182578	CSF1R
ENSG00000012504	NR1H4
ENSG00000148606	POLR3A
ENSG00000183918	SH2D1A
ENSG00000079277	MKNK1
ENSG00000196954	CASP4
ENSG00000198830	HMGN2
ENSG00000163874	ZC3H12A
ENSG00000117676	RPS6KA1
ENSG00000126934	MAP2K2
ENSG00000180530	NRIP1
ENSG00000184584	TMEM173
ENSG00000117115	PADI2
ENSG00000187094	CCK
ENSG00000006210	CX3CL1
ENSG00000004139	SARM1
ENSG00000102970	CCL17
ENSG00000007001	UPP2
ENSG00000007952	NOX1
ENSG00000035928	RFC1
ENSG00000198898	CAPZA2
ENSG00000162594	IL23R
ENSG00000104894	CD37
ENSG00000101096	NFATC2
ENSG00000019169	MARCO
ENSG00000105810	CDK6
ENSG00000244731	C4A
ENSG00000137161	CNPY3
ENSG00000182261	NLRP10
ENSG00000102974	CTCF
ENSG00000143384	MCL1
ENSG00000163515	RETNLB
ENSG00000099341	PSMD8
ENSG00000163519	TRAT1
ENSG00000168297	PXK
ENSG00000171132	PRKCE
ENSG00000070808	CAMK2A
ENSG00000185567	AHNAK2
ENSG00000184216	IRAK1
ENSG00000168310	IRF2
ENSG00000176170	SPHK1
ENSG00000150093	ITGB1
ENSG00000117984	CTSD
ENSG00000137752	CASP1
ENSG00000129667	RHBDF2
ENSG00000125753	VASP
ENSG00000102003	SYP
ENSG00000140285	FGF7
ENSG00000163131	CTSS
ENSG00000116044	NFE2L2
ENSG00000106785	TRIM14
ENSG00000143387	CTSK
ENSG00000100889	PCK2
ENSG00000116016	EPAS1
ENSG00000151491	EPS8
ENSG00000111653	ING4
ENSG00000185303	SFTPA2
ENSG00000010671	BTK
ENSG00000183695	MRGPRX2
ENSG00000204397	CARD16
ENSG00000188290	HES4
ENSG00000185129	PURA
ENSG00000187608	ISG15
ENSG00000255501	CARD18
ENSG00000142405	NLRP12
ENSG00000164946	FREM1
ENSG00000122852	SFTPA1
ENSG00000106789	CORO2A
ENSG00000116717	GADD45A
ENSG00000142347	MYO1F
ENSG00000197253	TPSB2
ENSG00000110697	PITPNM1
ENSG00000092531	SNAP23
ENSG00000151726	ACSL1
ENSG00000186891	TNFRSF18
ENSG00000133661	SFTPD
ENSG00000163661	PTX3
ENSG00000019582	CD74
ENSG00000155130	MARCKS
ENSG00000164022	AIMP1
ENSG00000196591	HDAC2
ENSG00000183431	SF3A3
ENSG00000196262	PPIA
ENSG00000001626	CFTR
ENSG00000224389	C4B
ENSG00000129170	CSRP3
ENSG00000188906	LRRK2
ENSG00000074660	SCARF1
ENSG00000142748	FCN3
ENSG00000091972	CD200
ENSG00000104365	IKBKB
ENSG00000107262	BAG1
ENSG00000170315	UBB
ENSG00000187688	TRPV2
ENSG00000000938	FGR
ENSG00000171150	SOCS5
ENSG00000006075	CCL3
ENSG00000171747	LGALS4
ENSG00000100300	TSPO
ENSG00000170604	IRF2BP1
ENSG00000050820	BCAR1
ENSG00000092010	PSME1
ENSG00000163154	TNFAIP8L2
ENSG00000127472	PLA2G5
ENSG00000126709	IFI6
ENSG00000008438	PGLYRP1
ENSG00000160360	GPSM1
ENSG00000056558	TRAF1
ENSG00000106804	C5
ENSG00000148344	PTGES
ENSG00000123405	NFE2
ENSG00000154582	TCEB1
ENSG00000164047	CAMP
ENSG00000103490	PYCARD
ENSG00000187796	CARD9
ENSG00000182979	MTA1
ENSG00000030582	GRN
ENSG00000154589	LY96
ENSG00000153250	RBMS1
ENSG00000169900	PYDC1
ENSG00000169896	ITGAM
ENSG00000196455	PIK3R4
ENSG00000150455	TIRAP
ENSG00000254647	INS
ENSG00000124092	CTCFL
ENSG00000089692	LAG3
ENSG00000084207	GSTP1
ENSG00000010610	CD4
ENSG00000240505	TNFRSF13B
ENSG00000104825	NFKBIB
ENSG00000140678	ITGAX
ENSG00000124256	ZBP1
ENSG00000086065	CHMP5
ENSG00000078401	EDN1
ENSG00000092098	RNF31
ENSG00000123268	ATF1
ENSG00000126456	IRF3
ENSG00000005421	PON1
ENSG00000089685	BIRC5
ENSG00000110080	ST3GAL4
ENSG00000113790	EHHADH
ENSG00000184557	SOCS3
ENSG00000136560	TANK
ENSG00000169403	PTAFR
ENSG00000237693	IRGM
ENSG00000142192	APP
ENSG00000108298	RPL19
ENSG00000169347	GP2
ENSG00000183709	IL28A
ENSG00000182393	IL29
ENSG00000105854	PON2
ENSG00000205220	PSMB10
ENSG00000145901	TNIP1
ENSG00000119242	CCDC92
ENSG00000129277	CCL4
ENSG00000134321	RSAD2
ENSG00000125686	MED1
ENSG00000126457	PRMT1
ENSG00000163904	SENP2
ENSG00000090621	PABPC4
ENSG00000169946	ZFPM2
ENSG00000123338	NCKAP1L
ENSG00000108669	CYTH1
ENSG00000143376	SNX27
ENSG00000170458	CD14
ENSG00000134070	IRAK2
ENSG00000130707	ASS1
ENSG00000110057	UNC93B1
ENSG00000108679	LGALS3BP
ENSG00000134954	ETS1
ENSG00000144331	ZNF385B
ENSG00000010017	RANBP9
ENSG00000119681	LTBP2
ENSG00000154188	ANGPT1
ENSG00000151702	FLI1
ENSG00000047932	GOPC
ENSG00000127922	SHFM1
ENSG00000161031	PGLYRP2
ENSG00000165471	MBL2
ENSG00000211892	IGHG4
ENSG00000211893	IGHG2
ENSG00000005059	CCDC109B
ENSG00000148400	NOTCH1
ENSG00000138794	CASP6
ENSG00000161634	DCD
ENSG00000211896	IGHG1
ENSG00000104408	EIF3E
ENSG00000145192	AHSG
ENSG00000165272	AQP3
ENSG00000211899	IGHM
ENSG00000135334	AKIRIN2
ENSG00000093000	NUP50
ENSG00000111679	PTPN6
ENSG00000113905	HRG
ENSG00000070669	ASNS
ENSG00000198001	IRAK4
ENSG00000072310	SREBF1
ENSG00000204308	RNF5
ENSG00000205403	CFI
ENSG00000221869	CEBPD
ENSG00000164342	TLR3
ENSG00000105819	PMPCB
ENSG00000204305	AGER
ENSG00000159399	HK2
ENSG00000078369	GNB1
ENSG00000146278	PNRC1
ENSG00000205356	TECPR1
ENSG00000162613	FUBP1
ENSG00000211949	IGHV3-23
ENSG00000125347	IRF1
ENSG00000189108	IL1RAPL2
ENSG00000115267	IFIH1
ENSG00000211962	IGHV1-46
ENSG00000181092	ADIPOQ
ENSG00000073060	SCARB1
ENSG00000123240	OPTN
ENSG00000137198	GMPR
ENSG00000115271	GCA
ENSG00000127241	MASP1
ENSG00000072736	NFATC3
ENSG00000140443	IGF1R
ENSG00000072506	HSD17B10
ENSG00000004700	RECQL
ENSG00000137959	IFI44L
ENSG00000073009	IKBKG
ENSG00000121594	CD80
ENSG00000150991	UBC
ENSG00000136514	RTP4
ENSG00000182326	C1S
ENSG00000137965	IFI44
ENSG00000119508	NR4A3
ENSG00000088926	F11
ENSG00000169194	IL13
ENSG00000111713	GYS2
ENSG00000126883	NUP214
ENSG00000172432	GTPBP2
ENSG00000073282	TP63
ENSG00000187116	LILRA5
ENSG00000010438	PRSS3
ENSG00000017427	IGF1
ENSG00000121361	KCNJ8
ENSG00000159403	C1R
ENSG00000113520	IL4
ENSG00000082701	GSK3B
ENSG00000139178	C1RL
ENSG00000145246	ATP10D
ENSG00000174749	C4orf32
ENSG00000135404	CD63
ENSG00000239961	LILRA4
ENSG00000167613	LAIR1
ENSG00000124789	NUP153
ENSG00000144648	CCBP2
ENSG00000163430	FSTL1
ENSG00000196083	IL1RAP
ENSG00000152661	GJA1
ENSG00000161640	SIGLEC11
ENSG00000136848	DAB2IP
ENSG00000134569	LRP4
ENSG00000084636	COL16A1
ENSG00000157514	TSC22D3
ENSG00000112715	VEGFA
ENSG00000101182	PSMA7
ENSG00000197442	MAP3K5
ENSG00000167461	RAB8A
ENSG00000164430	MB21D1
ENSG00000148926	ADM
ENSG00000196684	HSH2D
ENSG00000164434	FABP7
ENSG00000127445	PIN1
ENSG00000068305	MEF2A
ENSG00000147872	PLIN2
ENSG00000139218	SCAF11
ENSG00000197943	PLCG2
ENSG00000003436	TFPI
ENSG00000127191	TRAF2
ENSG00000177575	CD163
ENSG00000139370	SLC15A4
ENSG00000168209	DDIT4
ENSG00000130714	POMT1
ENSG00000080503	SMARCA2
ENSG00000178950	GAK
ENSG00000103769	RAB11A
ENSG00000170345	FOS
ENSG00000074966	TXK
ENSG00000135341	MAP3K7
ENSG00000196470	SIAH1
ENSG00000027697	IFNGR1
ENSG00000102921	N4BP1
ENSG00000239998	LILRA2
ENSG00000159069	FBXW5
ENSG00000118503	TNFAIP3
ENSG00000198178	CLEC4C
ENSG00000104972	LILRB1
ENSG00000114013	CD86
ENSG00000096384	HSP90AB1
ENSG00000164754	RAD21
ENSG00000198355	PIM3
ENSG00000131408	NR1H2
ENSG00000176919	C8G
ENSG00000060491	OGFR
ENSG00000130813	C19orf66
ENSG00000107551	RASSF4
ENSG00000114030	KPNA1
ENSG00000106546	AHR
ENSG00000166598	HSP90B1
ENSG00000128604	IRF5
ENSG00000146232	NFKBIE
ENSG00000135250	SRPK2
ENSG00000129744	ART1
ENSG00000138496	PARP9
ENSG00000164756	SLC30A8
ENSG00000147852	VLDLR
ENSG00000163840	DTX3L
ENSG00000165507	C10orf10
ENSG00000095303	PTGS1
ENSG00000182197	EXT1
ENSG00000069974	RAB27A
ENSG00000164327	RICTOR
ENSG00000169032	MAP2K1
ENSG00000104312	RIPK2
ENSG00000145349	CAMK2D
ENSG00000132341	RAN
ENSG00000110090	CPT1A
ENSG00000174885	NLRP6
ENSG00000135077	HAVCR2
ENSG00000116478	HDAC1
ENSG00000171860	C3AR1
ENSG00000043143	PHF15
ENSG00000111729	CLEC4A
ENSG00000254087	LYN
ENSG00000159674	SPON2
ENSG00000004468	CD38
ENSG00000185201	IFITM2
ENSG00000185885	IFITM1
ENSG00000126353	CCR7
ENSG00000142089	IFITM3
ENSG00000164220	F2RL2
ENSG00000073584	SMARCE1
ENSG00000181104	F2R
ENSG00000205846	CLEC6A
ENSG00000167207	NOD2
ENSG00000166527	CLEC4D
ENSG00000132170	PPARG
ENSG00000170312	CDK1
ENSG00000213903	LTB4R
ENSG00000179776	CDH5
ENSG00000166523	CLEC4E
ENSG00000152766	ANKRD22
ENSG00000164251	F2RL1
ENSG00000083799	CYLD
ENSG00000155659	VSIG4
ENSG00000167323	STIM1
ENSG00000105835	NAMPT
ENSG00000185187	SIGIRR
ENSG00000105851	PIK3CG
ENSG00000240403	KIR3DL2
ENSG00000164615	CAMLG
ENSG00000167748	KLK1
ENSG00000166086	JAM3
ENSG00000167768	KRT1
ENSG00000115758	ODC1
ENSG00000185386	MAPK11
ENSG00000115415	STAT1
ENSG00000026103	FAS
ENSG00000113600	C9
ENSG00000132109	TRIM21
ENSG00000189430	NCR1
ENSG00000137575	SDCBP
ENSG00000138378	STAT4
ENSG00000130589	HELZ2
ENSG00000146648	EGFR
ENSG00000167634	NLRP7
ENSG00000122877	EGR2
ENSG00000163950	SLBP
ENSG00000102908	NFAT5
ENSG00000171855	IFNB1
ENSG00000137080	IFNA21
ENSG00000022556	NLRP2
ENSG00000150782	IL18
ENSG00000177192	PUS1
ENSG00000236637	IFNA4
ENSG00000214042	IFNA7
ENSG00000186803	IFNA10
ENSG00000111424	VDR
ENSG00000147885	IFNA16
ENSG00000234829	IFNA17
ENSG00000228083	IFNA14
ENSG00000147873	IFNA5
ENSG00000174775	HRAS
ENSG00000120235	IFNA6
ENSG00000100577	GSTZ1
ENSG00000113580	NR3C1
ENSG00000188379	IFNA2
ENSG00000120242	IFNA8
ENSG00000107798	LIPA
ENSG00000221866	PLXNA4
ENSG00000213931	HBE1
ENSG00000106688	SLC1A1
ENSG00000002549	LAP3
ENSG00000197919	IFNA1
ENSG00000145839	IL9
ENSG00000165699	TSC1
ENSG00000139187	KLRG1
ENSG00000175899	A2M
ENSG00000090339	ICAM1
ENSG00000113302	IL12B
ENSG00000132357	CARD6
ENSG00000096717	SIRT1
ENSG00000112936	C7
ENSG00000168899	VAMP5
ENSG00000141510	TP53
ENSG00000135363	LMO2
ENSG00000185507	IRF7
ENSG00000147889	CDKN2A
ENSG00000133794	ARNTL
ENSG00000119922	IFIT2
ENSG00000166484	MAPK7
ENSG00000119917	IFIT3
ENSG00000127533	F2RL3
ENSG00000149294	NCAM1
ENSG00000168405	CMAHP
ENSG00000258588	TRIM6-TRIM34
ENSG00000185745	IFIT1
ENSG00000130489	SCO2
ENSG00000152778	IFIT5
ENSG00000258659	TRIM34
ENSG00000132842	AP3B1
ENSG00000121966	CXCR4
ENSG00000025708	TYMP
ENSG00000085662	AKR1B1
ENSG00000132256	TRIM5
ENSG00000096006	CRISP3
ENSG00000110848	CD69
ENSG00000100596	SPTLC2
ENSG00000132274	TRIM22
ENSG00000168040	FADD
ENSG00000110852	CLEC2B
ENSG00000147168	IL2RG
ENSG00000256797	KLRF2
ENSG00000188393	CLEC2A
ENSG00000065320	NTN1
ENSG00000115919	KYNU
ENSG00000165682	CLEC1B
ENSG00000146859	TMEM140
ENSG00000087253	LPCAT2
ENSG00000075884	ARHGAP15
ENSG00000072571	HMMR
ENSG00000197992	CLEC9A
ENSG00000172243	CLEC7A
ENSG00000080802	CNOT4
ENSG00000096968	JAK2
ENSG00000198848	CES1
ENSG00000057663	ATG5
ENSG00000112115	IL17A
ENSG00000112116	IL17F
ENSG00000221983	UBA52
ENSG00000144381	HSPD1
ENSG00000067955	CBFB
ENSG00000120217	CD274
ENSG00000013503	POLR3B
ENSG00000129315	CCNT1
ENSG00000197646	PDCD1LG2
ENSG00000196141	SPATS2L
ENSG00000110680	CALCA
ENSG00000165092	ALDH1A1
ENSG00000071575	TRIB2
ENSG00000135046	ANXA1
ENSG00000105939	ZC3HAV1
ENSG00000118689	FOXO3
ENSG00000148660	CAMK2G
ENSG00000157368	IL34
ENSG00000137033	IL33
ENSG00000079785	DDX1
ENSG00000003402	CFLAR
ENSG00000059378	PARP12
ENSG00000003400	CASP10
ENSG00000064012	CASP8
ENSG00000008405	CRY1
ENSG00000148773	MKI67
