# Supplementary material for: Innate immune defects in HIV permissive cell lines
Source: Retrovirology. 2016 Jun 27;13:43. doi: 10.1186/s12977-016-0275-8 (PMC4924258; doi:10.1186/s12977-016-0275-8)
Supplement: Supplementary file 3 — 10.1186/s12977-016-0275-8 Description of the genes in the 249 and 110 clusters. A. List of 249 innate immunity genes that were had high expression in primary cells and low or absent expression in cell lines. B. List of 110 innate immunity genes that with low expression in resting CD4+ T cells and high expression in cell lines. The DESeq2 results of the differential expression analysis between primary CD4+ T cells and cell lines are indicated. [file 12977_2016_275_MOESM3_ESM.xlsx]

## Sheet: HighPrimaryLowCellLines
Input ID	Symbol	Name	Synonyms	Uniprot	log2FoldChange	padj
ENSG00000175899	A2M	Alpha-2-macroglobulin	CPAMD5;DKFZp779B086;FWP007;S863-7	P01023	4.56473	4.19177e-06
ENSG00000134028	ADAMDEC1	ADAM-like, decysin 1	FLJ79219;M12.219	O15204	7.65584	0.000108167
ENSG00000160224	AIRE	Autoimmune regulator	AIRE1;APECED;APS1;APSI;PGA1	O43918	6.5731	2.76481e-13
ENSG00000108599	AKAP10	A kinase (PRKA) anchor protein 10	D-AKAP2;MGC9414;PRKA10	O43572	0.737075	0.00525269
ENSG00000128383	APOBEC3A	Apolipoprotein B mRNA editing enzyme, catalytic polypeptide-like 3A	ARP3;PHRBN;bK150C2.1	P31941	8.34876	6.27869e-15
ENSG00000128335	APOL2	Apolipoprotein L, 2	APOL-II;APOL3	Q9BQE5	1.23	0.00400003
ENSG00000103569	AQP9	Aquaporin 9	HsT17287;SSC1	O43315	5.24818	1.74158e-07
ENSG00000118520	ARG1	Arginase, liver		P05089	2.50711	8.22242e-10
ENSG00000163947	ARHGEF3	Rho guanine nucleotide exchange factor (GEF) 3	DKFZp434F2429;FLJ98126;GEF3;MGC118905;STA3;XPLN	Q9NR81	3.02962	1.67699e-07
ENSG00000085978	ATG16L1	ATG16 autophagy related 16-like 1 (S. cerevisiae)	APG16L;ATG16L;FLJ00045;FLJ10035;FLJ10828;FLJ22677;IBD10;WDR30	Q676U5	1.11315	0.00203488
ENSG00000166710	B2M	Beta-2-microglobulin		P61769	3.38199	7.72697e-10
ENSG00000171791	BCL2	B-cell CLL/lymphoma 2	Bcl-2	P10415	3.25773	1.66545e-05
ENSG00000140379	BCL2A1	BCL2-related protein A1	ACC-1;ACC-2;BCL2L5;BFL1;GRS;HBPA1	Q16548	5.50186	0.000601222
ENSG00000121380	BCL2L14	BCL2-like 14 (apoptosis facilitator)	BCLG	Q9BZR8	2.4579	3.8112e-05
ENSG00000069399	BCL3	B-cell CLL/lymphoma 3	BCL4;D19S37	P20749	3.53494	0.00116869
ENSG00000110330	BIRC2	Baculoviral IAP repeat-containing 2	API1;HIAP2;Hiap-2;MIHB;RNF48;c-IAP1;cIAP1	Q13490	0.771911	0.00131005
ENSG00000133639	BTG1	B-cell translocation gene 1, anti-proliferative		P62324	4.02585	1.65128e-12
ENSG00000010671	BTK	Bruton agammaglobulinemia tyrosine kinase	AGMX1;AT;ATK;BPK;IMD1;MGC126261;MGC126262;PSCTK1;XLA	Q06187	3.90622	3.0614e-27
ENSG00000173372	C1QA	Complement component 1, q subcomponent, A chain		P02745	9.64486	7.04047e-08
ENSG00000173369	C1QB	Complement component 1, q subcomponent, B chain		P02746	7.58782	9.11087e-12
ENSG00000159189	C1QC	Complement component 1, q subcomponent, C chain	C1Q-C;C1QG;FLJ27103	P02747	7.74126	1.17962e-08
ENSG00000197405	C5AR1	Complement component 5a receptor 1	C5A;C5AR;C5R1;CD88	P21730	4.17032	8.70305e-30
ENSG00000198668	CALM1	Calmodulin 1 (phosphorylase kinase, delta)	CALML2;CAMI;DD132;PHKD	P62158	1.80706	1.0037e-09
ENSG00000204397	CARD16	Caspase recruitment domain family, member 16	COP;COP1;PSEUDO-ICE	Q5EG05	4.93382	0.00915922
ENSG00000137752	CASP1	Caspase 1, apoptosis-related cysteine peptidase (interleukin 1, beta, convertase)	ICE;IL1BC;P45	P29466	6.50371	0.000510614
ENSG00000003400	CASP10	Caspase 10, apoptosis-related cysteine peptidase	ALPS2;FLICE2;MCH4	Q92851	2.08002	3.92337e-10
ENSG00000204403	CASP12	Caspase 12 (gene/pseudogene)	CASP12P1	Q6UXS9	3.76222	0.0310688
ENSG00000006075	CCL3	chemokine (C-C motif) ligand 3			6.76	3.50192e-08
ENSG00000129277	CCL4	Chemokine (C-C motif) ligand 4	ACT2;AT744.1;G-26;LAG1;MGC104418;MGC126025;MGC126026;MIP-1-beta;MIP1B;MIP1B1;SCYA2;SCYA4	P13236	10.3712	3.34587e-13
ENSG00000161570	CCL5	Chemokine (C-C motif) ligand 5	D17S136E;MGC17164;RANTES;SCYA5;SISd;TCP228	P13501	9.8607	7.76545e-20
ENSG00000121807	CCR2	Chemokine (C-C motif) receptor 2	CC-CKR-2;CCR2A;CCR2B;CD192;CKR2;CKR2A;CKR2B;CMKBR2;FLJ78302;MCP-1-R;MGC103828;MGC111760;MGC168006	P41597	7.71856	2.59892e-07
ENSG00000183625	CCR3	Chemokine (C-C motif) receptor 3	CC-CKR-3;CD193;CKR3;CMKBR3;MGC102841	P51677	6.50549	1.23193e-10
ENSG00000112486	CCR6	Chemokine (C-C motif) receptor 6	BN-1;CD196;CKR-L3;CKR6;CKRL3;CMKBR6;DCR2;DRY-6;GPR-CY4;GPR29;GPRCY4;STRL22	P51684	5.72922	1.89516e-23
ENSG00000170458	CD14	CD14 molecule		P08571	6.01691	1.24573e-18
ENSG00000177575	CD163	CD163 molecule	M130;MM130	Q86VB7	8.31957	1.51471e-22
ENSG00000134061	CD180	CD180 molecule	LY64;Ly78;MGC126233;MGC126234;RP105	Q99467	8.57689	3.08528e-13
ENSG00000091972	CD200	CD200 molecule	MOX1;MOX2;MRC;OX-2	P41217	7.3604	2.59296e-18
ENSG00000090659	CD209	CD209 molecule	CDSIGN;CLEC4L;DC-SIGN;DC-SIGN1;MGC129965	Q9NNX6	4.85679	9.56172e-05
ENSG00000012124	CD22	CD22 molecule	FLJ22814;MGC130020;SIGLEC-2;SIGLEC2	P20273	5.056	0.00315319
ENSG00000139193	CD27	CD27 molecule	MGC20393;S152;T14;TNFRSF7;Tp55	P26842	5.58332	2.73397e-09
ENSG00000186407	CD300E	CD300e molecule	CD300LE;CLM2;IREM2	Q496F6	11.2146	9.60589e-24
ENSG00000135218	CD36	CD36 molecule (thrombospondin receptor)	CHDS7;FAT;GP3B;GP4;GPIV;PASIV;SCARB3	P16671	7.26462	0.00100557
ENSG00000104894	CD37	CD37 molecule	GP52-40;MGC120234;TSPAN26	P11049	4.6869	NA
ENSG00000117335	CD46	CD46 molecule, complement regulatory protein	AHUS2;MCP;MGC26544;MIC10;TLX;TRA2.10	P15529	0.888451	3.50899e-08
ENSG00000019582	CD74	CD74 molecule, major histocompatibility complex, class II invariant chain	DHLAG;HLADG;Ia-GAMMA	P04233	11.6774	5.97324e-156
ENSG00000114013	CD86	CD86 molecule	B7-2;B70;CD28LG2;LAB72;MGC34413	P42081	7.26397	4.88542e-07
ENSG00000123146	CD97	CD97 molecule			3.6173	3.36143e-06
ENSG00000198848	CES1	Carboxylesterase 1 (monocyte/macrophage serine esterase 1)	ACAT;CEH;CES2;HMSE;HMSE1;MGC117365;PCE-1;SES1;TGH	P23141	10.9183	2.08747e-10
ENSG00000000971	CFH	Complement factor H	ARMD4;ARMS1;CFHL3;FH;FHL1;HF;HF1;HF2;HUS;MGC88246	P08603	5.30807	NA
ENSG00000003402	CFLAR	CASP8 and FADD-like apoptosis regulator	CASH;CASP8AP1;CLARP;Casper;FLAME;FLAME-1;FLAME1;FLIP;I-FLICE;MRIT;c-FLIP;c-FLIPL;c-FLIPR;c-FLIPS	O15519	2.50839	4.85732e-23
ENSG00000179583	CIITA	Class II, major histocompatibility complex, transactivator	C2TA;CIITAIV;MHC2TA;NLRA	P33076	6.2338	4.81588e-69
ENSG00000114737	CISH	Cytokine inducible SH2-containing protein	CIS;CIS-1;G18;SOCS	Q9NSE2	5.30528	1.58259e-08
ENSG00000132514	CLEC10A	C-type lectin domain family 10, member A	CD301;CLECSF13;CLECSF14;HML;HML2	Q8IUN9	10.3999	3.34845e-16
ENSG00000165682	CLEC1B	C-type lectin domain family 1, member B	1810061I13Rik;CLEC2;CLEC2B;PRO1384;QDED721	Q9P126	5.48723	9.93095e-12
ENSG00000111729	CLEC4A	C-type lectin domain family 4, member A	CLECSF6;DCIR;DDB27;HDCGC13P;LLIR	Q9UMR7	3.02999	2.57229e-09
ENSG00000198178	CLEC4C	C-type lectin domain family 4, member C	BDCA2;CD303;CLECSF11;CLECSF7;DLEC;HECL;MGC125789;MGC125791;MGC125792;MGC125793;PRO34150	Q8WTT0	8.65084	6.79365e-18
ENSG00000166527	CLEC4D	C-type lectin domain family 4, member D	CLEC-6;CLEC6;CLECSF8;MCL;MGC40078;MPCL	Q8WXI8	5.47635	3.03943e-12
ENSG00000166523	CLEC4E	C-type lectin domain family 4, member E	CLECSF9;MINCLE	Q9ULY5	8.40985	1.96161e-14
ENSG00000258227	CLEC5A	C-type lectin domain family 5, member A			4.66041	2.46275e-07
ENSG00000205846	CLEC6A	C-type lectin domain family 6, member A	CLECSF10;dectin-2	Q6EIG7	8.69134	3.72039e-06
ENSG00000172243	CLEC7A	C-type lectin domain family 7, member A	BGR;CLECSF12;DECTIN1	Q9BXN2	11.2428	2.38046e-27
ENSG00000197992	CLEC9A	C-type lectin domain family 9, member A	DNGR1;UNQ9341	Q6UXN8	4.79909	1.20163e-08
ENSG00000203710	CR1	Complement component (3b/4b) receptor 1 (Knops blood group)	C3BR;CD35;KN	P17927	4.24953	NA
ENSG00000182578	CSF1R	Colony stimulating factor 1 receptor	C-FMS;CD115;CSFR;FIM2;FMS	P07333	8.06231	2.02288e-37
ENSG00000144655	CSRNP1	Cysteine-serine-rich nuclear protein 1	AXUD1;DKFZp566F164;FAM130B;TAIP-3;URAX1	Q96S65	2.61823	2.40032e-07
ENSG00000163599	CTLA4	Cytotoxic T-lymphocyte-associated protein 4	CD;CD152;CELIAC3;CTLA-4;GSE;ICOS;IDDM12	P16410	8.71731	2.49791e-06
ENSG00000164733	CTSB	Cathepsin B	APPS;CPSB	P07858	1.41484	2.03941e-05
ENSG00000143387	CTSK	Cathepsin K	CTS02;CTSO;CTSO1;CTSO2;MGC23107;PKND;PYCD	P43235	2.49039	8.57433e-10
ENSG00000169245	CXCL10	Chemokine (C-X-C motif) ligand 10	C7;IFI10;INP10;IP-10;SCYB10;crg-2;gIP-10;mob-1	P02778	5.53836	6.86447e-05
ENSG00000138755	CXCL9	Chemokine (C-X-C motif) ligand 9	CMK;Humig;MIG;SCYB9;crg-10	Q07325	6.01982	1.43131e-05
ENSG00000165168	CYBB	Cytochrome b-245, beta polypeptide	CGD;GP91-1;GP91-PHOX;GP91PHOX;NOX2;p91-PHOX	P04839	6.1978	0.000124476
ENSG00000083799	CYLD	Cylindromatosis (turban tumor syndrome)	CDMT;CYLD1;CYLDI;EAC;FLJ20180;FLJ31664;FLJ78684;HSPC057;KIAA0849;MFT;MFT1;SBS;TEM;USPL2	Q9NQC7	3.91529	1.01157e-16
ENSG00000108669	CYTH1	Cytohesin 1	B2-1;CYTOHESIN-1;D17S811E;FLJ34050;FLJ41900;PSCD1;SEC7	Q15438	2.93928	2.05584e-08
ENSG00000115165	CYTIP	Cytohesin 1 interacting protein	B3-1;CASP;CYBR;CYTHIP;HE;PSCDBP	O60759	9.65911	6.1232e-15
ENSG00000100201	DDX17	DEAD (Asp-Glu-Ala-Asp) box polypeptide 17	DKFZp761H2016;P72;RH70	Q92841	1.68337	2.28029e-05
ENSG00000120129	DUSP1	Dual specificity phosphatase 1	CL100;HVH1;MKP-1;MKP1;PTPN10	P28562	4.9747	3.07097e-26
ENSG00000085832	EPS15	Epidermal growth factor receptor pathway substrate 15	AF-1P;AF1P;MLLT5	P42566	0.456334	0.00940179
ENSG00000124882	EREG	Epiregulin	ER	O14944	5.35537	0.00400918
ENSG00000178607	ERN1	Endoplasmic reticulum to nucleus signaling 1	FLJ30999;IRE1;IRE1P;MGC163277;MGC163279	O75460	2.58434	0.00267155
ENSG00000010030	ETV7	Ets variant 7	TEL-2;TEL2;TELB	Q9Y603	7.25885	5.75097e-19
ENSG00000026103	FAS	Fas (TNF receptor superfamily, member 6)	ALPS1A;APO-1;APT1;CD95;FAS1;FASTM;TNFRSF6	P25445	1.33718	0.0565408
ENSG00000198019	FCGR1B	Fc fragment of IgG, high affinity Ib, receptor (CD64)	CD64;IGFRB	Q92637	4.56759	2.49565e-08
ENSG00000143226	FCGR2A	Fc fragment of IgG, low affinity IIa, receptor (CD32)	CD32;CD32A;CDw32;FCG2;FCGR2;FCGR2A1;FcGR;IGFR2;MGC23887;MGC30032	P12318	5.18315	4.78861e-06
ENSG00000085265	FCN1	Ficolin (collagen/fibrinogen domain containing) 1	FCNM	O00602	15.3718	2.06787e-44
ENSG00000160339	FCN2	Ficolin (collagen/fibrinogen domain containing lectin) 2 (hucolin)	EBP-37;FCNL;P35;ficolin-2	Q15485	5.19572	6.74755e-08
ENSG00000126262	FFAR2	Free fatty acid receptor 2	FFA2R;GPR43	O15552	4.23302	6.02589e-07
ENSG00000170345	FOS	V-fos FBJ murine osteosarcoma viral oncogene homolog	AP-1;C-FOS	P01100	6.3791	NA
ENSG00000162645	GBP2	Guanylate binding protein 2, interferon-inducible		P32456	6.65047	NA
ENSG00000100453	GZMB	Granzyme B (granzyme 2, cytotoxic T-lymphocyte-associated serine esterase 1)	CCPI;CGL-1;CGL1;CSP-B;CSPB;CTLA1;CTSGL1;HLP;SECT	P10144	3.31799	NA
ENSG00000135077	HAVCR2	Hepatitis A virus cellular receptor 2	FLJ14428;KIM-3;TIM3;TIMD3;Tim-3	Q8TDQ0	3.44775	8.36945e-05
ENSG00000101336	HCK	Hemopoietic cell kinase	JTK9	P08631	4.24624	NA
ENSG00000206503	HLA-A	Major histocompatibility complex, class I, A	FLJ26655;HLAA	P30443;P01892;P04439;P13746;P30447;P05534;P18462;P30450;P30512;P16188;P16189;P10314;P16190;P30453;P30455;P30456;P30457;P01891;P10316;P30459;Q09160	3.88792	2.03602e-96
ENSG00000234745	HLA-B	Major histocompatibility complex, class I, B	AS;HLA-B-7301;HLA-B27;HLA-B73;HLAB;HLAC;MGC111087;SPDA1	P01889;P30460;P30461;P30462;P30464;P30466;P03989;P30685;P18463;Q95365;P30475;Q04826;P30479;P30480;P30481;P30483;P30484;P30485;P30486;P30487;P30488;P18464;P30490;P30491;P30492;P30493;P30495;P18465;P10319;Q29940;Q29836;Q31612;P30498;Q31610;Q29718	6.70839	NA
ENSG00000204525	HLA-C	Major histocompatibility complex, class I, C	D6S204;FLJ27082;HLA-Cw;HLA-Cw12;HLA-JY3;HLC-C;PSORS1	P30499;P30501;P04222;P30504;Q9TNN7;Q29963;P10321;P30505;P30508;P30510;Q07000;Q29960;Q95604;Q29865	3.64029	2.20354e-68
ENSG00000204257	HLA-DMA	major histocompatibility complex, class II, DM alpha			3.03619	6.28158e-07
ENSG00000241106	HLA-DOB	Major histocompatibility complex, class II, DO beta	DOB	P13765	1.85206	0.00454878
ENSG00000231389	HLA-DPA1	Major histocompatibility complex, class II, DP alpha 1	HLA-DP1A;HLADP;HLASB;PLT1	P20036	5.87371	NA
ENSG00000223865	HLA-DPB1	Major histocompatibility complex, class II, DP beta 1	DPB1;HLA-DP1B	P04440	7.019	NA
ENSG00000237541	HLA-DQA2	Major histocompatibility complex, class II, DQ alpha 2	HLA-DXA	P01906	6.33432	3.97421e-05
ENSG00000204592	HLA-E	Major histocompatibility complex, class I, E	DKFZp686P19218;EA1.2;EA2.1;HLA-6.2;MHC;QA1	P13747	4.60092	7.27394e-41
ENSG00000204632	HLA-G	Major histocompatibility complex, class I, G	MHC-G	P17693	4.32845	4.85732e-23
ENSG00000134489	HRH4	Histamine receptor H4	AXOR35;BG26;GPCR105;GPRv53;H4;H4R;HH4R;MGC133027	Q9H3N8	4.87168	0.00916588
ENSG00000204389	HSPA1A	Heat shock 70kDa protein 1A	FLJ54303;FLJ54370;FLJ54392;FLJ54408;FLJ75127;HSP70-1;HSP70-1A;HSP70I;HSP72;HSPA1;HSPA1B	P08107	4.62409	1.55137e-05
ENSG00000131203	IDO1	Indoleamine 2,3-dioxygenase 1	CD107B;IDO;INDO	P14902	9.37431	1.87141e-07
ENSG00000137959	IFI44L	Interferon-induced protein 44-like	C1orf29;GS3686	Q53G44	5.17549	NA
ENSG00000115267	IFIH1	Interferon induced with helicase C domain 1	Hlcd;IDDM19;MDA-5;MDA5;MGC133047	Q9BYX4	2.3133	0.137668
ENSG00000137080	IFNA21	Interferon, alpha 21	MGC126687;MGC126689	P01568	3.8563	0.000587276
ENSG00000211896	IGHG1	Immunoglobulin heavy constant gamma 1 (G1m marker)		P01857	11.07	3.35109e-10
ENSG00000243466	IGKV1-5	immunoglobulin kappa variable 1-5			7.63025	0.000101797
ENSG00000241351	IGKV3-11	immunoglobulin kappa variable 3-11			8.88745	3.84963e-06
ENSG00000239951	IGKV3-20	immunoglobulin kappa variable 3-20			9.70286	7.87539e-08
ENSG00000211598	IGKV4-1	immunoglobulin kappa variable 4-1			8.42416	1.25475e-05
ENSG00000211677	IGLC2	immunoglobulin lambda constant 2	IGL;MGC88804		9.45312	7.64839e-07
ENSG00000211679	IGLC3	immunoglobulin lambda constant 3	IGL;MGC88804		9.31418	4.01359e-07
ENSG00000104365	IKBKB	Inhibitor of kappa light polypeptide gene enhancer in B-cells, kinase beta	FLJ40509;IKK-beta;IKK2;IKKB;MGC131801;NFKBIKB	O14920	1.26361	4.10238e-10
ENSG00000243646	IL10RB	Interleukin 10 receptor, beta	CDW210B;CRF2-4;CRFB4;D21S58;D21S66;IL-10R2	Q08334	0.438866	0.0397635
ENSG00000115607	IL18RAP	Interleukin 18 receptor accessory protein	ACPL;CD218b;CDw218b;IL18RB;MGC120589;MGC120590	O95256	5.77638	0.000271284
ENSG00000125538	IL1B	Interleukin 1, beta	IL-1;IL1-BETA;IL1F2	P01584	6.5805	1.48371e-07
ENSG00000115602	IL1RL1	Interleukin 1 receptor-like 1	DER4;FIT-1;MGC32623;ST2;ST2L;ST2V;T1	Q01638	4.05555	0.0225323
ENSG00000115598	IL1RL2	Interleukin 1 receptor-like 2	IL1R-rp2;IL1RRP2	Q9HB29	5.9077	0.00834369
ENSG00000136689	IL1RN	Interleukin 1 receptor antagonist	DIRA;ICIL-1RA;IL-1ra3;IL1F3;IL1RA;IRAP;MGC10430;MVCD4	P18510	8.12768	1.40211e-19
ENSG00000138684	IL21	Interleukin 21	IL-21;Za11	Q9HBE4	6.52726	0.0021151
ENSG00000162594	IL23R	Interleukin 23 receptor		Q5VWK5	4.55446	3.92193e-08
ENSG00000197272	IL27	Interleukin 27	IL-27;IL-27A;IL27p28;IL30;MGC71873;p28	Q8NEV9	3.27125	0.0106131
ENSG00000077238	IL4R	Interleukin 4 receptor	CD124;IL4RA	P24394	3.73341	3.07097e-26
ENSG00000090376	IRAK3	Interleukin-1 receptor-associated kinase 3	ASRT5;FLJ13601;IRAK-M;IRAKM	Q9Y616	4.77949	4.61683e-19
ENSG00000126456	IRF3	Interferon regulatory factor 3		Q14653	1.74797	4.41421e-22
ENSG00000137265	IRF4	interferon regulatory factor 4			7.95717	5.22154e-13
ENSG00000213928	IRF9	Interferon regulatory factor 9	IRF-9;ISGF3;ISGF3G;p48	Q00978	3.83613	1.92407e-20
ENSG00000172183	ISG20	Interferon stimulated exonuclease gene 20kDa	CD25;HEM45	Q96AZ6	4.38415	5.4417e-09
ENSG00000169896	ITGAM	Integrin, alpha M (complement component 3 receptor 3 subunit)	CD11B;CR3A;MAC-1;MAC1A;MGC117044;MO1A;SLEB6	P11215	6.67624	5.6693e-12
ENSG00000140678	ITGAX	Integrin, alpha X (complement component 3 receptor 4 subunit)	CD11C;SLEB6	P20702	10.634	7.1748e-23
ENSG00000150093	ITGB1	Integrin, beta 1 (fibronectin receptor, beta polypeptide, antigen CD29 includes MDF2, MSK12)	CD29;FNRB;GPIIA;MDF2;MSK12;VLA-BETA;VLAB	P05556	2.02857	1.23629e-11
ENSG00000150995	ITPR1	Inositol 1,4,5-triphosphate receptor, type 1	INSP3R1;IP3R;IP3R1;SCA15;SCA16	Q14643	1.483	6.6177e-09
ENSG00000162434	JAK1	Janus kinase 1 (a protein tyrosine kinase)	JAK1A;JAK1B;JTK3	P23458	2.19902	9.56786e-11
ENSG00000096968	JAK2	Janus kinase 2 (a protein tyrosine kinase)	JTK10	O60674	1.39249	9.61593e-05
ENSG00000171223	JUNB	Jun B proto-oncogene	AP-1	P17275	4.96568	7.93445e-18
ENSG00000114166	KAT2B	K(lysine) acetyltransferase 2B	CAF;P;P/CAF;PCAF	Q92831	2.49157	1.89972e-08
ENSG00000139187	KLRG1	Killer cell lectin-like receptor subfamily G, member 1	2F1;CLEC15A;MAFA;MAFA-2F1;MAFA-L;MAFA-LIKE;MGC13600	Q96E93	3.1026	1.47164e-10
ENSG00000089692	LAG3	Lymphocyte-activation gene 3	CD223	P18627	4.33243	5.31498e-16
ENSG00000100079	LGALS2	Lectin, galactoside-binding, soluble, 2	HL14;MGC75071	P05162	6.60966	3.48771e-05
ENSG00000131981	LGALS3	Lectin, galactoside-binding, soluble, 3	CBP35;GAL3;GALBP;GALIG;LGALS2;MAC2	P17931	2.60862	0.000771465
ENSG00000239998	LILRA2	Leukocyte immunoglobulin-like receptor, subfamily A (with TM domain), member 2	CD85H;ILT1;LIR-7;LIR7	Q8N149	6.195	0.000141724
ENSG00000239961	LILRA4	Leukocyte immunoglobulin-like receptor, subfamily A (with TM domain), member 4	CD85g;ILT7;MGC129597;MGC129598	P59901	8.73868	5.20873e-12
ENSG00000187116	LILRA5	Leukocyte immunoglobulin-like receptor, subfamily A (with TM domain), member 5	CD85;CD85F;ILT11;LILRB7;LIR9	A6NI73	11.0886	1.80761e-17
ENSG00000104972	LILRB1	Leukocyte immunoglobulin-like receptor, subfamily B (with TM and ITIM domains), member 1	CD85;CD85J;FLJ37515;ILT2;LIR-1;LIR1;MIR-7;MIR7	Q8NHL6	6.63039	1.35204e-06
ENSG00000156232	LOC100289946	similar to WAS protein homolog associated with actin, golgi membranes and microtubules			1.82891	3.90353e-18
ENSG00000211893	LOC100294459	similar to immunoglobulin lambda-like polypeptide 1			9.97083	2.74736e-08
ENSG00000213903	LTB4R	Leukotriene B4 receptor	BLT1;BLTR;CMKRL1;GPR16;LTB4R1;LTBR1;P2RY7;P2Y7	Q15722	0.588947	0.000137725
ENSG00000112799	LY86	Lymphocyte antigen 86	MD-1;MMD-1;dJ80N2.1	O95711	8.15609	3.55507e-28
ENSG00000172175	MALT1	Mucosa associated lymphoid tissue lymphoma translocation gene 1	DKFZp434L132;MLT;MLT1	Q9UDY8	1.93491	3.90555e-13
ENSG00000095015	MAP3K1	mitogen-activated protein kinase kinase kinase 1, E3 ubiquitin protein ligase			3.67938	5.00691e-27
ENSG00000006062	MAP3K14	Mitogen-activated protein kinase kinase kinase 14	FTDCR1B;HS;HSNIK;NIK	Q99558	2.8266	1.56262e-32
ENSG00000198909	MAP3K3	Mitogen-activated protein kinase kinase kinase 3	MAPKKK3;MEKK3	Q99759	1.11678	0.000237204
ENSG00000157625	MAP3K7IP3	Mitogen-activated protein kinase kinase kinase 7 interacting protein 3	MGC45404;NAP1;TAB3	Q8N5C8	0.411617	0.0855284
ENSG00000107968	MAP3K8	Mitogen-activated protein kinase kinase kinase 8	COT;EST;ESTF;FLJ10486;TPL2;Tpl-2;c-COT	P41279	2.53399	0.00315291
ENSG00000168067	MAP4K2	Mitogen-activated protein kinase kinase kinase kinase 2	BL44;GCK;RAB8IP	Q12851	1.75711	0.000357658
ENSG00000162889	MAPKAPK2	Mitogen-activated protein kinase-activated protein kinase 2	MK2	P49137	0.364809	0.00240934
ENSG00000019169	MARCO	Macrophage receptor with collagenous structure	SCARA2	Q9UEW3	5.54967	6.00694e-05
ENSG00000009724	MASP2	Mannan-binding lectin serine peptidase 2	MAP19;MASP-2;sMAP	O00187;O00193	2.4886	7.23136e-11
ENSG00000125952	MAX	MYC associated factor X	MGC10775;MGC11225;MGC18164;MGC34679;MGC36767;bHLHd4;bHLHd5;bHLHd6;bHLHd7;bHLHd8;orf1	P61244	0.573417	0.00202717
ENSG00000163563	MNDA	Myeloid cell nuclear differentiation antigen	PYHIN3	P41218	9.29578	9.34825e-07
ENSG00000110079	MS4A4A	Membrane-spanning 4-domains, subfamily A, member 4	4SPAN1;CD20-L1;CD20L1;HDCME31P;MGC22311;MS4A4;MS4A7	Q96JQ5	9.48896	1.18424e-07
ENSG00000157601	MX1	Myxovirus (influenza virus) resistance 1, interferon-inducible protein p78 (mouse)	IFI-78K;IFI78;MX;MxA	P20591	3.36397	0.0150027
ENSG00000102921	N4BP1	NEDD4 binding protein 1	FLJ31821;KIAA0615;MGC176730	O75113	1.03473	2.24648e-06
ENSG00000116701	NCF2	Neutrophil cytosolic factor 2	FLJ93058;NCF-2;NOXA2;P67-PHOX;P67PHOX	P19878	6.19294	7.38936e-15
ENSG00000124151	NCOA3	nuclear receptor coactivator 3			1.58244	0.000482993
ENSG00000077150	NFKB2	Nuclear factor of kappa light polypeptide gene enhancer in B-cells 2 (p49/p100)	LYT-10;LYT10;p52	Q00653	1.85192	1.41041e-05
ENSG00000100906	NFKBIA	Nuclear factor of kappa light polypeptide gene enhancer in B-cells inhibitor, alpha	IKBA;MAD-3;NFKBI	P25963	2.83359	3.88921e-08
ENSG00000144802	NFKBIZ	Nuclear factor of kappa light polypeptide gene enhancer in B-cells inhibitor, zeta	FLJ30225;FLJ34463;IKBZ;INAP;MAIL	Q9BYH8	6.08344	5.4417e-09
ENSG00000140853	NLRC5	NLR family, CARD domain containing 5	CLR16.1;FLJ21709;FLJ39711;NOD27;NOD4	Q86WI3	5.08715	NA
ENSG00000091592	NLRP1	NLR family, pyrin domain containing 1	CARD7;CLR17.1;DEFCAP;DEFCAP-L/S;DKFZp586O1822;KIAA0926;NAC;NALP1;PP1044;SLEV1;VAMAS1	Q9C000	4.34266	NA
ENSG00000142405	NLRP12	NLR family, pyrin domain containing 12	CLR19.3;FCAS2;NALP12;PAN6;PYPAF7;RNO;RNO2	P59046	7.87822	1.26666e-13
ENSG00000022556	NLRP2	NLR family, pyrin domain containing 2			8.62897	1.44307e-18
ENSG00000174885	NLRP6	NLR family, pyrin domain containing 6	CLR11.4;NALP6;PAN3;PYPAF5	P59044	3.90288	1.77057e-05
ENSG00000167634	NLRP7	NLR family, pyrin domain containing 7	CLR19.4;FLJ94610;HYDM;MGC126470;MGC126471;NALP7;NOD12;PAN7;PYPAF3	Q8WX94	6.19728	4.00177e-12
ENSG00000185792	NLRP9	NLR family, pyrin domain containing 9	CLR19.1;NALP9;NOD6;PAN12	Q7RTR0	1.3697	0.00120817
ENSG00000106100	NOD1	Nucleotide-binding oligomerization domain containing 1	CARD4;CLR7.1;NLRC1	Q9Y239	0.907126	0.0185935
ENSG00000167207	NOD2	Nucleotide-binding oligomerization domain containing 2	ACUG;BLAU;CARD15;CD;CLR16.3;IBD1;NLRC2;NOD2B;PSORAS1	Q9HC29	5.64735	NA
ENSG00000113580	NR3C1	Nuclear receptor subfamily 3, group C, member 1 (glucocorticoid receptor)	GCCR;GCR;GR;GRL	P04150	1.04167	0.00313937
ENSG00000135114	OASL	2\'-5\'-oligoadenylate synthetase-like	TRIP14;p59OASL	Q15646	3.6795	0.00149308
ENSG00000068308	OTUD5	OTU domain containing 5	DKFZp761A052;DUBA;MGC104871	Q96G74	0.525299	0.00770136
ENSG00000174944	P2RY14	Purinergic receptor P2Y, G-protein coupled, 14	GPR105;KIAA0001;P2Y14	Q15391	4.38279	4.6067e-12
ENSG00000171631	P2RY6	Pyrimidinergic receptor P2Y, G-protein coupled, 6	MGC15335;P2Y6	Q15077	5.70048	1.38156e-08
ENSG00000059758	PCTK2	PCTAIRE protein kinase 2	PCTAIRE2		0.65983	0.180829
ENSG00000197646	PDCD1LG2	Programmed cell death 1 ligand 2	B7DC;Btdc;CD273;MGC142238;MGC142240;PD-L2;PDCD1L2;PDL2;bA574F11.2	Q9BQ51	5.69481	0.00066112
ENSG00000145675	PIK3R1	Phosphoinositide-3-kinase, regulatory subunit 1 (alpha)	GRB1;p85;p85-ALPHA	P27986	1.94051	1.69073e-05
ENSG00000137193	PIM1	Pim-1 oncogene	PIM	P11309	4.71013	6.87458e-07
ENSG00000178209	PLEC1	Plectin 1, intermediate filament binding protein 500kDa	EBS1;EBSO;HD1;PCN;PLEC1b;PLTN	Q15149	2.60432	2.63415e-09
ENSG00000221866	PLXNA4	Plexin A4	DKFZp434G0625;DKFZp566O0546;FAYV2820;FLJ35026;FLJ38287;KIAA1550;PLEXA4;PLXNA4A;PLXNA4B;PRO34003	Q9HCM2	4.3641	7.68498e-05
ENSG00000146278	PNRC1	Proline-rich nuclear receptor coactivator 1	B4-2;PNAS-145;PROL2;PRR2;RP11-63L7.5	Q12796	3.86116	6.02759e-07
ENSG00000163644	PPM1K	Protein phosphatase 1K (PP2C domain containing)	DKFZp667B084;DKFZp761G058;PP2Cm;PTMP;UG0882E07	Q8N3J5	1.04683	0.0457452
ENSG00000184203	PPP1R2	Protein phosphatase 1, regulatory (inhibitor) subunit 2	IPP2;MGC87148	P41236	1.88538	6.54352e-14
ENSG00000130589	PRIC285	Peroxisomal proliferator-activated receptor A interacting complex 285	FLJ00244;KIAA1769;MGC132634;MGC138228;PDIP-1	Q9BYK8	1.52567	0.000418424
ENSG00000153250	RBMS1	RNA binding motif, single stranded interacting protein 1	C2orf12;DKFZp564H0764;HCC-4;MGC15146;MGC3331;MGC70597;MGC97258;MGC97270;MGC97282;MGC99543;MSSP;MSSP-1;MSSP-2;MSSP-3;SCR2;YC1	P29558	1.88075	7.20749e-07
ENSG00000173039	RELA	V-rel reticuloendotheliosis viral oncogene homolog A (avian)	MGC131774;NFKB3;p65	Q04206	0.636851	1.62482e-07
ENSG00000135828	RNASEL	Ribonuclease L (2\',5\'-oligoisoadenylate synthetase-dependent)	DKFZp781D08126;MGC104972;MGC133329;PRCA1;RNS4	Q05823	0.921898	0.0210992
ENSG00000069667	RORA	RAR-related orphan receptor A	DKFZp686M2414;MGC119326;MGC119329;NR1F1;ROR1;ROR2;ROR3;RZR-ALPHA;RZRA	P35398	4.68317	NA
ENSG00000177189	RPS6KA3	Ribosomal protein S6 kinase, 90kDa, polypeptide 3	CLS;HU-3;ISPK-1;MAPKAPK1B;MRX19;RSK;RSK2;S6K-alpha3;p90-RSK2;pp90RSK2	P51812	1.42729	4.64457e-07
ENSG00000197747	S100A10	S100 calcium binding protein A10	42C;ANX2L;ANX2LG;CAL1L;CLP11;Ca[1];GP11;MGC111133;P11;p10	P60903	1.19036	0.0135743
ENSG00000163221	S100A12	S100 calcium binding protein A12	CAAF1;CAGC;CGRP;ENRAGE;MRP6;p6	P80511	11.7957	2.14788e-12
ENSG00000143546	S100A8	S100 calcium binding protein A8	60B8AG;CAGA;CFAG;CGLA;CP-10;L1Ag;MA387;MIF;MRP8;NIF;P8	P05109	11.1283	4.01505e-14
ENSG00000130066	SAT1	Spermidine/spermine N1-acetyltransferase 1	DC21;KFSD;KFSDX;SAT;SSAT;SSAT-1	P21673	3.20672	1.3008e-27
ENSG00000188404	SELL	Selectin L	CD62L;LAM-1;LAM1;LECAM1;LNHR;LSEL;LYAM1;Leu-8;Lyam-1;PLNHR;TQ1;hLHRc	P14151	4.23977	NA
ENSG00000007908	SELL	Selectin L	CD62L;LAM-1;LAM1;LECAM1;LNHR;LSEL;LYAM1;Leu-8;Lyam-1;PLNHR;TQ1;hLHRc	P14151	3.11602	0.0261631
ENSG00000198574	SH2D1B	SH2 domain containing 1B	EAT2	O14796	5.94999	3.55231e-05
ENSG00000185187	SIGIRR	Single immunoglobulin and toll-interleukin 1 receptor (TIR) domain	MGC110992;TIR8	Q6IA17	2.67222	8.40802e-08
ENSG00000105501	SIGLEC5	Sialic acid binding Ig-like lectin 5	CD170;CD33L2;OB-BP2;OBBP2;SIGLEC-5	O15389	4.47909	0.000157167
ENSG00000168995	SIGLEC7	Sialic acid binding Ig-like lectin 7	AIRM1;CD328;CDw328;D-siglec;QA79;SIGLEC-7;p75;p75/AIRM1	Q9Y286	10.7211	5.22208e-10
ENSG00000129450	SIGLEC9	Sialic acid binding Ig-like lectin 9	CD329;CDw329;OBBP-LIKE	Q9Y336	4.60273	0.026871
ENSG00000117090	SLAMF1	Signaling lymphocytic activation molecule family member 1	CD150;CDw150;SLAM	Q13291	8.85081	2.22576e-16
ENSG00000018280	SLC11A1	solute carrier family 11 (proton-coupled divalent metal ion transporters), member 1			3.92528	6.78003e-06
ENSG00000155287	SLC25A28	Solute carrier family 25, member 28	DKFZp547C109;MFRN2;MRS3/4;MRS4L;NPD016	Q96A46	1.05554	4.51176e-07
ENSG00000133460	SLC2A11	Solute carrier family 2 (facilitated glucose transporter), member 11	GLUT10;GLUT11;MGC118830;MGC118833;SLC2A11-a;SLC2A11-c	Q9BYW1	0.684589	0.146642
ENSG00000166949	SMAD3	SMAD family member 3	DKFZp586N0721;DKFZp686J10186;HSPC193;HsT17436;JV15-2;MADH3;MGC60396	P84022	2.10339	5.47301e-07
ENSG00000080503	SMARCA2	SWI/SNF related, matrix associated, actin dependent regulator of chromatin, subfamily a, member 2	BAF190;BRM;FLJ36757;MGC74511;SNF2;SNF2L2;SNF2LA;SWI2;Sth1p;hBRM;hSNF2a	P51531	1.6004	0.000677805
ENSG00000184557	SOCS3	Suppressor of cytokine signaling 3	ATOD4;CIS3;Cish3;MGC71791;SOCS-3;SSI-3;SSI3	O14543	6.53448	NA
ENSG00000135899	SP110	SP110 nuclear body protein	FLJ22835;IFI41;IFI75;IPR1;VODI	Q9HB58	1.86753	0.00482867
ENSG00000115415	STAT1	Signal transducer and activator of transcription 1, 91kDa	DKFZp686B04100;ISGF-3;STAT91	P42224	1.82264	3.26896e-13
ENSG00000170581	STAT2	Signal transducer and activator of transcription 2, 113kDa	ISGF-3;MGC59816;P113;STAT113	P52630	2.17329	2.34014e-11
ENSG00000166888	STAT6	Signal transducer and activator of transcription 6, interleukin-4 induced	D12S1644;IL-4-STAT;STAT6B;STAT6C	P42226	1.8284	1.31892e-06
ENSG00000127954	STEAP4	STEAP family member 4	DKFZp666D049;FLJ23153;STAMP2;TIARP;TNFAIP9	Q687X5	4.9291	4.28766e-13
ENSG00000136560	TANK	TRAF family member-associated NFKB activator	I-TRAF;TRAF2	Q92844	1.03331	0.000741439
ENSG00000205356	TECPR1	25/03/201325/03/201325/03/201325/03/2013	DKFZP434B0335;FLJ23419;FLJ90593	Q7Z6L1	1.88785	1.09542e-10
ENSG00000105967	TFEC	Transcription factor EC	TCFEC;TFECL;bHLHe34	O14948	5.20841	4.61873e-05
ENSG00000174125	TLR1	Toll-like receptor 1	CD281;DKFZp547I0610;DKFZp564I0682;KIAA0012;MGC104956;MGC126311;MGC126312;TIL;rsc786	Q15399	5.23381	NA
ENSG00000137462	TLR2	Toll-like receptor 2	CD282;TIL4	O60603	8.7205	1.99774e-12
ENSG00000136869	TLR4	Toll-like receptor 4	ARMD10;CD284;TOLL;hToll	O00206	12.6523	1.21536e-14
ENSG00000101916	TLR8	Toll-like receptor 8	CD288;MGC119599;MGC119600	Q9NR97	12.6219	2.44449e-14
ENSG00000239732	TLR9	Toll-like receptor 9	CD289	Q9NR96	2.66203	0.000234871
ENSG00000123610	TNFAIP6	Tumor necrosis factor, alpha-induced protein 6	TSG-6;TSG6	P98066	5.05696	1.05301e-05
ENSG00000049249	TNFRSF9	Tumor necrosis factor receptor superfamily, member 9	4-1BB;CD137;CDw137;ILA;MGC2172	Q07011	4.16744	4.33212e-13
ENSG00000145901	TNIP1	TNFAIP3 interacting protein 1	ABIN-1;KIAA0113;NAF1;VAN	Q15025	1.00551	2.63846e-06
ENSG00000073282	TP63	Tumor protein p63	AIS;B(p51A);B(p51B);EEC3;KET;LMS;NBP;OFC8;RHS;SHFM4;TP53CP;TP53L;TP73L;p40;p51;p53CP;p63;p73H;p73L	Q9H3D4	4.43878	0.0084777
ENSG00000102871	TRADD	TNFRSF1A-associated via death domain	Hs.89862;MGC11078	Q15628	2.6892	4.7735e-12
ENSG00000056558	TRAF1	TNF receptor-associated factor 1	EBI6;MGC:10353	Q13077	6.27381	NA
ENSG00000124731	TREM1	Triggering receptor expressed on myeloid cells 1	TREM-1	Q9NP99	7.16707	8.22822e-09
ENSG00000095970	TREM2	Triggering receptor expressed on myeloid cells 2	TREM-2;Trem2a;Trem2b;Trem2c	Q9NZC2	3.77093	0.00390004
ENSG00000112343	TRIM38	Tripartite motif-containing 38	MGC8946;RNF15;RORET	O00635	1.69751	8.37374e-06
ENSG00000157514	TSC22D3	TSC22 domain family, member 3	DIP;DKFZp313A1123;DSIPI;GILZ;TSC-22R;hDIP	Q99576	4.65829	NA
ENSG00000074966	TXK	TXK tyrosine kinase	BTKL;MGC22473;PSCTK5;PTK4;RLK;TKL	P42681	5.25257	4.28099e-09
ENSG00000025708	TYMP	Thymidine phosphorylase	ECGF1;MNGIE;PDECGF;TP;hPD-ECGF	P19971	4.09957	7.59691e-34
ENSG00000244687	UBE2V1	Ubiquitin-conjugating enzyme E2 variant 1	CIR1;CROC-1;CROC1;UBE2V;UEV-1;UEV1;UEV1A	Q13404	1.37352	2.49565e-08
ENSG00000100242	UNC84B	Unc-84 homolog B (C. elegans)	KIAA0668;MGC133055;MGC133056;SUN2	Q9UH99	3.06259	4.8752e-24
ENSG00000151650	VENTX	VENT homeobox homolog (Xenopus laevis)	HPX42B;MGC119910;MGC119911;NA88A;VENTX2	O95231	9.91213	2.67395e-14
ENSG00000112299	VNN1	Vanin 1	HDLCQ8;MGC116930;MGC116931;MGC116932;MGC116933;Tiff66	O95497	9.95048	1.70761e-08
ENSG00000155659	VSIG4	V-set and immunoglobulin domain containing 4	CRIg;Z39IG	Q9Y279	5.2078	0.000220491
ENSG00000163874	ZC3H12A	Zinc finger CCCH-type containing 12A	FLJ23231;MCPIP;MCPIP1;RP3-423B22.1;dJ423B22.1	Q5D1E8	3.12018	1.14239e-21
ENSG00000105939	ZC3HAV1	Zinc finger CCCH-type, antiviral 1	DKFZp686F2052;DKFZp686H1869;DKFZp686O19171;FLB6421;FLJ13288;MGC48898;ZAP;ZC3H2;ZC3HDC2	Q7Z2W4	1.41878	2.9485e-09

## Sheet: LowPrimaryHighCellLines
Input ID	Symbol	Name	Synonyms	Uniprot	log2FoldChange	padj
ENSG00000127837	AAMP	Angio-associated, migratory cell protein		Q13685	-1.67235	2.42707e-11
ENSG00000131473	ACLY	ATP citrate lyase	ACL;ATPCL;CLATP	P53396	-2.131	4.98279e-15
ENSG00000132842	AP3B1	Adaptor-related protein complex 3, beta 1 subunit	ADTB3;ADTB3A;HPS;HPS2;PE	O00203	-1.48735	0.000149833
ENSG00000069849	ATP1B3	ATPase, Na+/K+ transporting, beta 3 polypeptide	ATPB-3;CD298;FLJ29027	P54709	-2.4526	2.73368e-69
ENSG00000163512	AZI2	5-azacytidine induced 2	AZ2;NAP1;TILP	Q9H6S1	-1.17342	1.04502e-22
ENSG00000158470	B4GALT5	UDP-Gal:betaGlcNAc beta 1,4- galactosyltransferase, polypeptide 5	B4Gal-T5;BETA4-GALT-IV;MGC138470;beta4Gal-T5;beta4GalT-V;gt-V	O43286	-1.99821	4.37491e-16
ENSG00000089685	BIRC5	Baculoviral IAP repeat-containing 5	API4;EPR-1	O15392	-6.4381	1.06614e-34
ENSG00000169679	BUB1	Budding uninhibited by benzimidazoles 1 homolog (yeast)	BUB1A;BUB1L;hBUB1	O43683	-5.54222	3.06712e-94
ENSG00000108561	C1QBP	Complement component 1, q subcomponent binding protein	GC1QBP;HABP1;SF2p32;gC1Q-R;gC1qR;p32	Q07021	-3.13391	1.02043e-20
ENSG00000100220	C22orf28	Chromosome 22 open reading frame 28	DJ149A16.6;HSPC117;RP1-149A16.6	Q9Y3I0	-1.98908	4.27178e-48
ENSG00000110931	CAMKK2	Calcium/calmodulin-dependent protein kinase kinase 2, beta	CAMKK;CAMKKB;KIAA0787;MGC15254	Q96RR4	-1.78198	9.44775e-08
ENSG00000116489	CAPZA1	Capping protein (actin filament) muscle Z-line, alpha 1	CAPPA1;CAPZ;CAZ1	P52907	-1.15485	6.08314e-07
ENSG00000198898	CAPZA2	Capping protein (actin filament) muscle Z-line, alpha 2	CAPPA2;CAPZ	P47755	-1.0712	7.49823e-07
ENSG00000165806	CASP7	Caspase 7, apoptosis-related cysteine peptidase	CMH-1;ICE-LAP3;MCH3	P55210	-1.85602	4.47333e-05
ENSG00000115355	CCDC88A	Coiled-coil domain containing 88A	APE;DKFZp686D0630;GIRDIN;GIV;GRDN;HkRP1;KIAA1212	Q3V6T2	-2.64446	1.0062e-54
ENSG00000170312	CDC2	Cell division cycle 2, G1 to S and G2 to M	CDC28A;CDK1;DKFZp686L20222;MGC111195	P06493	-6.43073	7.21064e-216
ENSG00000153879	CEBPG	CCAAT/enhancer binding protein (C/EBP), gamma	GPE1BP;IG/EBP-1	P53567	-1.38114	2.92511e-06
ENSG00000213341	CHUK	Conserved helix-loop-helix ubiquitous kinase	IKBKA;IKK-alpha;IKK1;IKKA;NFKBIKA;TCF16	O15111	-1.58411	6.89195e-11
ENSG00000099942	CRKL	V-crk sarcoma virus CT10 oncogene homolog (avian)-like		P46109	-1.16891	6.0532e-06
ENSG00000008405	CRY1	Cryptochrome 1 (photolyase-like)	PHLL1	Q16526	-1.28276	1.80725e-06
ENSG00000060138	CSDA	Cold shock domain protein A - (YBX3 Y-box-binding protein 3)	CSDA1;DBPA;ZONAB	P16989	-4.40874	2.16063e-57
ENSG00000111012	CYP27B1	Cytochrome P450, family 27, subfamily B, polypeptide 1	CP2B;CYP1;CYP1alpha;CYP27B;P450c1;PDDR;VDD1;VDDR;VDDRI;VDR	O15528	-3.8356	1.0525e-19
ENSG00000165732	DDX21	DEAD (Asp-Glu-Ala-Asp) box polypeptide 21	DKFZp686F21172;GUA;GURDB;RH-II/GU;RH-II/GuA	Q9NR30	-2.55307	4.79272e-10
ENSG00000116133	DHCR24	24-dehydrocholesterol reductase	KIAA0018;Nbla03646;SELADIN1;seladin-1	Q15392	-5.21155	2.48945e-25
ENSG00000135829	DHX9	DEAH (Asp-Glu-Ala-His) box polypeptide 9	DDX9;LKP;NDHII;RHA	Q08211	-1.51654	3.282e-08
ENSG00000103423	DNAJA3	DnaJ (Hsp40) homolog, subfamily A, member 3	FLJ45758;TID1;hTid-1	Q96EY1	-1.05591	4.30711e-06
ENSG00000134760	DSG1	Desmoglein 1	CDHF4;DG1;DSG;PPKS1;SPPK1	Q02413	-3.04846	0.026037
ENSG00000140279	DUOX2	Dual oxidase 2	LNOX2;NOXEF2;P138-TOX;THOX2	Q9NRD8	-5.29589	0.0190538
ENSG00000107581	EIF3A	Eukaryotic translation initiation factor 3, subunit A	EIF3;EIF3S10;KIAA0139;P167;TIF32;eIF3-p170;eIF3-theta;p180;p185	Q14152	-0.784712	0.00267155
ENSG00000151247	EIF4E	Eukaryotic translation initiation factor 4E	CBP;EIF4E1;EIF4EL1;EIF4F;MGC111573	P06730	-1.76231	7.51599e-08
ENSG00000066044	ELAVL1	ELAV (embryonic lethal, abnormal vision, Drosophila)-like 1 (Hu antigen R)	ELAV1;HUR;Hua;MelG	Q15717	-2.57144	4.83395e-35
ENSG00000126767	ELK1	ELK1, member of ETS oncogene family		P19419	-0.868819	0.000124476
ENSG00000107566	ERLIN1	ER lipid raft associated 1	C10orf69;Erlin-1;KE04;KEO4;SPFH1	O75477	-2.54423	6.02822e-40
ENSG00000158169	FANCC	Fanconi anemia, complementation group C	FA3;FAC;FACC;FLJ14675	Q00597	-2.82729	4.79488e-17
ENSG00000157240	FZD1	Frizzled homolog 1 (Drosophila)	DKFZp564G072;FLJ95923	Q9UP38	-3.08282	1.81308e-18
ENSG00000163251	FZD5	Frizzled homolog 5 (Drosophila)	C2orf31;DKFZp434E2135;HFZ5;MGC129692	Q13467	-6.31147	2.71623e-09
ENSG00000065135	GNAI3	Guanine nucleotide binding protein (G protein), alpha inhibiting activity polypeptide 3	87U6;FLJ26559	P08754	-1.31202	3.34845e-16
ENSG00000125651	GTF2F1	General transcription factor IIF, polypeptide 1, 74kDa	BTF4;RAP74;TF2F1;TFIIF	P35269	-1.05573	3.46591e-19
ENSG00000189060	H1F0	H1 histone family, member 0	H10;H1FV;MGC5241	P07305	-3.21864	8.83425e-13
ENSG00000188290	HES4	Hairy and enhancer of split 4 (Drosophila)	bHLHb42	Q9HCC6	-9.85513	4.35582e-18
ENSG00000159399	HK2	Hexokinase 2	DKFZp686M1669;HKII;HXK2	P52789	-2.99444	5.71134e-14
ENSG00000029993	HMGB3	High-mobility group box 3	HMG2A;HMG4;MGC90319	O15347	-5.8377	6.76261e-71
ENSG00000072571	HMMR	Hyaluronan-mediated motility receptor (RHAMM)	CD168;IHABP;MGC119494;MGC119495;RHAMM	O75330	-6.40111	6.59373e-45
ENSG00000080824	HSP90AA1	Heat shock protein 90kDa alpha (cytosolic), class A member 1	FLJ31884;HSP86;HSP89A;HSP90A;HSP90N;HSPC1;HSPCA;HSPCAL1;HSPCAL4;HSPN;Hsp89;Hsp90;LAP2	P07900	-3.22505	4.27246e-26
ENSG00000096384	HSP90AB1	Heat shock protein 90kDa alpha (cytosolic), class B member 1	D6S182;FLJ26984;HSP90-BETA;HSP90B;HSPC2;HSPCB	P08238	-1.98704	1.72492e-07
ENSG00000187522	HSPA14	Heat shock 70kDa protein 14	HSP70-4;HSP70L1;MGC131990	Q0VDF9	-1.7588	1.58649e-13
ENSG00000144381	HSPD1	Heat shock 60kDa protein 1 (chaperonin)	CPN60;GROEL;HLD4;HSP60;HSP65;HuCHA60;SPG13	P10809	-3.08261	5.7929e-14
ENSG00000214706	IFRD2	Interferon-related developmental regulator 2	FLJ40446;IFNRP;SKMc15;SM15	Q12894	-2.26515	2.89704e-22
ENSG00000129351	ILF3	Interleukin enhancer binding factor 3, 90kDa	CBTF;DRBF;DRBP76;MMP4;MPHOSPH4;MPP4;NF-AT-90;NF110;NF90;NFAR;NFAR-1;NFAR2;TCP110;TCP80	Q12906	-1.00049	0.000883075
ENSG00000178035	IMPDH2	IMP (inosine monophosphate) dehydrogenase 2	IMPD2;IMPDH-II	P12268	-1.80277	2.22987e-23
ENSG00000078747	ITCH	Itchy E3 ubiquitin protein ligase homolog (mouse)	AIF4;AIP4;NAPP1;dJ468O1.1	Q96J02	-0.772495	7.14036e-05
ENSG00000088247	KHSRP	KH-type splicing regulatory protein	FBP2;FUBP2;KSRP;MGC99676	Q92945	-2.40701	1.46061e-14
ENSG00000100600	LGMN	Legumain	AEP;LGMN1;PRSC1	Q99538	-2.6232	4.75999e-11
ENSG00000134569	LRP4	Low density lipoprotein receptor-related protein 4	KIAA0816;LRP10;MEGF7	O75096	-11.2879	4.62626e-12
ENSG00000198060	MARCH5	Membrane-associated ring finger (C3HC4) 5	FLJ20445;MARCH-V;MITOL;RNF153	Q9NX47	-0.951275	3.84157e-05
ENSG00000120539	MASTL	Microtubule associated serine/threonine kinase-like	FLJ14813;RP11-85G18.2;THC2	Q96GX5	-2.7231	3.68876e-21
ENSG00000103495	MAZ	MYC-associated zinc finger protein (purine-binding transcription factor)	PUR1;Pur-1;SAF-1;SAF-2;SAF-3;ZF87;ZNF801;Zif87	P56270	-1.86968	2.26042e-15
ENSG00000116688	MFN2	Mitofusin 2	CMT2A;CMT2A2;CPRP1;HSG;KIAA0214;MARF	O95140	-1.16056	3.38534e-06
ENSG00000148773	MKI67	Antigen identified by monoclonal antibody Ki-67	KIA	P46013	-4.87992	1.5543e-69
ENSG00000173848	NET1	Neuroepithelial cell transforming 1	ARHGEF8;NET1A	Q7Z628	-2.85748	1.06851e-24
ENSG00000100968	NFATC4	Nuclear factor of activated T-cells, cytoplasmic, calcineurin-dependent 4	NF-ATc4;NFAT3	Q14934	-6.25884	4.31585e-09
ENSG00000168256	NKIRAS2	NFKB inhibitor interacting Ras-like 2	DKFZp434N1526;KBRAS2;MGC74742;kappaB-Ras2	Q9NYR9	-1.73095	4.70793e-27
ENSG00000179873	NLRP11	NLR family, pyrin domain containing 11	CLR19.6;FLJ26273;NALP11;NOD17;PAN10;PYPAF6;PYPAF7	P59045	-7.74981	5.92562e-05
ENSG00000096063	No result found				-2.41908	3.51668e-17
ENSG00000177889	No result found				-1.21099	1.05548e-06
ENSG00000196419	No result found				-1.86669	2.73821e-14
ENSG00000213281	NRAS	Neuroblastoma RAS viral (v-ras) oncogene homolog	ALPS4;N-ras;NRAS1	P01111	-1.63917	1.28221e-08
ENSG00000124785	NRN1	Neuritin 1	MGC44811;NRN;dJ380B8.2	Q9NPD7	-8.7163	8.20385e-27
ENSG00000115758	ODC1	Ornithine decarboxylase 1	ODC	P11926	-2.71682	5.39961e-11
ENSG00000120265	PCMT1	Protein-L-isoaspartate (D-aspartate) O-methyltransferase		P22061	-1.67736	1.85449e-07
ENSG00000008438	PGLYRP1	Peptidoglycan recognition protein 1	MGC126894;MGC126896;PGLYRP;PGRP;PGRP-S;PGRPS;TAG7;TNFSF3L	O75594	-1.10454	0.0156548
ENSG00000105229	PIAS4	Protein inhibitor of activated STAT, 4	FLJ12419;MGC35296;PIASY;Piasg;ZMIZ6	Q8N2W9	-1.408	6.40405e-24
ENSG00000196455	PIK3R4	Phosphoinositide-3-kinase, regulatory subunit 4	MGC102700;VPS15;p150	Q99570	-1.01337	7.21559e-05
ENSG00000166851	PLK1	Polo-like kinase 1 (Drosophila)	PLK;STPK13	P53350	-5.16474	3.21816e-37
ENSG00000188313	PLSCR1	Phospholipid scramblase 1	MMTRA1B	O15162	-1.14143	1.2307e-16
ENSG00000140650	PMM2	Phosphomannomutase 2	CDG1;CDG1a;CDGS	O15305	-1.11028	8.54817e-05
ENSG00000138035	PNPT1	Polyribonucleotide nucleotidyltransferase 1	DKFZp762K1914;OLD35;PNPASE;old-35	Q8TCS8	-1.79173	2.81724e-16
ENSG00000100413	POLR3H	Polymerase (RNA) III (DNA directed) polypeptide H (22.9kD)	KIAA1665;MGC111097;MGC29654;RPC8	Q9Y535	-1.75559	5.63745e-12
ENSG00000161980	POLR3K	Polymerase (RNA) III (DNA directed) polypeptide K, 12.3 kDa	C11;C11-RNP3;My010;RPC10;RPC11;hRPC11	Q9Y2Y1	-3.57238	3.67036e-43
ENSG00000155846	PPARGC1B	Peroxisome proliferator-activated receptor gamma, coactivator 1 beta	ERRL1;PERC;PGC-1(beta);PGC1B	Q86YN6	-1.68507	4.57567e-06
ENSG00000149923	PPP4C	Protein phosphatase 4 (formerly X), catalytic subunit	PP4;PP4C;PPH3;PPP4;PPX	P60510	-1.48164	3.33943e-16
ENSG00000011485	PPP5C	Protein phosphatase 5, catalytic subunit	FLJ36922;PP5;PPP5	P53041	-1.66909	2.20582e-27
ENSG00000126457	PRMT1	Protein arginine methyltransferase 1	ANM1;HCP1;HRMT1L2;IR1B4	Q99873	-2.52187	2.79238e-11
ENSG00000179295	PTPN11	Protein tyrosine phosphatase, non-receptor type 11	BPTP3;CFC;MGC14433;NS1;PTP-1D;PTP2C;SH-PTP2;SH-PTP3;SHP2	Q06124	-1.7137	3.00799e-23
ENSG00000103769	RAB11A	RAB11A, member RAS oncogene family	MGC1490;YL8	P62491	-1.39898	2.06192e-10
ENSG00000164754	RAD21	RAD21 homolog (S. pombe)	FLJ25655;FLJ40596;HR21;HRAD21;KIAA0078;MCD1;NXP1;SCC1;hHR21	O60216	-0.988251	1.114e-05
ENSG00000132341	RAN	RAN, member RAS oncogene family	ARA24;Gsp1;TC4	P62826	-2.78739	8.72474e-30
ENSG00000099901	RANBP1	RAN binding protein 1	HTF9A;MGC88701	P43487	-3.55981	5.32328e-29
ENSG00000089902	RCOR1	REST corepressor 1	COREST;KIAA0071;RCOR	Q9UKL0	-1.17057	1.85422e-27
ENSG00000035928	RFC1	Replication factor C (activator 1) 1, 145kDa	A1;MGC51786;MHCBFB;PO-GA;RECC1;RFC;RFC140	P35251	-1.74439	1.19107e-07
ENSG00000181852	RNF41	Ring finger protein 41	MGC45228;NRDP1;SBBI03	Q9H4P4	-0.878776	0.000434916
ENSG00000130489	SCO2	SCO cytochrome oxidase deficient homolog 2 (yeast)	MGC125823;MGC125825;SCO1L	O43819	-1.27272	8.36616e-10
ENSG00000183431	SF3A3	Splicing factor 3a, subunit 3, 60kDa	PRP9;PRPF9;SAP61;SF3a60	Q12874	-1.60532	1.53017e-23
ENSG00000143368	SF3B4	Splicing factor 3b, subunit 4, 49kDa	MGC10828;SAP49;SF3b49	Q15427	-1.60138	3.76282e-26
ENSG00000182199	SHMT2	Serine hydroxymethyltransferase 2 (mitochondrial)	GLYA;SHMT	P34897	-2.09402	1.54449e-09
ENSG00000163950	SLBP	Stem-loop binding protein	HBP	Q14493	-2.69361	4.29487e-17
ENSG00000155380	SLC16A1	Solute carrier family 16, member 1 (monocarboxylic acid transporter 1)	FLJ36745;HHF7;MCT;MCT1;MGC44475	P53985	-4.61715	4.41322e-33
ENSG00000127616	SMARCA4	SWI/SNF related, matrix associated, actin dependent regulator of chromatin, subfamily a, member 4	BAF190;BRG1;FLJ39786;SNF2;SNF2-BETA;SNF2L4;SNF2LB;SWI2;hSNF2b	P51532	-2.21563	3.03943e-12
ENSG00000104549	SQLE	Squalene epoxidase	FLJ30795	Q14534	-4.41611	2.09591e-33
ENSG00000116030	SUMO1	SMT3 suppressor of mif two 3 homolog 1 (S. cerevisiae)	DAP-1;GMP1;OFC10;PIC1;SENP2;SMT3;SMT3C;SMT3H3;SUMO-1;UBL1	P63165	-1.4357	7.03932e-10
ENSG00000113407	TARS	Threonyl-tRNA synthetase	MGC9344;ThrRS	P26639	-2.98581	9.22792e-29
ENSG00000148737	TCF7L2	Transcription factor 7-like 2 (T-cell specific, HMG-box)	TCF-4;TCF4	Q9NQB0	-2.66264	5.3758e-10
ENSG00000183684	THOC4	THO complex 4	ALY;BEF	Q86V81	-3.34402	3.58145e-40
ENSG00000006327	TNFRSF12A	Tumor necrosis factor receptor superfamily, member 12A	CD266;FN14;TWEAKR	Q9NP84	-2.87511	3.76539e-09
ENSG00000154174	TOMM70A	Translocase of outer mitochondrial membrane 70 homolog A (S. cerevisiae)	FLJ90470	O94826	-1.66565	1.86675e-10
ENSG00000178952	TUFM	Tu translation elongation factor, mitochondrial	COXPD4;EF-TuMT;EFTU;P43	P49411	-1.49515	6.0677e-11
ENSG00000092445	TYRO3	TYRO3 protein tyrosine kinase	BYK;Brt;Dtk;FLJ16467;RSE;Sky;Tif	Q06418	-6.81272	1.85082e-19
ENSG00000010256	UQCRC1	Ubiquinol-cytochrome c reductase core protein I	D3S3191;QCR1;UQCR1	P31930	-2.08103	1.05944e-49
ENSG00000221823	WDR92	WD repeat domain 92	FLJ31741	Q96MX6	-1.07945	4.2093e-10
ENSG00000108953	YWHAE	Tyrosine 3-monooxygenase/tryptophan 5-monooxygenase activation protein, epsilon polypeptide	14-3-3E;FLJ45465;KCIP-1;MDCR;MDS	P62258	-3.57708	8.80484e-31
