# Supplementary material for: Innate immune defects in HIV permissive cell lines
Source: Retrovirology. 2016 Jun 27;13:43. doi: 10.1186/s12977-016-0275-8 (PMC4924258; doi:10.1186/s12977-016-0275-8)
Supplement: Supplementary file 10 — 10.1186/s12977-016-0275-8 RT-qPCR results. [file 12977_2016_275_MOESM10_ESM.xlsx]

## Sheet: Readouts
Table S3. Normalized RT-qPCR results upon stimulation.
Pathway	Treatment (24h)	Read-out	CEM	Jurkat	SupT1
Negative control	--	IL1B	ND	ND	ND
		IRF1	1	1	1
		IL6	1	1	1
		CASP1	1	1	1
		IL18	1	1	1
		BIRC3	1	1	1
Type II IFN	IFN gamma (10 U)	IL1B	ND	ND	ND
		IRF1	2.3027	1.91716	1.79649
	IFN gamma (100 U)	IL1B	ND	ND	ND
		IRF1	3.11681	2.33025	2.88899
TLR 7/8	R848 (1 ug/ml)	IL6	0.674683	0.87741	1.27387
	R848 (10 ug/ml)	IL6	1.05617	1.1808	1.20658
TNF	TNF (5 ng/ul)	BIRC3	1.68762	2.3904	2.40702
		IL6	1.16596	1.46075	1.9293
	TNF (25 ng/ul)	BIRC3	4.4523	7.53435	4.05294
		IL6	0.869399	1.35304	1.98215
Pathway	Treatment (24h)	Read-out	Primary CD4, donor 1	Primary CD4, donor 2
Negative control	--	IL1B	1	1
		IRF1	1	1
		IL6	1	1
		CASP1	1	1
		IL18	1	1
		BIRC3	1	1
Type II IFN	IFN gamma (100 U)	IL1B	1.56161	1.83
		IRF1	5.55173	3.49207
	IFN gamma (1000 U)	IL1B	1.04	2.05368
		IRF1	5.52653	3.79401
TLR 7/8	R848 (10 ug/ml)	IL6	1.8571	6.79908
	TCR	IL1B	1.47197	1.82132
		IRF1	2.83045	2.21024
		IL6	1.89959	2.36455
		CASP1	0.663842	1.1966
		IL18	0.702645	0.771524
		BIRC3	0.63597	1.12247
* ND: Not detected
