# Supplementary material for: Innate immune defects in HIV permissive cell lines
Source: Retrovirology. 2016 Jun 27;13:43. doi: 10.1186/s12977-016-0275-8 (PMC4924258; doi:10.1186/s12977-016-0275-8)
Supplement: Supplementary file 12 — 10.1186/s12977-016-0275-8 Raw read counts per library of the RNA-seq libraries sequenced in this work. [file 12977_2016_275_MOESM12_ESM.txt]

00_CD4J3	00_CD4J4	10_293TMo	12_293TLV	20_SupMo	21_SupHI	22_SupLV	30_JurMo	31_JurHI	32_JurLV	40_CemMo	41_CemHI	42_CemLV	50_CD328Mo08	52_CD328HIV08	53_CD328Mo24	54_CD328_HIV24
ENSG00000000003	97	61	14609	14012	0	8	10	1	5	13	0	4	7	49	24	10	31
ENSG00000000005	0	0	90	65	0	0	0	0	1	0	0	0	0	0	1	0	0
ENSG00000000419	1081	1402	5588	4469	4411	3959	7402	4976	4956	4607	6270	7204	8789	5106	6289	5982	8561
ENSG00000000457	1203	1693	1306	1204	952	981	2847	1066	1224	1656	878	1018	1019	1322	1429	1522	1480
ENSG00000000460	588	784	5320	4300	2073	2105	5251	2467	2924	3265	1738	1992	2257	615	784	2964	3378
ENSG00000000938	3044	2338	0	0	4388	4233	10924	253	266	298	20	25	35	15	9	17	37
ENSG00000000971	203	663	9	18	5	2	10	1	4	74	1	1	0	333	252	323	219
ENSG00000001036	443	465	8391	9117	381	375	704	10	16	17	563	585	795	745	522	830	952
ENSG00000001084	1630	1571	5796	4651	3118	3582	5615	6310	7493	5862	4814	6205	5467	3650	3699	3472	3726
ENSG00000001167	2668	4248	10062	7219	9598	9648	16006	10274	10151	8002	5008	5681	5322	6437	6140	4000	4021
ENSG00000001460	267	383	1180	1215	15	22	89	49	55	101	165	196	283	154	129	295	307
ENSG00000001461	4958	7307	4006	4656	2265	2584	7101	2999	3223	5608	1139	1251	1663	2513	2302	3080	2595
ENSG00000001497	2831	3496	16854	11769	10006	11502	16381	9854	10914	7998	11221	13066	12861	10641	8641	6810	8195
ENSG00000001561	1119	1357	2989	3497	2280	2313	5652	2043	2423	2972	1696	2158	1998	674	960	1434	1563
ENSG00000001617	0	0	697	842	48	63	277	87	107	75	280	279	322	7	3	6	12
ENSG00000001626	0	0	6	17	26590	21483	23579	42	17	22	3	1	26	3	9	0	1
ENSG00000001629	3826	4893	5771	6108	5231	5592	11193	5104	5992	6689	5042	5914	4382	6948	7771	7011	6393
ENSG00000001630	20	24	713	715	0	1	0	163	122	201	294	248	265	900	433	158	90
ENSG00000001631	2250	2961	6954	6152	2689	2736	6106	2319	2782	3053	3841	4690	3937	4250	4946	5470	5438
ENSG00000002016	715	1265	1849	1679	989	1026	2240	1265	1296	1231	1300	1529	1636	548	538	808	882
ENSG00000002079	2	3	29	40	6	8	18	11	12	18	1	4	3	0	1	2	6
ENSG00000002330	205	261	828	1211	648	716	1394	1030	1140	1424	1111	1212	1725	211	107	196	294
ENSG00000002549	1627	2006	9198	7710	4812	5099	9515	9784	10079	8214	5123	6220	7087	8521	9913	9416	11257
ENSG00000002586	9543	10840	14762	13467	5944	6397	12508	7952	8983	8515	29370	36328	52452	4196	4871	7760	9404
ENSG00000002587	16	8	0	0	6	7	29	0	2	10	1	1	0	2408	803	1408	779
ENSG00000002726	9	4	1	0	2	4	3	18	35	31	80	99	89	2	0	0	0
ENSG00000002745	68	55	36	45	5	7	10	2	9	8	5	3	5	20	30	27	35
ENSG00000002746	11	0	134	249	1	1	7	8	6	43	7	8	15	0	0	0	3
ENSG00000002822	2169	2162	3637	3907	2058	2390	3701	2440	2816	3110	1682	1879	2350	1776	1172	1110	1375
ENSG00000002834	9054	10995	6113	7907	13076	14320	31571	9612	10313	12298	12747	14111	15396	16900	11798	16629	16007
ENSG00000002919	1395	1614	2226	1930	2330	2572	4485	3213	3497	2747	1905	1991	2508	3615	2989	5863	5701
ENSG00000002933	164	201	1	0	0	0	6	1	1	1	4	3	5	0	1	0	1
ENSG00000003056	7058	7949	6871	5841	9066	9283	14861	10170	10428	8177	10625	11757	10431	15340	14654	14081	12573
ENSG00000003096	46	35	4815	4572	0	2	3	2	0	1	3	7	5	8	20	7	24
ENSG00000003137	6	0	806	928	1291	1435	3936	465	619	656	3	6	5	44	7	2	3
ENSG00000003147	169	208	433	412	45	48	174	604	508	604	454	546	741	85	39	126	56
ENSG00000003249	211	328	3618	3506	129	117	182	616	927	851	83	100	101	85	45	17	23
ENSG00000003393	846	960	5591	5650	2125	2318	4851	3148	3763	3685	1943	2254	1806	1870	1689	2381	2165
ENSG00000003400	4058	4401	1299	1948	1260	1281	3847	969	943	1412	1092	1190	1601	464	542	1312	1311
ENSG00000003402	6394	8621	1193	1546	1757	1779	4104	1960	2085	2178	1601	1699	1680	23088	25799	24458	25984
ENSG00000003436	7	2	370	789	39	41	205	9	14	21	5122	5741	6874	17	26	5	30
ENSG00000003509	990	1260	2277	2031	1676	1617	3684	850	1032	1113	1338	1478	1676	1257	1665	1610	2117
ENSG00000003756	9265	12486	10497	9750	8714	9923	21472	5426	6867	7381	6352	7032	7077	9633	9386	7084	7167
ENSG00000003987	164	175	497	424	86	117	213	95	155	133	119	131	146	174	239	208	266
ENSG00000003989	0	3	8558	6826	0	0	1	0	1	0	0	1	0	96	14	8	16
ENSG00000004059	2674	2951	7568	7196	6067	6350	12155	7263	7859	8721	6066	6674	9223	4617	3572	4762	6174
ENSG00000004139	578	702	1259	1432	348	337	730	258	332	271	645	713	658	1350	907	748	710
ENSG00000004142	2121	2502	17116	14655	10642	11357	19974	15646	16093	13264	11033	11993	13651	9781	9000	8793	10985
ENSG00000004399	1859	1656	2067	2103	2843	3285	8331	3047	3651	8641	6935	7282	6480	364	350	169	250
ENSG00000004455	3536	4175	31685	25168	18717	19540	24710	19936	20114	14690	16867	19816	21325	23758	26596	15369	17451
ENSG00000004468	606	209	2	3	2622	2484	7413	2472	3393	6926	2327	3181	3659	2978	5032	2675	2283
ENSG00000004478	1517	1768	32969	24491	24807	28304	36231	31141	32676	19368	11022	13154	14124	26970	22248	13557	17513
ENSG00000004487	3140	3739	18162	14672	23948	25791	37315	21058	22706	16652	20122	23909	24430	8936	8697	7399	8384
ENSG00000004534	9766	15140	12603	10810	13515	14717	22807	7319	8621	6584	7254	8382	8409	14124	12783	8011	8327
ENSG00000004660	855	443	2005	1334	1052	1362	1252	1485	1776	985	1290	1619	1287	1046	919	698	786
ENSG00000004700	2367	4666	5397	5869	7308	6815	18531	7861	8014	10092	2896	3344	3040	4254	5152	15100	14623
ENSG00000004766	1442	2003	3268	2666	1512	1434	3135	1856	2210	2202	1589	2014	1897	1917	2351	2910	3202
ENSG00000004776	0	0	9	9	5	14	16	6	13	18	13	13	18	0	0	3	1
ENSG00000004777	1199	1439	1082	955	3853	5506	11978	3323	5252	6558	4007	3793	4154	233	134	930	734
ENSG00000004779	868	1076	8595	6976	7667	8011	11152	9091	9426	7492	6753	8149	10012	5748	5277	5084	7224
ENSG00000004799	127	41	338	318	0	0	1	0	0	1	0	0	0	10	4	4	2
ENSG00000004809	1	4	0	1	0	0	0	1	0	0	2	8	19	1	0	0	0
ENSG00000004838	53	83	154	163	101	125	162	334	398	411	112	113	121	33	24	54	76
ENSG00000004846	0	0	5	28	0	0	0	0	0	1	0	0	0	0	1	0	0
ENSG00000004848	4	0	11	7	6	1	30	24	37	20	2	3	1	2	1	0	1
ENSG00000004864	609	731	11855	9411	705	706	1261	975	979	792	1535	1733	1579	1733	1711	2572	2985
ENSG00000004866	198	236	2459	2398	953	1071	2659	1175	1274	1188	1787	2068	2401	499	401	322	400
ENSG00000004897	2423	3124	20207	19976	10203	9848	18209	9769	10726	10536	8130	9965	8562	5943	7112	8578	8580
ENSG00000004939	0	0	1	4	1	1	3	1	8	4	7	11	11	1	0	0	0
ENSG00000004948	3	0	7	9	0	0	0	0	0	0	0	0	0	0	0	0	0
ENSG00000004961	309	503	5236	5207	3066	3164	5408	2735	2828	2763	2152	2610	2913	2526	2466	2632	3194
ENSG00000004975	1877	2261	7060	6415	5364	6111	13006	6815	7365	7064	6493	6873	7515	4455	3678	3604	4102
ENSG00000005001	6	17	1	3	0	0	0	14	28	17	23	12	15	13	4	3	4
ENSG00000005007	5294	7035	18785	16197	21841	28052	39932	18055	22120	16672	19707	21578	17816	19616	14859	11539	11610
ENSG00000005020	616	1167	7732	8008	0	3	7	1	2	2	1	1	3	290	412	1433	1866
ENSG00000005022	5740	6489	68342	46873	31851	34155	50037	35477	35032	22831	29185	34248	38395	21202	18694	23509	30033
ENSG00000005059	6658	7789	2167	1845	3833	3726	9851	5961	6058	7546	5637	6902	8729	798	1211	1527	2113
ENSG00000005073	0	0	2803	2334	0	0	1	84	103	86	3	2	3	2	1	1	4
ENSG00000005075	757	835	2734	2439	2834	3038	5011	3490	3716	3595	2956	3223	4176	2160	1730	1903	2667
ENSG00000005100	1203	1745	14603	11947	13198	15108	19463	6777	7747	4860	9923	11528	7548	9832	9257	7116	6919
ENSG00000005102	280	667	44	125	0	0	0	1	1	0	0	0	0	0	1	3	9
ENSG00000005108	0	1	48	129	0	1	1	5	12	11	583	628	384	0	1	1	0
ENSG00000005156	1192	1744	8977	6113	4658	5013	7858	6791	7232	4907	6197	7019	5840	4878	4060	3610	3274
ENSG00000005175	1422	2054	9856	8192	6054	5936	8832	5451	5698	4154	5189	6255	5992	3195	4283	5762	6766
ENSG00000005187	201	291	213	281	31	26	103	20	22	28	114	140	190	157	154	394	437
ENSG00000005189	32	40	1293	1201	967	971	2556	29	27	53	2432	2633	3114	24	21	644	673
ENSG00000005194	1334	1491	8072	7322	5229	5479	10316	7505	8376	7067	5762	6455	7840	6055	5685	4604	5876
ENSG00000005206	3316	3720	5585	4721	5923	7603	12490	6691	9623	8941	7854	8189	8202	3703	2259	1978	2170
ENSG00000005238	723	919	209	436	291	308	1106	692	818	1330	429	457	816	259	161	647	695
ENSG00000005243	17	16	10	12	3	2	5	102	149	195	0	0	1	86	57	467	486
ENSG00000005249	158	169	4523	3989	1352	1372	3238	1772	2043	1860	77	68	79	57	42	105	135
ENSG00000005302	10262	12290	4355	3451	3858	3905	6802	3279	3796	4034	1240	1455	1585	4411	4871	2845	2707
ENSG00000005339	13004	14927	17140	17717	8880	10853	22516	7195	8835	11024	10367	10711	7763	10942	9283	6595	4802
ENSG00000005379	1892	2027	2	5	19318	24597	42564	18898	27012	27267	753	740	681	1505	3444	1732	5035
ENSG00000005381	8	16	1	0	0	2	2	2	3	2	287	256	158	0	0	0	6
ENSG00000005421	0	1	1	2	3	4	39	0	0	2	441	527	1090	1	1	0	0
ENSG00000005436	1419	1628	8018	7280	2696	2710	5001	3176	3426	3040	3561	3998	4297	3588	4600	3343	3841
ENSG00000005448	916	1179	3135	2614	2336	2279	3798	3306	3385	3291	2820	3005	3765	830	594	1975	2912
ENSG00000005469	872	1193	1874	2108	690	833	1913	1142	1441	1552	931	1053	1232	223	283	1381	1415
ENSG00000005471	23	25	143	461	7	6	16	19	28	48	7	6	7	1	1	2	3
ENSG00000005483	12557	16403	8028	6528	10440	11273	21415	4154	5001	6011	8305	9902	6943	11903	12735	10157	7233
ENSG00000005486	2721	2845	4289	3774	2874	3096	4500	4285	4560	4253	3081	3377	3806	3817	2519	3402	3657
ENSG00000005513	196	224	676	669	0	1	2	104	131	66	25	19	17	3880	2669	130	279
ENSG00000005700	3369	4528	7986	8323	6146	6243	14117	5824	6235	6905	6604	8271	7264	8777	9601	12441	11315
ENSG00000005801	1373	1671	4723	3391	6315	6807	12736	2965	3499	3052	4130	4760	5278	3678	4089	3130	4206
ENSG00000005810	13661	17616	22607	19304	11010	13659	21114	13649	16163	11156	11771	13792	7068	14837	17572	13095	8338
ENSG00000005812	3746	4542	10096	10217	4606	4950	9254	2983	3306	3399	3652	4122	3653	5691	6563	8093	8545
ENSG00000005844	33047	46467	13	115	2105	2046	8345	5379	5753	6938	716	699	685	33020	24439	21467	20861
ENSG00000005882	699	999	1455	2111	0	0	10	1233	1409	1436	865	957	1213	536	310	890	759
ENSG00000005884	617	1017	748	929	545	575	2039	1474	1635	1728	1391	1611	1689	2644	2107	1031	2246
ENSG00000005889	5202	6780	9278	7629	3879	4333	7893	2504	2854	2495	4382	4852	3743	6603	7043	5784	5375
ENSG00000005893	3039	4313	22622	20267	10395	10880	19054	7798	9045	9379	11194	14137	12214	8266	8513	8082	7908
ENSG00000005955	6230	8362	7252	6991	8869	9744	17291	7731	8760	9215	6791	7902	8190	5590	5810	6668	7089
ENSG00000005961	38	69	441	449	44	43	143	60	101	113	10	14	14	9	11	12	29
ENSG00000005981	0	0	2	2	2	0	3	0	0	0	4	0	2	0	1	0	0
ENSG00000006007	1339	1577	8953	8679	3549	3835	6573	5746	6361	6457	4456	5467	6146	3699	3659	2671	3159
ENSG00000006015	1394	1805	1920	1399	1637	1920	4204	1538	1881	1764	3466	3594	4849	1910	968	1792	1991
ENSG00000006016	60	38	119	131	101	133	206	94	109	70	66	77	95	94	62	66	57
ENSG00000006025	2977	3477	578	852	1457	1859	5168	1563	2382	2363	1095	1176	1535	919	757	872	966
ENSG00000006042	3	1	5898	6403	0	2	10	2980	3085	4225	1	6	4	29	26	179	230
ENSG00000006047	9	1	94	68	150	178	276	746	1183	927	3364	4024	3720	1	0	15	22
ENSG00000006059	0	0	0	0	0	0	0	0	0	1	0	0	0	0	0	0	0
ENSG00000006062	3740	4555	695	504	729	891	1269	736	1003	984	812	922	867	14686	11117	5530	6208
ENSG00000006071	2	2	441	677	2	0	1	1	1	1	0	0	2	22	5	33	7
ENSG00000006074	0	0	0	0	1	0	0	0	0	1	0	0	0	0	0	4	3
ENSG00000006075	11	27	0	0	0	0	0	0	0	0	2	0	0	197	56	4017	3856
ENSG00000006114	10299	15428	6341	6122	6115	6349	14284	7833	8735	10433	5377	6281	5607	4423	4298	5109	4620
ENSG00000006116	0	4	0	0	0	0	0	0	0	0	0	0	0	1	0	1	0
ENSG00000006118	2	7	5191	5943	255	230	1436	83	156	158	8	5	6	265	230	79	335
ENSG00000006125	9551	13321	33585	33465	11950	12937	28107	22040	24933	24064	15186	18937	17362	13890	14817	19808	17744
ENSG00000006128	0	0	13	15	0	0	0	0	0	0	0	0	0	2	9	5	10
ENSG00000006194	2978	3383	3899	3066	6262	7489	11626	6515	7183	6181	5260	5863	5960	6421	5891	3210	4071
ENSG00000006210	0	0	26	63	0	0	0	0	0	0	0	0	0	426	619	65	219
ENSG00000006282	1074	1683	2164	3616	686	611	2350	657	732	1102	839	718	994	1741	1045	2470	3346
ENSG00000006283	4	0	85	103	3	2	3	5	3	3	0	0	1	6	7	6	9
ENSG00000006327	20	13	340	291	86	124	268	140	204	181	122	146	177	1615	1142	193	677
ENSG00000006377	1	0	810	613	0	0	0	0	1	1	0	0	0	0	0	0	0
ENSG00000006432	1069	1075	3940	3674	2536	3154	6908	2512	2899	3308	1390	1552	1039	1024	989	412	428
ENSG00000006451	1517	2565	6836	6441	3549	3574	6771	5801	6200	5832	3433	4061	4992	9719	13986	5388	6943
ENSG00000006453	109	116	4306	3123	43	62	108	12	23	22	20	20	7	63	68	90	74
ENSG00000006459	7303	7951	5061	4684	1861	1914	5767	1236	1471	2348	834	979	925	2692	3295	903	787
ENSG00000006468	3	12	341	669	0	0	56	101	149	414	3	1	6	37	15	67	57
ENSG00000006530	2226	2885	8641	7611	4271	4345	8192	3309	3457	3102	4544	5187	4715	10565	11710	13318	12727
ENSG00000006534	285	272	146	182	26	45	69	39	31	46	32	52	81	18	11	16	27
ENSG00000006555	533	761	0	0	1	0	0	1	0	0	3	1	4	51	57	37	32
ENSG00000006576	2978	4295	5322	5340	4363	4359	9457	2616	3130	4585	2698	3337	3208	1509	1870	13959	12286
ENSG00000006606	0	0	3	8	0	0	0	0	0	0	0	0	0	2	2	2	3
ENSG00000006607	253	346	3049	2949	1735	1966	2689	1827	2241	1703	1101	1311	657	1902	1637	930	601
ENSG00000006611	0	0	542	635	0	0	1	1	2	3	0	0	0	0	0	0	1
ENSG00000006625	604	692	8490	7009	5718	6072	9608	5853	6349	5590	7915	9522	10743	4717	5018	7340	10055
ENSG00000006634	1050	1142	5579	4669	4838	4792	7186	5655	5784	4687	6025	7727	7955	2045	2887	3429	4592
ENSG00000006638	107	49	126	201	0	0	1	0	0	1	21	19	27	2	2	1	6
ENSG00000006652	1565	1874	7804	5977	7617	7716	13262	4325	4790	3906	5487	6210	6175	7123	6859	4100	5607
ENSG00000006659	3	20	0	0	0	0	0	1	3	8	0	0	1	19	32	7	5
ENSG00000006695	1087	1508	2595	2000	1883	2074	3324	2548	2647	2213	2374	2654	2688	2848	2596	2669	2816
ENSG00000006704	45	69	2905	2738	1	1	25	1106	1180	1805	1265	1312	1820	55	52	9	37
ENSG00000006712	2257	2973	11162	8759	6619	7431	13708	7266	8011	7145	6877	7713	9442	4880	3288	4094	4754
ENSG00000006715	1313	2285	7027	6324	4206	4186	9562	3734	4590	4750	4656	5766	5711	4350	5006	6855	6845
ENSG00000006740	27	61	1912	1931	26	48	66	536	751	875	312	380	412	49	65	42	52
ENSG00000006744	3141	4320	18821	15173	13084	14855	20967	14984	16059	10868	13777	15473	15125	6310	6100	7351	8450
ENSG00000006747	9	16	127	87	2	0	4	1	0	0	0	0	0	0	0	0	0
ENSG00000006756	264	299	3	5	0	0	0	0	0	0	1	0	1	89	70	287	302
ENSG00000006757	393	436	1219	1261	4	4	11	0	1	3	0	3	1	254	321	380	647
ENSG00000006788	0	0	2	0	0	0	0	4	3	3	0	0	0	0	0	0	0
ENSG00000006831	2388	3041	12300	12135	13042	13309	28007	11076	10604	11801	10490	11868	12309	12599	11751	9388	8260
ENSG00000006837	106	109	191	212	341	300	656	391	402	474	169	209	262	117	174	152	248
ENSG00000007001	8	4	1	1	0	0	0	0	1	2	0	0	0	0	1	0	0
ENSG00000007038	399	95	0	1	2409	2743	4366	15	2	0	0	1	8	98	60	99	96
ENSG00000007047	1150	1370	3416	4158	3576	4357	7415	3761	4028	4463	2007	2210	2695	1832	1179	1087	1061
ENSG00000007062	0	6	3	12	3	0	8	1	3	6	0	1	0	0	0	1	1
ENSG00000007080	854	989	11367	11131	7786	8927	16386	10554	11734	10254	8638	9817	14230	9404	4052	4570	5433
ENSG00000007129	1493	1837	1	3	2	4	14	95	121	271	160	164	266	509	861	1085	1568
ENSG00000007168	7941	10977	18329	15617	17877	18837	32025	13777	16117	14603	11809	14171	12371	12784	13988	16578	16340
ENSG00000007171	9	21	657	423	0	0	4	6	3	15	7	8	6	4	3	1	2
ENSG00000007174	5	3	4	1	110	112	593	1	4	7	4	2	3	2	4	3	3
ENSG00000007202	7181	9036	27727	24025	13872	15594	24480	16883	18359	15081	15560	17526	13238	20406	18502	18161	14787
ENSG00000007216	0	0	0	0	1	0	0	0	0	0	0	0	0	0	0	0	0
ENSG00000007237	1044	913	819	787	10037	11431	35431	24816	23180	25089	18088	20394	17988	5	1	0	0
ENSG00000007255	1466	1738	739	921	1243	1233	3649	763	910	1452	620	731	1914	667	489	745	1065
ENSG00000007264	995	574	2901	1992	0	0	3	804	1102	605	0	0	3	8488	6515	2206	3164
ENSG00000007306	0	0	0	0	0	0	0	0	0	0	0	0	0	0	0	0	0
ENSG00000007312	848	1131	1	9	18	7	149	44	64	77	853	881	2132	140	105	472	806
ENSG00000007314	2	5	282	160	2	3	14	4	12	9	49	39	49	2	2	3	7
ENSG00000007341	615	809	2447	2032	486	504	1151	942	1050	982	754	851	996	395	499	688	836
ENSG00000007350	214	280	23	192	6	13	53	196	207	264	1618	1701	1782	21	22	16	20
ENSG00000007372	295	370	4294	3934	2403	2761	6827	1757	2666	3666	962	1170	1724	77	146	191	213
ENSG00000007376	872	1066	7499	4970	4262	4652	6655	5606	6120	3839	6452	6318	7082	3480	1907	1858	2592
ENSG00000007384	15	11	904	1271	22	36	61	111	145	150	30	22	34	51	23	80	60
ENSG00000007392	6009	6923	7558	5837	7154	7734	13647	5241	5957	4630	4486	5135	5890	7688	6282	3004	4161
ENSG00000007402	879	889	1769	2528	238	226	1165	368	478	739	76	82	178	32	21	44	60
ENSG00000007516	999	934	235	254	55	126	95	59	94	88	60	54	94	144	34	21	43
ENSG00000007520	968	1058	3240	2911	2067	2400	3931	4605	4801	3749	2970	3075	4022	2734	1785	1994	2636
ENSG00000007541	1074	1445	6061	4714	2081	2266	4254	2972	3624	3880	3268	3433	4034	2657	1848	1722	2283
ENSG00000007545	1257	1689	2923	2526	1862	2335	4246	1662	2166	2253	1531	1690	1618	2442	1931	1971	2053
ENSG00000007866	3	6	782	1313	56	55	344	174	203	232	8	12	3	146	109	86	118
ENSG00000007908	9	12	1	0	0	0	1	1	0	1	0	5	8	0	0	0	1
ENSG00000007923	1706	2083	6528	4927	6686	7300	10331	7885	8648	5870	3293	3632	3256	6850	6340	4692	4859
ENSG00000007933	0	0	4	4	0	1	2	2	0	1	0	0	0	0	0	0	0
ENSG00000007944	7671	6741	1135	1184	394	274	508	509	306	413	715	368	223	1058	865	1586	1937
ENSG00000007952	3	26	158	133	39	31	64	57	65	73	32	43	71	44	41	37	81
ENSG00000007968	428	833	2691	1910	18751	24047	22386	12998	16096	12149	7964	8586	7491	42	55	3116	2784
ENSG00000008018	3790	4615	19473	19371	17119	17070	28948	12466	12196	11167	14057	16344	21214	14640	15108	20771	30808
ENSG00000008056	20	25	134	70	36	28	50	140	171	70	1146	1161	1336	17	13	11	17
ENSG00000008083	3004	3108	6712	6939	15391	16848	27771	8173	9007	10028	15836	16872	17303	28695	21113	7023	5982
ENSG00000008086	94	98	472	566	608	714	3008	132	145	190	12	25	10	14	26	11	13
ENSG00000008118	0	0	6	6	0	0	0	0	0	0	0	0	0	1	1	4	8
ENSG00000008128	431	446	128	98	221	304	524	159	312	297	317	316	294	163	124	90	81
ENSG00000008130	2637	2936	4927	4694	7193	8248	12164	6509	7403	5799	10012	10820	11563	9917	8100	5186	5784
ENSG00000008196	0	0	0	0	0	0	0	0	0	0	0	0	0	1	0	0	0
ENSG00000008197	4	0	0	0	0	0	0	9	6	25	0	0	0	0	0	0	0
ENSG00000008226	995	1198	40	34	29	47	146	174	249	547	30	34	43	40	33	32	36
ENSG00000008256	450	519	4504	4215	1691	2039	5618	1772	2038	2453	526	616	582	448	498	125	154
ENSG00000008277	323	578	2787	2080	1286	1459	3786	1128	1487	1960	2953	3643	3099	114	91	175	154
ENSG00000008282	2231	2962	7943	7080	6373	6128	11810	11077	11321	11370	14548	18283	19898	2244	2168	2914	3214
ENSG00000008283	1919	3130	1714	1728	2	6	12	19	14	16	1949	2369	2375	389	321	258	216
ENSG00000008294	3645	4323	23129	25776	7811	8364	17236	6252	7428	9695	6927	8271	6542	9573	9817	7239	6357
ENSG00000008300	298	646	1715	785	5192	5894	12667	14152	17703	7463	19119	20135	12653	3383	1750	1571	1072
ENSG00000008311	362	630	4799	4994	0	0	10	716	1109	1648	562	786	601	19	11	45	39
ENSG00000008323	28	14	3	8	11	12	34	17	28	27	30	29	35	24	25	16	14
ENSG00000008324	884	1139	2249	1514	2080	1684	3301	1588	1686	1541	1937	2233	2911	2039	2373	2573	3852
ENSG00000008382	345	416	1032	1020	718	704	1772	972	1047	1261	601	708	1250	344	254	532	674
ENSG00000008394	37	104	6468	5763	0	0	7	1	2	3	0	1	0	49	113	27	250
ENSG00000008405	1626	1734	5893	5706	5916	5900	13755	4035	4241	4807	5207	6062	6841	3467	5082	3152	5100
ENSG00000008438	9	12	40	25	24	35	74	22	34	26	33	36	27	11	12	11	8
ENSG00000008441	263	255	3593	4438	577	655	2321	1969	2525	2465	724	851	1055	1592	1093	201	273
ENSG00000008513	14879	21344	2250	1556	544	638	2071	2510	2770	4093	3938	4234	4391	7220	5865	14243	12446
ENSG00000008516	117	352	161	141	51	46	152	36	75	111	53	58	67	352	183	656	565
ENSG00000008517	13900	24912	15	14	326	331	1050	14420	13887	9409	27608	29290	47103	19719	17957	17276	22748
ENSG00000008710	5522	6899	8324	7688	8765	11544	15874	6714	9639	8446	7441	7218	5000	13662	7583	5120	4264
ENSG00000008735	33	41	5074	4601	500	603	1586	137	202	232	89	73	144	23	6	9	17
ENSG00000008838	3651	3999	18381	15755	6997	8566	15149	7223	9127	7910	9450	10480	9666	7649	6500	7704	7423
ENSG00000008853	359	466	982	934	715	750	1731	1577	1719	1745	534	590	716	471	338	781	817
ENSG00000008869	5877	7554	7190	7862	1563	1709	4904	2014	2313	2876	2470	3108	2350	2484	2682	4620	3308
ENSG00000008952	4596	5970	18965	15183	9283	9336	15840	7937	8568	7764	6572	7815	7790	12486	14846	10265	12162
ENSG00000008988	62367	73356	32356	27398	63680	59449	94373	43637	43155	39556	45108	47729	67914	52073	52581	50859	75552
ENSG00000009307	33919	39467	134225	102532	56837	61947	92169	65538	69342	54205	50731	62290	56862	72433	79219	60332	61035
ENSG00000009335	4974	6350	24680	23684	16950	18545	26832	13248	14264	12898	8372	9526	7310	23110	23275	18879	16229
ENSG00000009413	2162	3160	9567	8188	3206	3606	5651	4396	5315	5039	7358	8516	5063	3881	4687	5034	3995
ENSG00000009694	2710	3358	5418	5681	1946	2017	1319	796	1394	1604	600	644	225	415	457	507	255
ENSG00000009709	0	0	186	284	0	0	0	0	0	0	0	0	0	1	6	0	0
ENSG00000009724	1158	1079	302	208	198	274	710	242	366	469	190	229	179	325	328	121	161
ENSG00000009765	0	0	1	0	3	1	9	1	2	13	0	0	0	0	2	2	4
ENSG00000009780	797	1099	1934	1109	1067	1121	2222	1019	1076	889	658	766	842	367	381	514	610
ENSG00000009790	32369	44047	440	362	3186	3205	9370	6313	6518	8356	3182	3297	4812	11409	14063	26031	39581
ENSG00000009830	619	720	5128	4454	1164	1374	1966	2378	2944	2389	1914	2141	2087	3307	2459	1264	1388
ENSG00000009844	1387	2004	12255	10934	8744	8030	14368	7349	7750	6383	6552	7532	7291	7166	8176	8879	10290
ENSG00000009950	4	0	972	1305	11	14	76	19	59	23	0	0	0	5	2	0	1
ENSG00000009954	7384	9395	39493	32492	28316	30619	42361	28099	31585	22459	28198	32404	24240	20558	19969	24389	20554
ENSG00000010017	3331	3685	5513	6151	7077	7397	15647	8322	9042	8975	5143	6133	6850	10514	7945	7704	7550
ENSG00000010030	112	101	0	2	0	0	1	1	3	1	2	0	0	546	738	92	124
ENSG00000010072	435	501	8771	8005	1631	1800	4138	1994	2146	2219	1946	2225	2086	1224	1321	1210	1404
ENSG00000010165	934	1823	9665	7631	5643	5454	9705	5865	6178	4894	6411	6954	7642	8576	7541	6669	7848
ENSG00000010219	391	483	1351	1323	1641	1735	3595	2323	2167	2180	1139	1262	1727	781	853	707	1047
ENSG00000010244	12072	14630	28462	21525	21891	24130	37980	16200	19839	17122	15800	18680	17342	20211	21656	18385	19002
ENSG00000010256	2608	3076	17938	14795	15378	16859	26742	15781	16677	14851	16426	17971	21951	8746	6783	7820	10128
ENSG00000010270	869	1102	5330	5470	5124	4855	10089	6574	6658	7467	4233	4865	5898	1517	2042	3999	4804
ENSG00000010278	50	74	4694	5079	8736	8872	9975	2591	2781	3674	1	3	15	1159	999	484	521
ENSG00000010282	0	1	0	2	6	3	5	0	2	2	0	1	1	0	0	0	1
ENSG00000010292	4777	6065	31277	26540	29212	34318	52993	15788	17816	17837	27007	29220	28138	1866	1819	7181	6978
ENSG00000010295	3974	4917	3761	3379	1556	1730	4140	2672	3371	3918	2503	2694	3227	990	795	1251	1220
ENSG00000010310	323	411	144	234	211	269	3033	141	261	734	160	193	511	126	97	159	153
ENSG00000010318	428	480	652	758	894	901	2435	1820	2034	2040	1862	2039	1901	240	235	601	641
ENSG00000010319	97	185	750	1056	201	192	593	815	991	663	33	27	37	3	4	10	15
ENSG00000010322	10310	13188	12584	12920	9798	11802	23058	9398	11879	10983	8637	9377	9041	10120	7556	5429	5226
ENSG00000010327	432	713	38	54	7	12	14	22	32	31	739	668	669	7	1	3	3
ENSG00000010361	480	638	1979	1600	1552	1647	3394	2221	2344	2076	2250	2686	2979	411	262	422	617
ENSG00000010379	23	24	18	58	11	9	27	5	14	23	3	2	4	2	9	0	10
ENSG00000010404	12055	15553	7368	7466	4295	4984	8968	4599	5767	5025	2573	3175	3051	15803	11800	10642	8299
ENSG00000010438	0	1	5	13	3	1	1	17	24	22	0	0	0	0	1	0	1
ENSG00000010539	572	671	2137	2123	1461	1534	3179	1516	1630	1421	2616	3101	2568	1061	957	1206	1257
ENSG00000010610	32548	37250	27	102	14537	16627	18307	8730	9134	4342	11335	13131	14052	9045	7127	13170	15567
ENSG00000010626	190	355	207	180	141	180	328	811	831	745	261	317	486	93	54	133	221
ENSG00000010671	425	456	49	61	19	17	92	37	39	54	38	38	45	2	1	3	10
ENSG00000010704	189	415	3	10	3	4	20	1	2	4	21	22	46	4	8	3	15
ENSG00000010803	1311	1666	5074	5671	4205	4567	7022	7599	7956	6379	5797	6360	6122	1542	1767	1479	1534
ENSG00000010810	21382	22942	10654	8200	3812	4334	8181	7728	7749	6770	4703	5245	6276	35146	32547	22305	26332
ENSG00000010818	15810	21697	3273	3796	2108	2386	4510	2580	2689	2409	4841	5235	3733	7731	10767	7730	5991
ENSG00000010932	9	12	65	42	122	150	200	216	205	153	611	803	819	9	6	8	12
ENSG00000011007	1570	1702	9026	7515	8713	9570	13557	8698	8969	6295	6461	7636	6716	6860	5849	5767	5631
ENSG00000011009	1627	1824	2173	2178	3055	3341	5941	2994	3441	2900	2743	3058	3683	5014	3881	3606	4593
ENSG00000011021	1003	1275	1282	1281	2021	2163	5279	1935	2364	2773	2201	2179	2404	1092	974	676	608
ENSG00000011028	410	1036	2990	4970	557	528	3077	1650	1983	3746	2975	3547	5056	1157	1160	817	1066
ENSG00000011052	0	0	0	0	0	0	0	0	0	0	0	0	0	0	0	0	0
ENSG00000011083	0	1	0	0	0	0	0	0	0	0	0	0	0	1	0	0	0
ENSG00000011105	38	45	2039	2680	84	83	257	248	333	401	68	65	66	102	84	22	39
ENSG00000011114	1936	2516	6802	6046	3095	3533	6133	2538	3138	2987	3175	3661	2435	3110	3303	2450	1917
ENSG00000011132	1493	2034	1132	1087	1007	1255	2728	1270	1472	1672	1196	1153	1418	2346	1481	1291	1330
ENSG00000011143	538	936	3743	3189	1620	1754	3480	2048	2405	2170	1593	1753	1901	555	486	898	1004
ENSG00000011198	211	319	1633	1216	1899	2004	3699	1422	1461	1342	1148	1369	1351	788	824	1666	1631
ENSG00000011201	0	0	6	8	0	0	0	1	0	0	0	0	0	0	0	0	0
ENSG00000011243	3676	4285	4187	4219	4438	5421	10658	3503	4563	5378	2865	3365	4239	3317	2530	2002	2215
ENSG00000011258	3158	3834	5330	4594	8756	8675	13746	4203	4892	3870	5508	6946	5230	3265	3430	1939	1891
ENSG00000011260	1596	2148	10868	7346	8305	8828	12090	10189	10482	6665	7589	9008	8765	10404	10166	7401	10001
ENSG00000011275	8901	9952	9239	7910	6145	7714	16403	5726	6399	5951	7101	7975	7359	7397	7176	6100	6811
ENSG00000011295	2306	2407	6530	6200	5917	5895	11852	6232	6663	6401	6212	7488	8268	6034	5937	3853	4935
ENSG00000011304	10464	12719	85388	54049	57945	74536	89917	57552	67732	37308	58674	65070	54051	54056	35538	39364	36633
ENSG00000011332	9	12	998	998	1478	1802	1965	1163	1529	1127	418	436	450	379	139	132	99
ENSG00000011347	0	3	1036	739	101	101	144	223	347	126	167	185	198	94	53	15	13
ENSG00000011376	629	837	10263	7715	5776	6154	10238	6848	7306	4265	8295	9026	7803	3585	3355	4642	4507
ENSG00000011405	2302	3246	17970	17772	2963	3285	7506	3268	4260	4579	2550	3049	2084	5813	7760	4909	3882
ENSG00000011422	289	307	479	504	6	7	28	431	659	848	370	406	505	415	328	327	627
ENSG00000011426	39	89	20291	19002	3271	3463	6170	7878	8843	9183	6764	7476	5827	139	118	1751	2019
ENSG00000011451	2009	2307	9078	7652	5404	7076	10019	4879	6115	5325	6625	6705	7107	9077	6209	3795	3811
ENSG00000011454	2401	3318	6387	7745	2842	3177	7956	4599	5178	5352	3757	4377	4029	2578	2871	2440	2246
ENSG00000011465	0	0	1	4	0	0	0	3	0	1	0	0	0	2	2	1	0
ENSG00000011478	437	530	2053	1908	811	896	2030	968	1020	1367	1270	1319	2078	779	665	524	747
ENSG00000011485	2428	2391	13123	9924	10215	11588	16607	10504	11442	8757	10282	11377	11283	9066	6873	8192	8099
ENSG00000011523	3336	5466	4027	4159	2047	2280	6213	2046	2155	2924	2816	3466	3190	2038	1714	1183	1141
ENSG00000011566	901	895	4705	4688	1775	1888	3735	634	796	1099	1728	2103	1695	918	1451	1498	1714
ENSG00000011590	86	84	8	5	14	21	48	20	33	30	14	6	15	371	170	1096	1011
ENSG00000011600	1114	1284	0	0	1	2	2	1	1	2	73	74	163	15	8	5	5
ENSG00000011638	602	746	900	1019	631	690	2428	1224	1307	1269	585	757	1059	292	182	608	593
ENSG00000011677	0	0	1611	1890	0	0	2	2	6	2	0	1	1	11	13	6	9
ENSG00000012048	144	202	16203	13676	8305	8315	16291	9795	11265	11207	7678	8834	7589	380	609	12418	11084
ENSG00000012061	1921	2084	2462	2054	4116	4363	6365	2613	2664	2393	3604	3955	4742	3893	2697	3395	4287
ENSG00000012124	177	140	9	33	0	0	0	2	3	2	0	2	1	1	4	0	4
ENSG00000012171	13	24	226	325	23	27	116	62	87	94	19	18	45	37	33	14	30
ENSG00000012174	448	506	8508	8904	1167	1014	3488	1631	1759	2077	2105	2490	2212	2550	2723	3205	3284
ENSG00000012211	259	386	1659	1163	619	675	1177	508	621	555	659	653	683	603	464	463	380
ENSG00000012223	0	0	0	1	1	0	5	5	4	6	33	31	79	2	1	0	0
ENSG00000012232	1565	1877	7187	5972	3508	3604	8928	4401	4808	5016	5935	6311	5949	3264	2690	2982	2467
ENSG00000012504	0	0	0	2	0	0	1	0	0	1	0	0	0	0	2	2	2
ENSG00000012660	6798	10101	14838	11918	15610	15722	37736	31110	34590	29311	15850	20380	21180	12802	14912	12944	14532
ENSG00000012779	1036	1352	49	40	5	8	24	10	30	21	1	5	1	64	51	31	65
ENSG00000012817	4	8	7	5	3023	3263	7518	1718	1791	1711	1	1	15	13	2	11	5
ENSG00000012822	8684	10236	2812	3557	1192	1226	5712	1430	2049	3542	1275	1436	2230	2113	1504	1894	1646
ENSG00000012963	1509	1985	8068	6343	10461	10926	17045	9723	10835	9331	11855	14018	12550	1504	1921	5809	6059
ENSG00000012983	2313	2595	8397	7730	5848	6085	11515	4140	4588	4914	5184	6347	5498	10809	13417	5768	7173
ENSG00000013016	473	642	1962	2000	0	0	0	195	211	196	14	13	20	264	177	386	301
ENSG00000013275	2023	2549	11246	9829	9873	10974	18124	10294	11363	10252	9248	10154	11987	13403	11543	11081	13734
ENSG00000013288	5738	6293	2721	3244	1695	2047	5130	4687	5653	6077	2174	2486	2564	1288	1016	1703	1465
ENSG00000013293	0	0	0	0	0	0	0	1	0	0	0	0	0	0	0	0	1
ENSG00000013297	5	3	6	12	1	0	4	1	4	2	5	2	5	27	6	7	6
ENSG00000013306	2445	2690	12026	9635	7389	8605	11386	8365	9020	8384	7197	7784	8793	11904	8477	5833	7089
ENSG00000013364	12238	14750	306	393	380	450	2724	328	379	578	106	125	136	6631	4905	6097	6761
ENSG00000013374	4278	5409	11382	10193	5833	5894	11665	6837	7241	7090	4543	5848	6303	7675	7738	7991	8130
ENSG00000013375	1170	1623	6458	6242	1174	1210	2675	1727	2056	1928	1619	2052	1823	997	1216	1713	2036
ENSG00000013392	301	422	710	819	187	157	628	503	594	780	290	346	445	129	144	339	396
ENSG00000013441	18944	18846	5155	4101	6419	5968	10698	3712	4462	4789	3939	4479	4772	7179	8224	7107	8348
ENSG00000013503	331	588	6706	4805	2266	2229	3894	2989	3164	1870	2378	2827	2440	2263	2275	2341	2532
ENSG00000013523	1852	2404	6625	5063	2875	3275	6237	4378	5046	4742	3131	3559	3201	2895	3042	1268	1393
ENSG00000013561	1031	1421	5661	6184	3032	3047	6336	4498	4728	4513	2817	3149	3602	1659	1719	2638	3081
ENSG00000013563	709	862	1473	1297	212	259	558	1537	2084	1362	550	600	563	263	209	406	435
ENSG00000013573	2249	2628	10851	7640	10476	13078	20014	8743	11180	8042	5654	6347	5761	2445	2393	5954	6076
ENSG00000013583	466	456	2355	2637	546	605	1666	1519	1537	1634	22	32	51	300	344	596	987
ENSG00000013588	9	0	560	568	2	1	2	0	1	2	0	0	0	4	3	2	4
ENSG00000013619	157	268	600	961	209	248	1341	128	214	358	1	1	4	12615	10471	5607	3894
ENSG00000013725	28521	39191	1	1	5872	7206	15887	5092	5688	6260	3840	4287	4582	33096	31771	22636	27086
ENSG00000013810	4665	5421	15535	15676	12695	15217	15396	12411	14687	13995	12473	13642	15007	1818	1448	5629	7029
ENSG00000014123	3000	3763	7085	7706	2953	2818	7325	5122	5295	6102	4918	5684	4858	2802	4229	6047	6758
ENSG00000014138	811	1114	10420	8872	6424	7001	12990	7565	8323	7379	7056	7873	8841	1681	1754	7528	9561
ENSG00000014164	1638	1597	3490	3399	1979	2519	3947	2047	2404	2182	1879	2037	2215	1757	1129	739	745
ENSG00000014216	5691	7376	8614	12088	5984	6852	16005	8599	9910	12257	10565	11479	13568	3339	2356	5215	5701
ENSG00000014257	48	112	43	216	2	0	0	3	2	0	0	0	0	6	0	0	2
ENSG00000014641	3554	4485	21188	20430	23134	21454	36455	17142	18380	20002	19307	22089	27956	9603	10989	19099	25065
ENSG00000014824	2080	2515	11180	10526	5293	4973	9857	7990	8586	9162	7919	9186	9356	3037	3717	5744	7053
ENSG00000014914	178	239	333	469	67	86	205	35	33	50	66	62	69	364	290	151	185
ENSG00000014919	1294	1885	8294	7156	3629	3900	7422	5252	6144	4912	3904	4607	4354	1430	1540	2664	3048
ENSG00000015133	17174	21413	2888	2906	7149	8375	16450	16110	18068	18029	10373	11264	9069	5997	4331	6558	4822
ENSG00000015153	1155	1380	2158	1976	1984	1983	3604	1489	1721	2342	2886	3533	3757	1580	2306	2078	2578
ENSG00000015171	2777	3109	2364	2559	3907	3913	7686	3154	3674	3361	2431	3024	3201	3673	4596	3289	4084
ENSG00000015285	6479	7948	61	43	5221	6020	9648	5303	5911	4889	4595	4949	6290	2442	1813	3985	4050
ENSG00000015413	2	0	34	33	0	0	6	15	19	11	883	845	1067	0	0	0	0
ENSG00000015475	953	1170	2472	3037	5969	5862	8636	10303	10756	8093	6052	6850	8377	1537	1498	383	521
ENSG00000015479	20215	23284	91163	58236	80375	74632	113205	54898	59965	36907	62633	72196	64490	60602	65740	47355	52187
ENSG00000015520	17	10	51	88	17	15	25	3	1	3	0	2	2	4	1	2	1
ENSG00000015532	1646	2204	2954	3063	2391	2943	5763	1564	2012	1902	2871	3044	3553	2568	1719	2271	2381
ENSG00000015568	1	7	7	4	4	1	22	1	1	2	0	1	1	1	1	2	1
ENSG00000015592	4	2	1	1	10	4	14	7	12	15	0	0	1	4	0	3	3
ENSG00000015676	4056	5348	8286	8164	6131	6046	10846	4435	4737	4819	6240	6746	6220	6041	5920	4976	5545
ENSG00000016082	0	0	1851	1634	0	0	0	0	5	1	0	0	0	0	0	0	0
ENSG00000016391	90	106	2437	2180	8	9	27	6	6	9	21	15	23	539	254	1669	1099
ENSG00000016402	0	1	0	1	0	0	0	0	0	0	0	0	0	0	0	0	0
ENSG00000016490	0	0	0	0	0	0	0	4	4	15	1	0	1	0	0	0	0
ENSG00000016602	2	1	0	0	1	0	3	1	0	2	0	0	0	0	1	0	0
ENSG00000016864	2061	2556	4340	3427	2519	2511	4762	3087	3624	3013	2495	2969	3568	4862	5699	4307	6024
ENSG00000017260	3601	4914	12069	12419	5723	5841	11504	8306	9481	10052	7768	9722	9284	13397	13490	12590	13729
ENSG00000017373	8	6	1022	1103	210	229	830	130	172	229	108	89	103	26	6	3	8
ENSG00000017427	0	2	0	1	2	3	8	0	4	2	1	0	0	487	231	403	122
ENSG00000017483	1038	1268	31	24	3107	3659	5766	4550	5149	2854	5304	6333	6623	18140	16558	6569	8811
ENSG00000017621	52	79	144	129	63	67	122	89	103	79	55	51	72	78	47	92	148
ENSG00000017797	2788	3513	9467	8232	9798	10395	17769	9823	9900	9236	9455	10588	10245	4202	3596	3750	3941
ENSG00000018189	1371	1857	4207	3771	2549	2569	7545	3226	3781	5641	2900	3523	3743	1456	1623	1172	1066
ENSG00000018236	0	0	2077	2380	7	12	20	0	0	1	1	0	0	1	0	4	0
ENSG00000018280	618	766	6	12	22	26	86	78	88	143	62	67	100	2	4	19	24
ENSG00000018408	102	127	4485	4519	326	390	1214	44	40	45	32	39	55	249	280	156	355
ENSG00000018510	2218	2824	17333	14701	11467	12168	18591	9534	10558	8802	9826	11417	8792	12487	12474	13375	12239
ENSG00000018607	0	0	1	7	0	0	1	0	0	1	0	0	0	0	1	1	0
ENSG00000018610	570	817	6388	5245	2862	2762	4619	2443	2716	2313	1159	1256	1413	2559	2309	2090	2809
ENSG00000018625	2	2	1	2	1	0	4	0	2	0	0	0	0	0	0	1	0
ENSG00000018699	1253	1739	5782	3846	2957	3082	4515	2697	2801	1511	4964	5691	5905	8576	8916	5826	7074
ENSG00000018869	143	273	404	306	206	200	425	24	54	88	8	6	12	427	577	255	397
ENSG00000019102	25	23	20	17	6	16	21	114	173	135	3	3	1	0	0	6	6
ENSG00000019144	84	117	2618	3741	345	382	1534	225	250	254	84	93	109	5759	3069	360	256
ENSG00000019169	118	42	1	1	1	0	0	9	2	6	0	1	0	2	0	1	0
ENSG00000019186	28	157	5	6	0	0	0	0	0	0	0	0	0	0	2	0	0
ENSG00000019485	138	169	311	348	387	424	827	284	314	443	106	112	74	195	149	116	99
ENSG00000019505	0	0	223	199	0	0	0	10	7	12	0	0	0	0	0	0	0
ENSG00000019549	0	0	4722	2966	0	1	3	1	3	6	0	0	1	10	10	1	3
ENSG00000019582	31916	36841	31	24	11	10	15	7	7	9	12	11	23	14581	10287	16399	16539
ENSG00000019991	43	35	47	55	0	0	0	0	0	0	0	0	0	1	0	0	2
ENSG00000019995	2888	3436	5677	4711	5478	6250	10284	3528	4092	3854	3710	4316	4907	3993	4570	3370	3887
ENSG00000020129	1753	2395	8244	8359	3666	4331	7224	3056	3752	3133	6460	6747	5891	5891	3906	3117	3260
ENSG00000020181	52	28	1637	2162	892	998	3632	1160	1452	1721	117	120	108	7	10	19	30
ENSG00000020219	0	7	1	0	2	0	9	1	1	3	0	0	2	0	0	0	0
ENSG00000020256	607	803	5655	5403	1546	1872	3374	2633	2831	2313	2874	3104	3338	444	375	716	764
ENSG00000020426	360	391	3669	3453	2292	2123	4119	2535	2549	2525	2222	2590	3211	1520	1613	2464	3063
ENSG00000020577	160	129	1538	1426	372	434	1592	13	13	23	4	15	25	971	1279	195	226
ENSG00000020633	12231	13009	606	512	5617	5990	17727	2433	2881	3317	5315	5579	5045	28806	24026	16981	15560
ENSG00000020922	1810	1871	7806	7025	4351	4363	8117	2666	3303	4133	3004	3691	3127	2212	2802	4803	4997
ENSG00000021300	2580	2580	864	1198	396	362	1746	1012	1170	1323	36	31	67	77	52	172	172
ENSG00000021355	4626	5434	1323	2083	1307	1270	5220	29	37	30	1470	1629	2954	2920	2928	5484	7382
ENSG00000021461	4	4	3	2	1	2	9	0	4	2	0	2	1	0	2	3	2
ENSG00000021488	9	33	5	5	3	3	20	2	3	8	1	2	0	3	4	1	3
ENSG00000021574	1630	1916	6317	5917	5028	4996	9305	2507	2754	2107	4001	5082	4305	2538	2860	3168	3215
ENSG00000021645	1	1	2274	2614	1	0	8	45	44	48	960	1067	390	30	29	6	9
ENSG00000021762	401	301	1523	2152	5169	6187	6164	2451	2926	3315	1513	1815	1948	59	20	28	26
ENSG00000021776	3673	4501	7717	6937	8808	9677	16614	7910	8547	7207	7470	8583	6168	10884	12213	8958	7707
ENSG00000021826	45	42	3598	4882	161	154	286	587	710	638	236	253	293	23	26	72	80
ENSG00000021852	0	0	2	1	0	0	2	2	0	3	2	1	2	0	0	0	0
ENSG00000022267	1421	1898	26979	22809	1271	1209	3226	3035	2996	2520	200	278	447	578	479	942	736
ENSG00000022277	2522	2934	7521	6480	6154	6448	11400	9048	9453	8432	10587	11514	14447	9301	7977	8892	10618
ENSG00000022355	0	1	0	1	0	0	1	0	0	0	0	1	1	0	0	0	0
ENSG00000022556	751	1265	3	6	0	0	0	1	3	3	3	4	9	1780	1282	1071	1015
ENSG00000022567	929	1233	1770	1790	1020	1171	2563	2194	2490	2449	1549	1674	1787	735	544	1086	1073
ENSG00000022840	7101	8680	20876	21036	11280	12751	23216	13845	15079	14956	10380	11441	13205	15987	13490	9547	11338
ENSG00000022976	1769	1886	2342	2181	2220	2626	5250	2217	2777	2434	2007	2186	2743	1577	1527	1401	1839
ENSG00000023041	3363	4158	6625	5047	4523	4868	8892	5083	5844	5026	3919	4631	4628	4170	4591	5590	6279
ENSG00000023171	1057	1263	897	1355	0	0	7	864	1146	1198	1538	1741	1342	20094	13857	16247	10903
ENSG00000023191	4247	5683	8675	7014	6375	7717	12438	9882	11363	8449	8665	9599	10788	14368	9509	8135	10315
ENSG00000023228	2177	2971	16526	15413	11256	11118	20017	11166	11739	10664	8155	9637	8236	6274	6845	8282	8668
ENSG00000023287	3903	4529	17349	14649	8744	8487	18473	5705	6335	7252	6396	7685	7308	5884	6703	4750	4782
ENSG00000023318	3066	3686	6864	6565	2649	2746	5495	3427	4153	4639	3797	4731	5292	6325	6414	6806	7894
ENSG00000023330	752	1054	6067	5764	4108	4305	9238	5164	5678	5281	3523	4117	4640	8174	5894	8860	9089
ENSG00000023445	16547	23301	111	134	144	146	531	1896	2068	3006	1162	1335	1588	338320	305705	279322	239035
ENSG00000023516	5757	7748	15981	14157	5798	5906	13987	5391	6465	7078	5892	6750	4427	15028	15574	16231	11020
ENSG00000023572	125	219	1717	1595	817	817	1466	709	725	752	571	708	998	550	730	1508	1833
ENSG00000023608	204	271	1550	1597	1475	1366	2293	1454	1511	1398	1305	1428	1771	1155	1119	1205	1646
ENSG00000023697	703	792	2468	2585	1740	1680	4750	2481	2462	2723	1440	1706	2189	512	764	1859	2856
ENSG00000023734	3337	3800	29677	25723	19406	19732	32669	24475	25033	19883	7604	9378	10084	16283	15999	14617	19425
ENSG00000023839	343	355	202	210	106	104	301	114	146	145	149	198	205	82	122	109	135
ENSG00000023892	10451	12822	575	730	4233	4912	10644	11034	13173	11238	11723	12452	14969	4282	2954	4454	5521
ENSG00000023902	3165	3670	2334	2065	4589	5227	11386	6099	6461	9081	9394	10506	15112	5892	4139	3713	3695
ENSG00000023909	682	1070	7588	7736	4182	4347	6965	3666	4277	3772	3553	4456	4332	3467	4226	4153	4836
ENSG00000024048	5379	6572	7508	8198	5751	6099	12425	5627	7024	6308	5010	6253	5143	8346	9720	7306	6565
ENSG00000024422	0	0	373	711	1	2	17	51	68	73	419	517	573	15	5	10	23
ENSG00000024526	26	24	19142	23052	3112	2930	6102	2311	2659	4000	3513	4161	4842	23	31	633	694
ENSG00000024862	816	1209	2516	2295	2058	2090	3816	1962	2015	2198	967	1247	1771	823	706	1430	1522
ENSG00000025039	306	300	3130	3204	1617	1886	3657	3082	3480	4130	1694	2063	1934	1126	1044	449	1047
ENSG00000025156	1858	1647	6650	5928	2714	2689	5125	2990	3338	3333	4246	5092	4855	1545	2067	2909	3792
ENSG00000025293	3808	5070	6373	6227	6947	7191	12224	5048	5531	4477	8189	9812	7926	3764	4248	7234	6253
ENSG00000025423	19	55	428	511	560	534	1706	353	375	455	79	125	142	24	46	85	101
ENSG00000025434	182	250	879	1283	610	647	2017	836	912	1151	388	441	854	171	135	405	518
ENSG00000025708	1216	1444	208	99	95	121	138	72	117	135	80	84	92	1665	934	705	702
ENSG00000025770	2369	2729	8503	6774	11244	13112	18233	10064	11735	10573	9220	9774	11230	3330	2778	7834	9861
ENSG00000025772	689	736	8764	8350	2819	2966	4489	3586	3826	3477	4310	5029	5545	8451	6964	5984	7033
ENSG00000025796	4247	4934	16370	13610	4126	4268	7027	5368	5940	5242	9349	11841	10287	7842	9317	8039	8674
ENSG00000025800	3821	4862	14688	14308	6476	7162	11427	7763	9079	7909	7186	7940	7231	9425	8185	7392	7175
ENSG00000026025	23807	38356	32475	24707	37122	42505	116893	41259	42979	47400	38150	43724	57810	26891	21727	19631	24253
ENSG00000026036	232	246	727	533	734	977	2056	742	1067	1187	1680	1690	1410	606	405	571	528
ENSG00000026103	3099	3592	1307	1517	397	433	1894	2597	2591	3479	1883	2263	2986	15345	16374	10333	9369
ENSG00000026297	6600	6921	1622	1673	372	546	1234	951	1192	1513	699	806	1306	400	277	361	484
ENSG00000026508	37214	42460	226	293	1488	1574	6656	20	4	13	7297	7984	8100	106343	90696	35400	37660
ENSG00000026559	0	0	621	367	0	0	0	0	2	1	0	0	0	3	1	2	0
ENSG00000026652	1526	1300	4161	3406	275	316	867	667	871	921	607	702	730	243	262	222	277
ENSG00000026751	1459	615	0	1	3	9	77	17	10	25	0	0	2	16263	14265	4170	3155
ENSG00000026950	18774	19420	755	762	502	523	2221	2544	3194	3019	2842	3540	3557	2066	2360	3151	2940
ENSG00000027001	239	423	3246	2073	932	931	1358	2021	1987	1351	1839	2148	1975	710	799	657	945
ENSG00000027075	13756	16029	788	1031	6123	5820	15178	8535	7779	9398	7028	8307	8591	8109	8620	10414	11214
ENSG00000027644	4	8	17	17	1	2	7	4	16	12	6	2	5	49	44	69	62
ENSG00000027697	1887	2111	6183	6015	1488	1451	6485	2149	2404	2939	1079	1270	1764	1275	1569	1530	2115
ENSG00000027847	1191	1260	1986	1995	1117	1202	2779	1296	1483	1325	1017	1091	1406	2079	1586	1106	1417
ENSG00000027869	1124	1379	553	471	963	1094	2645	442	423	572	881	705	1523	14507	9096	11793	14421
ENSG00000028116	661	726	2553	2551	10	8	31	1157	1252	1346	1807	2099	1895	1631	1948	2643	2486
ENSG00000028137	10934	13341	48	26	3	8	104	111	179	230	6145	6551	7957	40369	25879	20571	20354
ENSG00000028203	1693	2416	7820	8061	11246	10191	19492	4566	4762	4859	7671	9272	8953	5261	5916	6710	6742
ENSG00000028277	2919	3791	105	142	92	127	537	184	198	286	115	96	188	3980	2619	1118	1188
ENSG00000028310	6069	6904	5906	4859	8856	11067	16995	12431	14407	10589	7634	8345	6947	7032	5885	4785	4625
ENSG00000028528	7127	9843	7801	7691	10796	11419	21897	9293	10414	10484	8249	9566	10579	11841	11706	8988	9102
ENSG00000028839	911	1250	3339	2686	2686	2567	4387	2319	2465	2547	1312	1564	1839	1968	2122	2218	2984
ENSG00000029153	40	50	3820	3377	1437	1260	3455	2588	2694	3383	1535	1894	1545	3763	5684	9374	9209
ENSG00000029363	19359	21239	79596	48193	46071	48095	68998	28973	31390	19771	25123	29569	20092	38271	44087	35719	36845
ENSG00000029364	2226	2547	8392	8091	9934	10209	21175	10283	11133	11530	6761	7754	7570	7754	7528	6536	6483
ENSG00000029534	468	642	336	903	1	0	1	4	16	21	7	14	11	6157	3353	5394	5194
ENSG00000029559	0	0	8	7	0	0	0	0	0	0	0	0	0	0	0	0	0
ENSG00000029639	373	650	2814	2351	805	771	1544	1550	1513	1288	992	1260	1556	720	899	1215	1838
ENSG00000029725	3855	4443	15996	14060	13008	12910	21193	10017	10621	7958	9800	11510	10160	7183	9132	6170	7358
ENSG00000029993	157	142	22420	15297	11743	12105	20469	8559	8765	8106	9988	11824	14654	1466	1246	2174	2198
ENSG00000030066	3788	4940	23655	19436	20808	22630	36748	16714	18784	13181	13309	15820	11390	12218	12882	17208	15475
ENSG00000030110	1232	1011	2821	3266	1369	1429	3039	2165	2209	2160	2207	2257	3034	2695	2284	2250	3252
ENSG00000030304	1	0	0	6	0	0	0	0	2	3	0	0	0	0	0	0	1
ENSG00000030419	1685	3123	301	258	26409	23822	79460	13821	17261	24436	13775	16452	10445	1576	1014	1940	1327
ENSG00000030582	4063	4936	10099	10097	1295	1476	3188	5607	6821	7097	3033	3527	5265	1085	732	2381	2705
ENSG00000031003	2482	3049	5346	6380	7278	7339	14110	5230	5802	6168	6004	7097	5893	4439	4710	3815	3586
ENSG00000031081	1070	1648	1186	2167	290	321	1237	909	1030	3506	1249	1476	1703	5094	5610	5486	3543
ENSG00000031544	8	15	34	30	4	2	4	8	16	28	1	3	2	4	2	2	5
ENSG00000031691	192	341	2618	2287	3313	2655	4605	1944	2087	2196	1955	2287	2716	277	483	4446	5548
ENSG00000031698	5900	8024	21358	17066	13520	14591	23347	16350	17259	15415	7221	8737	10340	11163	9904	8666	10628
ENSG00000031823	3671	4450	9089	7246	7638	8772	12320	5252	5623	4528	6490	7090	7642	7675	6141	4877	5169
ENSG00000032219	4431	5270	3816	4089	3021	3201	6532	2822	3193	4341	3265	4048	3244	2385	2920	4039	3554
ENSG00000032389	1331	1489	2662	2755	4015	3983	6241	6430	6321	6091	4609	4794	5915	2523	2509	2743	3527
ENSG00000032444	3548	4525	2357	3113	2472	2996	6791	5029	6140	6599	3634	3814	4385	6390	3706	4713	4884
ENSG00000032742	647	723	1102	931	1202	1128	2171	2527	2843	2346	1282	1606	1527	79	122	136	150
ENSG00000033011	332	462	2107	1740	1770	1922	2298	3368	3922	2381	2255	2543	2436	2091	1479	1287	1500
ENSG00000033030	2124	3032	6542	5494	3014	3166	5208	4258	4904	4073	3847	4475	4264	3593	3534	4035	4036
ENSG00000033050	2014	2964	19922	16044	14111	15737	21413	11381	12088	7973	9148	10477	10088	19566	16916	9868	10725
ENSG00000033100	3845	4243	3512	4277	5332	6318	13769	3663	4512	6353	4511	4961	5719	6613	6629	4580	5150
ENSG00000033122	254	200	204	175	117	133	287	65	109	93	93	133	74	69	51	83	88
ENSG00000033170	1150	1190	3719	3467	1761	2032	4298	2798	2892	3241	2522	2987	3472	4266	5143	7818	9221
ENSG00000033178	2579	3529	12992	12545	7608	7227	12861	6036	6884	5859	4029	4943	4071	7753	8122	9723	9541
ENSG00000033327	1105	978	718	878	234	301	1130	924	1263	1254	360	448	502	1670	1332	2484	1612
ENSG00000033627	802	781	6348	5333	1992	2406	2799	1586	2158	1334	1680	1946	1540	535	380	450	278
ENSG00000033800	2681	3118	4430	3856	5877	6353	10499	3110	3467	3212	2749	3124	2498	2897	2926	2521	2133
ENSG00000033867	5677	7265	6196	5793	5075	5131	11202	3606	4282	7398	337	419	442	9489	10339	14701	12093
ENSG00000034053	3825	3179	3742	4058	552	639	360	2390	2900	5675	1	8	8	34	28	10	25
ENSG00000034063	166	258	10697	5948	32724	38266	31232	14865	16918	8419	22327	24940	18029	569	409	7436	7031
ENSG00000034152	2615	3010	4565	4028	3278	3723	6574	4160	4737	3207	2427	2611	3243	12699	10002	12820	16039
ENSG00000034239	0	0	3	2	0	0	0	0	0	0	0	0	0	0	0	0	1
ENSG00000034510	46488	51866	19895	15736	22065	21610	49472	21074	21810	35461	13057	15238	26830	60292	56130	61284	80056
ENSG00000034533	595	746	1492	1358	867	962	2128	1149	1180	1120	1340	1519	1608	618	674	1036	1271
ENSG00000034677	5284	6819	3643	3506	2233	2359	5192	2057	2300	3069	1706	2035	1870	38178	45239	31416	35369
ENSG00000034693	540	674	3663	3410	1938	1770	3777	1692	1838	1701	1708	2056	2096	2223	2150	1752	2222
ENSG00000034713	2511	3287	8587	8617	4952	4892	10069	5542	6212	7871	3062	3760	5492	2868	3067	4109	5376
ENSG00000034971	0	0	0	0	0	0	0	1	2	2	0	0	0	0	2	1	0
ENSG00000035115	3320	3619	772	662	613	740	1658	3201	3821	3121	1154	1485	1325	2131	2496	1282	1424
ENSG00000035141	1957	2023	12280	10557	7804	8241	12873	12112	13592	8670	9494	11225	12092	4255	5066	5974	7829
ENSG00000035403	3404	5037	22289	21157	1400	1495	6089	1210	1352	1925	268	314	352	3283	2869	3784	3871
ENSG00000035499	58	70	6329	5115	3209	3071	5254	5193	5330	4725	5925	6708	6026	130	113	982	1069
ENSG00000035664	132	94	146	197	3	3	5	19	13	21	0	0	1	68	88	49	57
ENSG00000035681	3432	4494	3917	3100	7455	8134	15545	8058	8945	6864	9685	11747	10133	6688	7864	7099	6873
ENSG00000035687	2554	3288	13022	9534	9640	9809	15076	6841	7053	5187	8897	10984	9749	11350	12286	9534	11366
ENSG00000035720	232	504	14	18	9	9	19	5	4	55	323	245	345	777	682	2218	1973
ENSG00000035862	549	597	3455	3900	2024	2334	3111	3008	4117	2813	2674	3588	3617	212	283	32	168
ENSG00000035928	2902	4148	16238	14955	20835	21741	33591	12044	13169	10932	14895	18052	14716	5166	6705	14134	13564
ENSG00000036054	1411	2042	5340	5042	4059	3680	7906	2619	2877	3114	2586	3017	3155	4030	4359	3643	4113
ENSG00000036257	4007	5626	14170	12227	9348	9971	15906	11186	11798	9261	8061	9671	9933	12232	12160	9964	12312
ENSG00000036448	169	167	1033	1781	565	586	1407	162	176	490	211	240	392	90	72	178	250
ENSG00000036473	0	0	2	4	3	1	19	12	20	23	8	16	57	0	0	0	0
ENSG00000036530	24	57	51	52	135	153	354	156	272	253	21	28	22	3	3	0	3
ENSG00000036549	3292	4074	15038	12284	8009	8878	12902	6920	7190	5119	5551	6589	5191	7873	9183	6984	6493
ENSG00000036565	10	6	0	0	0	0	1	0	0	0	0	0	0	0	0	0	0
ENSG00000036672	13	18	1638	1470	15	23	105	995	1142	1026	6	3	10	13	4	9	13
ENSG00000036828	2	4	0	0	0	0	0	0	0	1	0	1	0	2	1	1	5
ENSG00000037042	700	1010	1165	1164	916	1102	2902	928	1323	1485	863	864	1050	174	90	368	314
ENSG00000037241	122	216	2790	2477	49	46	102	2059	1976	2035	1037	1087	1497	1006	1097	1648	2105
ENSG00000037280	353	891	5717	4982	762	884	2332	3357	4034	3784	8	9	15	1	0	29	27
ENSG00000037474	3755	5206	22574	17490	19409	21645	30624	20011	21837	14763	17899	20019	17150	22229	19402	18193	18169
ENSG00000037637	2223	2530	2958	2819	3714	3726	7470	3354	3620	3515	3722	4226	4172	2860	2732	2644	2652
ENSG00000037749	1122	1382	7777	8521	3931	4016	10547	2835	3216	4331	3663	4462	4246	4346	5026	4017	3728
ENSG00000037757	1607	2053	4624	3391	1652	1832	3752	892	1181	924	1570	1708	1597	759	579	981	1191
ENSG00000037897	173	198	1805	897	1840	2003	2475	1477	1636	902	1815	2114	1939	5540	4130	2499	3167
ENSG00000037965	0	0	1171	1120	0	1	1	110	126	121	0	2	4	1	8	0	1
ENSG00000038002	1435	1530	1730	1553	884	814	2357	583	753	670	1740	2079	2729	586	539	1206	1410
ENSG00000038210	1332	2039	5007	4089	4816	4437	8580	7203	7726	6394	6895	8179	7290	3866	4831	10547	10485
ENSG00000038219	5940	8144	13708	12479	15420	17047	27480	5608	7123	6410	9366	11081	6326	14036	14944	12329	8154
ENSG00000038274	7360	10786	9526	8119	7192	6599	12360	7733	8153	6819	6005	7215	8578	11461	14201	16337	17378
ENSG00000038295	0	1	172	142	1	0	0	425	459	733	0	2	1	1	1	5	0
ENSG00000038358	4329	5281	11771	10819	9034	11130	19300	12656	16154	13225	10279	10827	10218	7499	5951	5860	5638
ENSG00000038382	599	641	11118	11058	0	1	5	3114	3792	5027	0	1	1	1386	1999	864	1251
ENSG00000038427	4072	5775	18733	22413	44	55	91	30	41	58	0	0	1	22	90	25	120
ENSG00000038532	2539	2962	4365	4541	4967	6126	10790	2249	2414	2735	3057	3477	3119	5603	4782	5934	5311
ENSG00000038945	53	27	0	2	0	0	1	3	8	8	98	133	140	0	1	0	3
ENSG00000039068	24	243	731	382	2	9	4	0	0	2	0	0	2	201	318	62	78
ENSG00000039123	1742	2908	20528	15452	11894	11737	17262	10792	11683	7965	10771	12332	10311	16306	18189	14291	14610
ENSG00000039139	0	1	36	14	0	0	0	0	0	1	0	0	0	5	16	5	10
ENSG00000039319	1069	1648	8917	10097	1516	1514	5441	2202	2715	3534	2267	2693	2282	1154	1473	1588	1489
ENSG00000039523	1201	1374	2797	4354	1046	1352	2995	2450	3472	4083	833	835	1038	1124	754	1081	1216
ENSG00000039537	0	0	0	0	0	0	0	0	0	0	0	0	0	0	0	0	0
ENSG00000039560	46	46	13681	11698	0	9	52	110	159	152	5	7	17	198	283	40	223
ENSG00000039600	15	53	17	28	1	0	8	2	6	10	0	1	0	9	5	20	14
ENSG00000039650	2429	2682	2404	1684	1422	1654	3364	2127	2756	3106	2711	2853	3026	2591	1700	2045	2172
ENSG00000039987	3	3	5	5	2	1	7	6	3	4	1	0	2	1	1	0	3
ENSG00000040199	1167	1574	5155	5571	2700	2989	5822	2855	3472	3078	2321	2658	1835	7326	6695	5033	3985
ENSG00000040275	474	940	15612	13318	5254	5169	8863	7128	7560	7060	6515	7293	7351	1565	1833	3908	4641
ENSG00000040341	1018	1280	5145	5340	4496	4529	8138	5558	6122	7573	7174	8316	7278	829	831	1571	1455
ENSG00000040487	230	305	1087	1438	298	357	1015	743	786	847	876	967	1102	614	427	596	734
ENSG00000040531	535	726	2332	1884	864	968	2086	1532	1931	1808	1067	1212	1401	3651	3190	3983	5345
ENSG00000040608	65	57	341	452	274	257	714	641	695	660	278	286	406	71	9	32	24
ENSG00000040633	656	1029	5871	4972	3294	3557	5875	3149	3281	2948	4446	4904	5337	6098	4981	3073	4232
ENSG00000040731	0	0	68	137	0	0	0	1	0	1	0	0	0	0	4	1	3
ENSG00000040933	11519	13961	6881	7545	5450	6116	17297	8428	10431	13803	4277	5046	4121	5087	5293	9546	7780
ENSG00000041353	466	298	176	167	0	0	0	14	32	77	4	1	4	63	48	38	59
ENSG00000041357	3649	4229	46000	39627	30211	27584	51241	32291	32734	27766	24979	28062	38634	18948	21938	28095	40215
ENSG00000041515	17	59	0	0	8	5	12	7	8	14	9	10	17	1	4	1	2
ENSG00000041802	2728	3509	6419	4904	5819	6571	9350	6706	7527	5578	6024	7004	5918	12604	11912	7777	8319
ENSG00000041880	881	1014	816	1098	950	976	3281	1437	1710	2568	1362	1453	1937	685	500	862	937
ENSG00000041982	1	1	192	340	0	3	1	0	0	0	0	0	0	2314	2117	642	2157
ENSG00000041988	481	670	798	1044	922	1058	2375	1026	1258	1451	512	597	822	893	755	736	959
ENSG00000042062	82	84	8	18	8	20	29	8	11	17	5	16	6	17	25	21	11
ENSG00000042088	1636	2212	4689	3180	4065	4045	7659	4875	5198	4294	4356	4933	5028	4852	5067	5192	6130
ENSG00000042286	391	466	351	605	108	104	162	153	190	107	532	548	622	771	511	2061	2287
ENSG00000042304	0	0	0	1	0	0	0	0	0	0	0	0	0	0	0	0	0
ENSG00000042317	125	168	664	648	280	260	680	438	596	622	288	384	620	23	32	92	162
ENSG00000042429	1790	1926	5825	4804	5746	5934	9764	2861	3362	2842	3225	3706	3991	4921	4751	4582	5013
ENSG00000042445	1584	2517	3487	3654	1097	1242	3870	2265	2736	3779	3052	3480	4979	1509	1322	2114	2125
ENSG00000042493	1187	1562	274	425	46	37	335	14072	13598	26660	7703	8730	19800	1475	1046	4277	5829
ENSG00000042753	1045	1274	7973	6871	3701	4194	7418	6335	6907	6813	4677	5374	7310	2924	1795	2302	3086
ENSG00000042781	2	10	25	49	0	0	0	4	4	7	3	10	9	0	0	3	5
ENSG00000042813	0	0	0	0	2	4	1	1	0	0	6	6	11	0	0	2	0
ENSG00000042832	163	134	4	19	38	45	103	46	69	123	40	20	55	12	34	21	37
ENSG00000042980	117	212	1	8	0	0	0	8	9	19	0	0	0	1	1	0	9
ENSG00000043039	4	7	1141	922	0	2	1	67	101	144	0	0	1	0	0	0	0
ENSG00000043093	1696	2060	3771	3434	5976	5647	10679	4845	5561	5437	7258	8739	7501	4000	4949	6385	6594
ENSG00000043143	14505	16878	920	1005	6266	6842	10033	5968	6131	4644	8795	9517	7655	7610	6295	7466	6215
ENSG00000043355	0	0	11374	6631	1708	2055	3496	67	106	219	1175	1325	1354	7	2	0	2
ENSG00000043462	21667	24193	1	7	1757	1926	7113	5785	6461	8764	10210	11326	13656	15755	11979	22826	21953
ENSG00000043514	826	1145	2967	2187	4172	4581	5826	4637	5132	3533	2998	3596	3776	3595	3529	1784	2474
ENSG00000043591	2	5	71	44	39	33	118	40	46	103	0	0	0	1	0	1	1
ENSG00000044012	0	0	0	0	0	0	0	0	0	0	0	0	0	0	0	0	0
ENSG00000044090	1450	1727	3113	3903	1897	2119	4123	2162	2474	2315	2436	2671	2486	1525	1314	2422	2508
ENSG00000044115	1188	1053	23501	24416	5651	6079	14908	7486	9104	13085	6815	8397	9822	82400	57486	20090	19610
ENSG00000044446	2910	3576	5003	4776	4288	4629	15156	3219	3702	3469	4425	4892	4087	2223	1964	1767	1628
ENSG00000044459	38	71	3533	3148	1522	1504	3257	894	992	1000	1287	1430	1301	9	14	52	84
ENSG00000044524	0	5	3024	3556	0	0	10	4070	3564	3469	0	0	1	186	302	39	119
ENSG00000044574	15282	16138	57545	58265	20042	21494	46453	64485	70287	56079	25957	30991	32968	55633	55462	60060	68484
ENSG00000046604	13	22	40935	39589	2358	2630	4948	6948	7953	8228	7780	9981	7754	70	70	51	125
ENSG00000046647	696	1001	1079	662	1126	1175	1954	1141	1341	1016	1366	1631	1795	1353	1305	792	1118
ENSG00000046651	6675	8090	4934	4437	3103	3434	7683	897	1075	1485	1645	2013	2253	3845	3391	2586	2730
ENSG00000046653	276	434	6153	6385	359	340	1011	164	286	294	123	113	81	489	469	185	245
ENSG00000046774	0	0	4	4	0	0	0	0	3	0	0	0	0	0	0	0	0
ENSG00000046889	0	2	1554	1728	0	0	6	1780	2626	4636	0	0	8	0	0	1	2
ENSG00000047056	4337	5298	2275	2578	2375	2600	5711	2139	2569	3490	2261	2528	2549	3163	2947	2072	1914
ENSG00000047188	5653	6183	17362	16583	7251	7639	16975	4756	5952	6638	5739	6649	5322	4709	4403	6019	5598
ENSG00000047230	460	548	5397	6153	1	2	13	1	1	3	1763	2159	2237	59	58	558	606
ENSG00000047249	1267	1555	4386	4708	4899	5063	10343	3978	4074	4191	2707	3318	3685	1226	1239	1692	2153
ENSG00000047315	6431	9290	25393	21477	26710	25436	47802	23833	25337	24143	19056	22342	19959	20418	23809	23360	23296
ENSG00000047346	3746	4944	1061	2019	2052	2068	6070	1315	1713	2709	731	923	1191	378	446	1376	1303
ENSG00000047365	5620	5455	1235	964	727	765	3351	2031	2240	3283	3107	3570	2550	25783	23140	12657	8970
ENSG00000047410	16296	21971	63330	53740	27539	29701	51292	16595	19934	17323	24059	27464	19054	24144	27338	32638	26274
ENSG00000047457	19	45	8	20	5	2	12	7	12	17	5	5	3	43	24	11	13
ENSG00000047578	1469	1578	2285	2051	1242	1494	2517	1391	1732	1717	1118	1138	1030	1659	1675	1103	941
ENSG00000047579	932	991	1916	1662	1953	1957	4007	2618	2744	2325	2116	2447	2933	694	719	878	1290
ENSG00000047597	14	3	1011	676	0	1	6	28	26	12	1141	1385	1091	11	10	11	25
ENSG00000047617	0	0	26	28	0	0	0	3	3	3	0	0	0	1	0	0	1
ENSG00000047621	660	995	4097	3872	1970	1832	3660	3095	3252	3463	2255	2446	2364	1725	2034	3286	3870
ENSG00000047634	1803	1574	13131	11590	0	5	7	473	659	2960	0	0	2	375	666	417	678
ENSG00000047644	3440	4547	28	11	2179	2435	3317	399	532	450	2183	2475	1775	10981	8684	7181	5635
ENSG00000047648	7	6	9	11	5	6	17	5	4	2	3	5	4	4	3	5	3
ENSG00000047662	1092	1471	1307	913	872	1006	1571	881	1194	1030	749	806	747	660	592	483	451
ENSG00000047849	6811	8466	29308	27337	9623	12283	28157	11861	14435	12205	11752	14287	13347	19282	17557	16045	13965
ENSG00000047932	3723	4926	13208	11947	4259	4185	7950	5189	5882	5989	7809	9500	8040	7292	7574	8578	7508
ENSG00000047936	0	0	2	6	0	0	0	0	0	0	2	0	0	1	5	1	1
ENSG00000048028	1227	1228	10425	10524	777	800	1216	1149	1444	1233	3034	3578	2788	405	447	1348	1160
ENSG00000048052	167	359	260	293	12	25	99	116	135	672	15	7	40	395	372	120	190
ENSG00000048140	1990	1903	3999	4856	1749	1846	3840	3389	3791	3799	664	696	856	31126	22016	6423	8736
ENSG00000048162	491	527	3623	2578	4549	4780	4933	4225	4350	1962	2436	2892	2947	9543	8714	4817	6697
ENSG00000048342	36	55	2810	2481	16	22	33	18	19	33	40	32	82	17	34	27	19
ENSG00000048392	739	1166	7563	8690	1433	1424	5163	2982	3353	4462	1985	2327	2544	2312	2694	9217	7298
ENSG00000048405	4020	4118	2581	2256	4140	4425	8683	3292	3649	3662	3894	4378	3584	5302	6714	5917	6067
ENSG00000048462	6	11	0	3	0	1	0	6	1	7	0	0	0	0	0	0	0
ENSG00000048471	3669	3836	1828	2766	3687	4094	10150	1912	2003	2251	2703	2865	2920	524	481	927	773
ENSG00000048540	0	0	66	68	0	0	0	0	0	0	0	0	0	3	2	0	0
ENSG00000048544	790	1109	5287	3966	4910	5075	8849	5573	5977	5415	4849	5578	6203	4968	5589	5399	6468
ENSG00000048545	6	2	0	1	1	1	4	2	2	1	107	88	209	1	0	1	1
ENSG00000048649	4738	5619	12410	10938	5861	6355	9702	2979	3563	3033	5726	6587	4713	6453	7108	5638	4805
ENSG00000048707	8040	10589	5482	7214	4935	5933	12932	6060	7321	8177	5139	5502	3739	10294	9721	5682	3875
ENSG00000048740	25875	27626	3879	3494	6494	6939	18280	12426	15259	19475	17314	19701	18822	4740	4978	13850	10982
ENSG00000048828	9795	11635	28971	27120	14710	17237	26412	18253	20105	15057	16847	19517	16407	20939	23341	22434	21886
ENSG00000048991	2616	3279	11479	10803	10193	11561	18542	13630	14703	12684	5292	6077	5456	5473	6376	5164	5460
ENSG00000049089	246	423	192	206	94	82	414	167	187	245	671	630	1099	859	348	2171	1943
ENSG00000049130	0	0	4584	4830	0	0	1	0	1	3	0	0	1	59	52	153	132
ENSG00000049167	308	412	1676	1371	1570	1388	2534	1386	1505	1582	1453	1733	1724	775	977	972	1216
ENSG00000049192	134	182	257	376	104	114	524	118	155	299	245	263	342	42	36	49	74
ENSG00000049239	4570	6475	2546	2923	2981	3093	8890	4951	4835	5965	4561	4659	4414	6475	5051	2697	2973
ENSG00000049245	1744	2166	7492	6887	2412	2619	4680	3235	3488	3580	3350	4257	4730	3769	3530	2237	2784
ENSG00000049246	397	498	422	344	218	217	415	365	381	158	536	559	352	863	748	690	584
ENSG00000049247	20	18	1	4	0	0	0	3	1	0	0	0	1	7	11	8	10
ENSG00000049249	18	23	3	2	1	0	3	1	0	3	2	1	2	36375	30723	14580	8163
ENSG00000049283	7	11	60	54	1	0	11	11	24	26	0	0	3	0	2	3	2
ENSG00000049319	0	5	0	5	1	1	2	1	3	0	0	1	1	0	0	1	0
ENSG00000049323	11	13	5777	5997	633	655	1649	1169	1371	2018	1726	2078	2238	55	67	6	32
ENSG00000049449	432	313	11555	9935	1512	1541	3058	6215	7119	5104	2500	3164	3692	4283	4640	2478	3552
ENSG00000049540	0	0	1	5	3	4	5	7	4	18	18	18	21	0	0	1	1
ENSG00000049541	531	657	8940	8739	5264	5505	9404	8408	8549	6795	7507	8344	9394	1986	1910	5149	6495
ENSG00000049618	6308	7356	11760	11831	10866	13027	23458	6551	7318	7391	10799	11666	9043	4799	5786	5209	4479
ENSG00000049656	4186	5116	16677	13349	15751	19442	26208	25902	28740	26760	15825	18038	18615	12965	10844	7889	9196
ENSG00000049759	114	663	2670	2724	884	1073	2466	1117	1310	1716	492	600	601	1165	646	787	549
ENSG00000049768	820	1344	77	64	69	71	198	49	55	70	15	16	15	1944	818	1008	547
ENSG00000049769	705	1014	408	224	702	732	775	253	306	327	94	101	120	581	419	394	489
ENSG00000049860	2004	2511	7538	7309	2401	2490	6486	4935	5157	7350	4138	4895	6827	1704	1962	3235	4347
ENSG00000049883	228	315	1603	1416	663	656	1487	983	963	909	915	1127	1135	486	476	820	923
ENSG00000050030	78	121	253	544	355	375	1025	367	519	552	1203	1460	860	7	4	11	4
ENSG00000050130	1169	1664	3583	3643	2131	2007	5022	3717	3868	4517	2358	2928	3228	2037	2246	3303	3856
ENSG00000050165	57	5	234	373	0	1	0	0	3	2	0	0	1	134	168	63	219
ENSG00000050327	192	259	73	95	50	60	108	0	0	0	0	0	1	83	72	113	173
ENSG00000050344	779	997	3078	1958	705	734	1388	2026	2336	2329	317	358	310	6988	9869	6352	8405
ENSG00000050393	241	359	2534	2066	3539	3828	6351	3834	3962	3328	2273	2558	2778	1598	1512	2192	2812
ENSG00000050405	1377	2317	8969	10693	1024	1046	5481	5675	6057	5342	1298	1459	1944	5992	6727	22669	25532
ENSG00000050426	4425	6348	4865	3877	2577	2853	7404	2415	3134	3740	2485	2808	3551	3529	3530	3950	4560
ENSG00000050438	154	103	287	212	273	250	628	904	1010	848	1431	1720	1303	46	23	186	94
ENSG00000050555	48	129	1630	2268	25	32	81	127	153	129	184	175	274	0	0	0	3
ENSG00000050628	17	17	3	19	5	7	6	1595	1978	2589	0	2	4	908	509	3509	1646
ENSG00000050730	63	43	14	27	2	1	18	6	4	29	0	0	3	16328	11547	8930	6803
ENSG00000050748	2386	2906	8193	7585	4056	4398	8542	6759	7539	6813	2928	3401	3183	3283	3723	5296	5743
ENSG00000050767	12	16	76	91	16	10	46	4	14	13	1	0	9	4	5	7	12
ENSG00000050820	3	3	5058	5611	2	3	12	4	7	19	0	0	0	109	92	16	117
ENSG00000051009	3487	4296	3127	2842	1788	2098	3851	2072	2565	2732	2220	2335	2207	3907	3115	2134	1898
ENSG00000051108	4527	4146	4210	3954	1485	1656	4364	5222	6563	5955	2114	2373	2764	6908	7370	8492	10131
ENSG00000051128	27	34	290	434	423	394	2182	537	685	999	17	30	64	84	65	32	87
ENSG00000051180	66	71	2490	1904	5046	5382	8587	4512	4848	4286	3943	4749	4973	205	163	4229	4668
ENSG00000051341	75	117	7676	8183	3929	4133	7065	4440	5519	6940	4171	4725	3145	60	90	3833	3233
ENSG00000051382	1192	1795	3768	3539	2705	2934	4162	2771	2838	1747	2244	2866	2518	1178	1201	2917	2372
ENSG00000051523	6790	8517	3468	3340	2498	3030	7049	9192	10686	8982	8616	9394	12227	3790	1842	3278	4181
ENSG00000051596	314	389	3369	2853	2576	2744	4356	2573	2742	2540	1046	1142	1167	1442	817	1230	1380
ENSG00000051620	1272	1496	5982	5827	1252	1325	3148	3176	3213	3560	47	58	106	311	312	785	1062
ENSG00000051825	3612	4204	13065	11027	10973	12097	19274	7622	8976	7677	6306	7154	5393	3012	3460	5825	5131
ENSG00000052126	521	649	4119	4580	2422	2648	5609	2276	2627	3034	1478	1751	1718	174	135	231	184
ENSG00000052344	3	10	5	10	5	6	12	2	3	5	4	1	1	5	9	4	2
ENSG00000052723	2653	3114	14631	14245	6588	6660	13724	7074	8104	8276	5714	6858	6099	5152	6158	6354	6697
ENSG00000052749	894	1205	10548	6350	5323	6912	7021	9744	12380	6022	7372	8160	7152	17953	13375	4931	6499
ENSG00000052795	898	1138	3647	3486	3099	3346	7014	2674	2821	3474	4691	5434	4008	994	1118	2632	2230
ENSG00000052802	621	744	5248	5649	3564	2831	12096	4151	2584	5958	5312	5621	14593	14119	15524	2886	2820
ENSG00000052841	6177	8314	6120	6881	6221	6910	11974	5673	6379	6055	5033	6085	5725	8791	8858	4736	4491
ENSG00000052850	7	0	2925	3498	2	0	5	10	9	9	2	2	4	2	5	3	2
ENSG00000053108	6	33	66	74	6	11	116	6	3	2	0	1	3	12	2	5	4
ENSG00000053254	10346	10325	6716	5697	10412	11083	31659	8456	8880	7464	6365	7514	5258	9149	10785	13200	9580
ENSG00000053328	7	0	62	108	0	0	3	0	0	1	0	0	0	0	0	0	0
ENSG00000053371	801	1015	3568	3518	3778	3986	8670	3813	3981	4489	5345	5771	7911	624	427	1496	2143
ENSG00000053372	832	977	9047	6149	12735	13816	14931	13240	13126	7024	16344	17735	17955	20343	20059	12905	18899
ENSG00000053438	82	126	72	42	47	48	141	21	40	33	52	75	29	92	78	22	15
ENSG00000053501	838	958	1359	1274	1534	1620	2818	2608	2619	2094	1746	2029	2564	2067	1437	1084	1329
ENSG00000053524	191	363	81	133	228	245	1170	141	171	342	12	16	22	533	383	260	242
ENSG00000053702	850	866	256	158	327	370	648	303	410	321	248	244	205	237	217	129	138
ENSG00000053747	3	3	5828	5126	4	6	76	6	12	64	47	38	63	3	3	8	10
ENSG00000053770	1969	2655	5001	4592	5843	5803	11032	3075	3563	3616	4191	4894	4713	4496	5713	4958	5281
ENSG00000053900	4063	4824	5327	4016	3031	3185	6051	4908	6007	4843	4836	6031	5589	3375	3748	4997	5821
ENSG00000053918	1595	1610	124	177	1	0	3	2	0	1	0	0	1	52	36	172	203
ENSG00000054116	1926	2370	5164	4947	3878	4264	8928	7694	8195	7385	5028	5785	8143	5060	4489	4724	6697
ENSG00000054118	6561	9145	30937	27225	25923	29238	44046	27543	28836	20685	23628	28117	24860	23597	20547	21031	20954
ENSG00000054148	568	685	3065	3102	848	977	1848	3052	3460	2716	3203	3464	4438	5086	3116	4166	5196
ENSG00000054179	5	3	32	15	0	1	5	3	6	5	5	5	10	443	435	16	23
ENSG00000054219	1870	2582	2	8	14	8	39	1	0	0	326	433	462	986	1374	2358	3627
ENSG00000054267	8173	9995	14052	13871	10729	10643	20090	6052	6814	7577	4904	5805	4596	9064	11185	8917	7383
ENSG00000054277	182	143	510	383	200	211	454	429	436	332	671	791	550	104	108	201	203
ENSG00000054282	1143	1441	2622	3060	1129	1136	2424	722	798	1082	1650	1762	2225	502	756	1068	1581
ENSG00000054356	6	3	4	4	0	1	2	17	11	13	2	3	4	4	0	4	3
ENSG00000054392	256	503	513	916	242	270	1508	245	260	455	49	54	85	20	6	15	26
ENSG00000054523	1274	2089	12809	12545	2624	3022	8370	2693	3463	4089	2509	2965	2209	2656	3565	3445	3070
ENSG00000054598	2	0	19097	15416	93	108	276	59	101	139	6	0	9	40	33	34	45
ENSG00000054611	1823	2155	2042	2224	1970	2127	3884	2296	2311	2009	2457	2721	2900	2118	1672	2142	2713
ENSG00000054654	21272	29882	9439	7658	7339	8887	29167	6862	8822	9071	6146	6124	3631	6929	9584	7004	4329
ENSG00000054690	44	50	3587	4888	298	319	2291	458	670	1140	64	65	84	69	48	136	136
ENSG00000054793	77	62	7381	10591	1	6	17	1445	1489	1220	1488	1629	1171	980	617	689	347
ENSG00000054796	0	0	0	0	0	0	1	0	0	0	0	0	0	0	0	0	0
ENSG00000054803	0	0	0	0	0	0	0	0	0	0	0	0	1	0	0	0	0
ENSG00000054938	0	1	13	16	9	5	12	3	3	11	3	2	1	1	1	4	2
ENSG00000054965	3692	4190	8634	9022	5097	5856	16070	4527	5402	6580	5788	6539	6045	2247	2070	3757	2997
ENSG00000054967	828	994	1544	1204	2241	2713	4385	1890	2297	1779	2065	1921	1752	2386	1660	2024	1889
ENSG00000054983	1579	1963	422	512	635	573	1566	7	4	62	1940	2232	2375	713	618	1432	1186
ENSG00000055044	5884	7151	36153	21337	26065	26829	30924	23254	24638	14062	16883	19405	20635	34668	38404	29455	39300
ENSG00000055070	4597	5191	9789	8542	11230	12354	20224	10464	11046	9419	11579	12142	12560	17312	13457	12779	13770
ENSG00000055118	295	445	219	286	497	551	1429	6586	7583	3360	6882	6897	4986	8	11	16	32
ENSG00000055130	4868	5737	21727	21134	8783	9540	17309	6425	6555	8327	5158	6142	6955	12523	12995	12021	12400
ENSG00000055147	920	1300	3871	4305	1474	1477	4432	2394	2608	2726	2117	2432	2909	2075	2204	2883	3123
ENSG00000055163	33391	38281	11660	12596	18455	20708	39090	23957	24842	28269	20005	23219	25480	4938	5026	12462	11357
ENSG00000055208	21452	24157	11925	11682	12987	12934	16374	4526	5073	5133	6288	7523	6575	31301	31278	24703	22423
ENSG00000055211	929	1225	4203	4197	2084	2199	4071	1993	2118	2351	2143	2802	3238	1978	2316	2106	2661
ENSG00000055332	3502	4048	12138	13158	6808	7663	14783	5703	6660	5840	9773	12076	8850	3088	3682	8454	5555
ENSG00000055483	7395	8351	13538	10467	11238	13987	16035	9961	11256	6989	6117	6639	4918	15009	12627	8874	8489
ENSG00000055609	8869	12715	15203	14477	12725	16059	26515	7697	9986	8930	5997	6538	3227	8786	8878	10564	6189
ENSG00000055732	129	447	2848	3941	0	5	11	5	11	19	0	0	1	363	472	696	612
ENSG00000055813	0	2	23	22	0	1	2	2	4	4	0	0	0	4	1	2	0
ENSG00000055917	11099	15762	15639	12886	21154	22085	34267	13704	15641	13213	16244	19371	15020	23639	26126	22937	21961
ENSG00000055950	1336	1707	3837	3695	2189	2394	4625	3103	3293	3167	3255	3365	4677	2848	2091	2278	2950
ENSG00000055955	80	128	34	37	15	14	60	20	34	28	5	1	5	20	19	33	19
ENSG00000055957	4	6	0	7	1	2	4	3	5	16	1	2	4	1	0	0	0
ENSG00000056050	608	775	2956	2802	1925	1853	4023	4440	4361	4407	2175	2714	3884	710	945	2308	3536
ENSG00000056097	4649	6088	27998	26150	11827	12168	18425	11423	13067	10500	17683	19470	15068	21162	23400	18240	17236
ENSG00000056277	408	494	3815	2537	800	885	1551	881	1089	733	1491	1567	1081	838	916	707	775
ENSG00000056291	0	0	29	44	0	0	0	0	0	1	0	0	0	0	0	0	0
ENSG00000056487	0	2	1029	575	2834	3296	5969	2198	2652	2724	1684	1762	1642	0	1	0	1
ENSG00000056558	14231	18323	465	332	33	26	190	258	278	659	270	252	313	55457	32666	55523	57224
ENSG00000056586	6066	7088	13847	12065	6534	7166	13967	5319	6422	8058	4841	5602	4645	7687	9146	6986	5562
ENSG00000056661	2	8	3386	3108	1402	1469	3658	1243	1310	1304	800	866	1071	351	237	142	196
ENSG00000056736	343	462	1701	1174	220	245	566	162	205	220	117	193	137	1528	685	6334	4082
ENSG00000056972	1255	1474	1097	1253	91	97	259	1169	1170	600	2154	2409	3968	480	400	604	683
ENSG00000056998	0	0	3585	4688	0	4	15	0	2	8	2947	3040	3426	2	1	1	0
ENSG00000057019	152	221	7780	7365	2042	2277	3741	1029	1374	1502	1976	2353	2032	2314	3180	1179	3808
ENSG00000057149	0	0	0	0	0	0	0	0	0	0	0	0	0	1	0	0	0
ENSG00000057252	2818	4502	10524	10114	3584	3829	8877	4739	5441	5818	2991	3816	3872	5529	6595	5882	6202
ENSG00000057294	48	39	3068	2727	0	1	1	0	3	3	0	0	1	32	25	17	26
ENSG00000057468	22	25	75	87	37	41	111	164	243	343	32	29	32	8	9	3	11
ENSG00000057593	6	3	0	3	0	1	2	0	0	1	1	0	0	2	1	1	0
ENSG00000057608	7082	9510	26940	21245	29588	30172	47329	27988	29913	23073	20090	24894	25359	24544	27486	28859	37292
ENSG00000057657	4303	4367	17	41	2	4	11	113	133	314	4	5	7	12114	10244	10773	9611
ENSG00000057663	1920	2198	4647	4588	2330	2021	3886	4046	4300	4142	3738	4458	5262	4866	5576	7709	10775
ENSG00000057704	77	64	1214	1220	19	38	229	31	32	124	0	0	0	41	22	27	51
ENSG00000057757	2273	2467	4974	4257	6058	6569	11008	7442	8221	6575	5890	6821	8278	6641	5995	5511	7125
ENSG00000057935	1592	1636	4149	4399	2924	3140	7082	5515	5955	4022	2384	2802	3425	1382	1326	1302	1574
ENSG00000058056	787	1088	5921	4984	3814	4153	8478	3100	3656	3475	3234	3687	3361	1480	1391	1782	1686
ENSG00000058063	9608	11332	7745	7774	11488	11718	22440	12045	13357	15273	6719	8020	5921	9486	11617	14805	11227
ENSG00000058085	0	0	159	238	2	0	0	0	1	1	0	0	0	30	4	7	21
ENSG00000058091	48	59	2352	2694	4	5	22	167	251	265	6	6	14	54	64	17	45
ENSG00000058262	9102	11618	31002	31763	19765	22163	42767	27642	29467	29918	17774	19963	22775	30691	29347	28254	31909
ENSG00000058272	7389	9294	12419	12002	13182	13628	24920	8118	9471	9752	8821	10570	8090	9948	10996	15230	13096
ENSG00000058335	7	3	21	15	19	24	62	9	4	4	11	10	21	2	1	3	1
ENSG00000058404	3	3	294	350	26	36	77	6	2	6	23	16	19	65	62	43	92
ENSG00000058453	2938	3897	1396	1478	1809	2392	3915	3067	3916	2900	2563	2720	2740	1302	572	1386	1385
ENSG00000058600	4538	5380	11756	8638	7583	8916	10716	7424	9053	5658	6422	7190	6381	8747	6891	5719	5645
ENSG00000058668	13770	16187	14898	17068	2224	2204	21599	25881	32814	39499	19245	21722	18341	4452	3147	5574	3943
ENSG00000058673	10678	13323	16488	15977	14228	14891	29577	9265	10535	10532	10367	12100	10591	12973	14347	11455	11179
ENSG00000058729	876	1168	4989	4118	4241	4013	7292	4864	5406	4623	3510	4294	4623	5281	6544	4712	6204
ENSG00000058799	885	1074	1844	1985	1214	1322	3090	2356	2701	3071	1369	1692	2423	842	779	1233	1755
ENSG00000058804	1132	1557	22475	16559	10351	11053	15713	12191	13103	9253	11681	14156	11718	9455	10629	9569	10810
ENSG00000058866	42	46	22	25	1200	1197	2466	981	1155	1034	3668	4200	4165	21	29	16	47
ENSG00000059122	7033	7091	4758	5246	2881	3546	9560	3487	4691	5296	3963	4039	4863	2182	1154	2104	2115
ENSG00000059145	1645	2387	4346	5860	1202	1670	3912	2005	3094	3211	958	980	1094	1867	1469	2775	2790
ENSG00000059377	955	1355	204	257	134	159	409	122	185	162	92	106	154	161	154	352	421
ENSG00000059378	6033	7597	2	6	1024	1277	3360	2835	3413	2871	3453	4095	3963	3651	3482	3168	2597
ENSG00000059573	2260	2740	27065	23218	12886	14277	22293	16765	17339	11241	17561	20618	19269	14720	13395	7524	9086
ENSG00000059588	4923	5533	21089	14223	5237	6105	9750	8243	10589	6481	7279	8402	6267	4354	5184	7035	7960
ENSG00000059691	512	602	2368	1597	1223	987	1841	4070	4209	3424	2672	2982	3136	1099	1037	2091	2608
ENSG00000059728	1025	1412	1199	1189	2586	2971	4856	536	756	910	523	577	633	1360	1644	1923	1962
ENSG00000059758	3628	4159	3587	3583	4444	4356	10434	2300	2455	3267	2205	2405	2342	12680	11760	6419	6212
ENSG00000059769	203	242	1669	1319	567	538	945	842	1008	789	911	1121	1174	1261	1525	1229	1437
ENSG00000059804	14215	10757	752	1249	505	585	2525	1007	927	2046	1743	1703	2219	3743	3918	9327	8797
ENSG00000059915	380	385	159	104	178	197	587	638	873	822	1136	1186	1205	1246	751	667	852
ENSG00000060069	1840	2457	2757	2454	5208	6191	9864	4798	5169	4659	5284	5624	5785	5007	3327	2705	2920
ENSG00000060138	467	538	27906	19718	11414	13367	17756	14937	15269	11189	12095	14067	16927	6426	7899	4320	6804
ENSG00000060140	1	1	102	201	1	8	18	41	52	231	894	1006	1204	22	34	47	69
ENSG00000060237	18673	24793	35008	36769	36013	42117	65060	22647	26865	22321	24947	26283	15428	20295	19042	23035	14385
ENSG00000060303	12	16	8	10	9	18	17	10	10	8	4	6	16	14	7	8	10
ENSG00000060339	7105	8772	31445	28072	14411	14770	29246	12157	14141	12900	15894	17726	16806	12001	15213	15918	17317
ENSG00000060491	3628	4675	5974	6190	5596	6595	10116	8081	9769	6839	10391	11105	12671	9591	5742	3309	3820
ENSG00000060558	166	246	5	10	15276	15887	11509	3816	3726	1965	15164	15234	19233	1926	1774	3253	2868
ENSG00000060566	15	2	4	5	212	262	748	36	84	71	34	80	73	37	7	98	38
ENSG00000060642	461	622	634	631	373	363	1234	523	577	876	696	742	900	988	882	1227	1535
ENSG00000060656	3	5	10489	10522	695	823	1347	2875	3486	4194	222	281	219	139	33	33	37
ENSG00000060688	1121	1588	15033	11571	7695	8285	11907	8523	9087	6857	8185	9499	10489	7272	7183	7085	8667
ENSG00000060709	3	2	8	3	13	12	42	108	132	213	1	1	3	0	1	0	0
ENSG00000060718	0	3	5	28	0	0	4	8	12	9	0	0	1	776	1041	60	207
ENSG00000060749	1541	1508	23938	18184	7019	8001	10487	4351	5318	4271	5510	6473	3944	1385	1886	2466	2254
ENSG00000060762	1015	1209	4892	4583	4852	4696	9557	2718	3052	4927	2192	2683	3816	555	635	1105	1411
ENSG00000060971	2338	2961	2618	2845	2144	2232	4573	4436	4662	5234	5696	5901	8216	1556	1378	2337	2707
ENSG00000060982	165	211	17076	13247	6935	7358	11668	25361	27107	15775	1574	1710	1580	1695	4100	978	1527
ENSG00000061273	10370	12501	2935	4033	16488	19306	19118	3996	5388	4146	9016	9577	10461	13529	12361	11154	13897
ENSG00000061337	149	71	287	254	0	0	13	3551	3749	3364	471	499	558	345	188	645	398
ENSG00000061455	0	0	1068	951	1	6	11	8	13	14	2	1	1	0	1	0	2
ENSG00000061492	0	1	8	30	0	0	5	1	4	4	0	1	0	1	0	0	0
ENSG00000061656	42	67	233	267	99	116	176	108	151	161	305	302	437	117	89	144	188
ENSG00000061676	302	341	27943	28250	8482	8244	19846	3030	3433	6206	2933	3442	3960	1012	1844	1844	2751
ENSG00000061794	1404	1725	9171	7595	7271	7412	11507	11233	11213	7328	3516	4305	4546	8447	8728	7206	9738
ENSG00000061918	24	23	2694	3040	316	376	879	1403	1654	1507	0	1	1	63	37	138	71
ENSG00000061936	5576	6799	11022	8575	9400	10766	16780	8015	8723	7484	7292	8151	7473	6984	5931	4515	4817
ENSG00000061938	8941	9298	3737	3276	2534	3171	6952	2038	2976	3192	9822	10242	9505	8768	7323	5527	5750
ENSG00000061987	4449	6243	8777	9113	3977	4191	9467	2991	3851	4635	3911	4457	3078	5010	5837	5283	3958
ENSG00000062038	7	4	228	177	10	7	25	10	12	20	4	2	9	2	2	0	3
ENSG00000062096	0	0	0	0	0	0	0	0	0	0	0	0	0	18	7	0	2
ENSG00000062194	8412	10687	14950	12885	12412	12377	20776	8178	9127	8257	9344	11156	11669	13584	14656	12383	14160
ENSG00000062282	30	38	511	548	683	788	1883	1238	1436	1235	97	122	144	163	128	179	226
ENSG00000062370	13	31	539	612	0	0	1	0	0	0	0	0	1	3	10	2	4
ENSG00000062485	5927	7589	26640	17758	15041	17495	22716	15454	16856	10389	13094	15670	14280	9994	9422	8570	9077
ENSG00000062524	359	414	206	420	33	25	99	12	17	26	270	282	675	2	0	5	5
ENSG00000062582	1023	1081	7950	6410	4450	4784	6900	8268	8606	6470	5268	5758	7293	4704	3389	2906	3723
ENSG00000062598	4356	5928	4452	4412	2398	2754	5836	3174	3571	4406	3068	3407	3812	6208	6123	5011	5149
ENSG00000062650	6688	7893	17790	15653	15271	15691	27261	12150	13306	11451	12513	14843	11330	12591	13977	12726	12158
ENSG00000062716	2751	4489	7860	8405	5856	5465	15500	4895	4986	5815	5172	5982	6895	13936	17514	14958	20474
ENSG00000062725	3056	3617	10336	10796	4982	4869	10696	4047	4690	4896	4454	5632	4676	2943	3506	4593	4519
ENSG00000062822	1275	1585	11724	10107	15654	18899	27149	12907	15049	12864	11925	12813	12508	4320	3213	6634	7725
ENSG00000063015	10	2	6	3	17	18	45	1	7	9	4	4	1	2	4	4	8
ENSG00000063046	24056	27530	34703	22559	26764	28044	37398	22951	24732	14193	20319	25085	23479	28337	29882	22399	27010
ENSG00000063127	362	529	254	376	16	22	82	15	25	25	66	99	75	44	50	80	55
ENSG00000063169	1604	1972	2250	2003	1380	1840	3460	932	1177	1525	1	1	2	1216	707	584	544
ENSG00000063176	412	536	1341	1415	2060	2372	4105	2510	2918	2196	2464	2508	3024	753	477	683	833
ENSG00000063177	46791	54589	58168	47380	40730	46076	68693	38244	39848	30259	31235	39344	54091	48255	33921	30696	45104
ENSG00000063180	708	586	1232	1407	1210	1072	1806	263	319	301	121	173	244	2765	1768	1885	3024
ENSG00000063241	291	404	3674	2700	2932	3452	5109	3352	4066	3072	5540	5936	7863	4318	3002	1880	2843
ENSG00000063244	8888	10233	40601	33017	41457	48117	62588	35327	40745	27186	36247	38642	34427	29692	22110	20065	20273
ENSG00000063245	1502	1981	9815	11848	3267	3749	7439	7700	8257	9215	3790	4092	5388	3263	1787	1382	1568
ENSG00000063322	2434	3486	6836	6636	3639	4062	8984	4272	4902	4716	4308	4665	5340	4026	3401	3336	3763
ENSG00000063438	57	386	2965	4481	1218	1251	2399	266	324	391	369	409	450	12826	12198	4575	5325
ENSG00000063515	0	0	0	0	0	1	0	0	2	2	0	0	0	4	0	6	2
ENSG00000063587	2379	2339	7083	7172	3830	4750	7847	2378	2720	3028	3388	3715	2575	2659	2691	2524	1935
ENSG00000063601	4787	5660	12712	11243	7725	8503	11333	6008	6471	4256	5014	5955	4538	6791	7352	4543	4477
ENSG00000063660	77	90	2350	2527	12736	13283	15814	1232	1651	2276	182	191	302	914	338	420	487
ENSG00000063761	755	492	1351	1127	735	809	1682	857	867	893	663	825	995	599	688	509	739
ENSG00000063854	1618	2038	2279	2741	2951	3123	6810	3171	3431	4675	1850	1893	2978	1589	1386	2430	2902
ENSG00000063978	4680	5345	4851	4877	13982	15314	24787	11274	11801	10375	9581	10661	10588	8932	9299	10656	11705
ENSG00000064012	14350	15415	2040	2306	4368	4569	12498	4805	5670	7063	3838	4288	4751	3097	3032	4728	5393
ENSG00000064042	2	10	1319	2470	0	2	1	43	68	47	0	2	0	45	90	12	28
ENSG00000064102	1284	1776	11647	8994	5372	5626	7792	8982	9542	5576	2463	2891	3027	4297	4947	7235	9277
ENSG00000064115	1523	2156	7188	7467	5609	6317	8665	17723	17852	11941	4239	5070	5009	1503	1404	5727	4901
ENSG00000064195	4	1	88	123	0	0	2	358	371	281	16	7	25	2	0	1	2
ENSG00000064199	25	34	819	637	36	33	72	741	896	924	82	84	110	18	23	71	98
ENSG00000064201	3733	3415	29	34	29	29	88	3	1	10	514	606	700	119	35	68	79
ENSG00000064205	2	4	8	10	10	14	41	3	5	8	4	2	2	0	2	4	1
ENSG00000064218	1	0	97	111	0	0	0	0	0	0	0	0	0	0	0	0	0
ENSG00000064225	65	113	1288	1474	168	195	413	278	326	311	8	6	6	13	10	9	12
ENSG00000064270	40	37	30	37	3	1	11	22	34	37	1	0	1	2	7	5	11
ENSG00000064300	31	17	41	57	1	0	7	18	17	30	8	4	10	45	13	3	8
ENSG00000064309	110	190	4643	4864	53	37	98	1040	1185	1241	413	419	316	48	57	61	73
ENSG00000064313	2278	2872	15430	13955	6874	7328	13339	6364	7440	6221	4368	5436	4219	5545	6411	7502	7301
ENSG00000064393	4730	5080	14563	15289	8996	10251	20786	4048	4373	5581	4353	4559	2955	16355	14071	9949	5767
ENSG00000064419	2654	3307	13131	11121	9020	10082	16274	9357	10252	7559	7984	9372	7543	7306	6965	8423	7436
ENSG00000064489	0	0	0	0	0	0	0	0	0	0	0	0	0	0	0	0	0
ENSG00000064490	1342	1379	2380	2843	2677	2993	6171	3023	3041	2842	3569	3944	5588	1786	1595	2042	3002
ENSG00000064545	1064	1029	6955	6391	2903	3454	7159	2329	2788	2956	3829	4367	5579	2796	2029	1894	2349
ENSG00000064547	2487	2510	591	754	630	779	2228	492	789	1062	1397	1427	1970	1364	809	585	691
ENSG00000064601	2754	4241	4381	3248	1830	2333	4116	5658	6910	5702	8032	9956	9764	2845	1690	2636	3218
ENSG00000064607	8263	8548	14406	13058	13677	16234	28848	10276	12992	12809	11277	12825	10488	9054	9124	8600	8370
ENSG00000064651	670	1023	9242	7281	4847	5218	8665	3750	4471	3946	3467	4196	3345	3324	3488	2489	2776
ENSG00000064652	152	259	1115	1046	218	228	650	810	932	1171	51	46	52	24	34	79	99
ENSG00000064655	0	0	882	858	0	0	1	0	2	2	0	0	0	2	3	1	2
ENSG00000064666	18489	20524	1773	1903	3757	4165	12157	11615	13240	11429	11503	12614	12112	1658	1280	3276	3467
ENSG00000064687	10159	10888	2004	2392	1592	2021	5796	1299	2084	3185	1621	1678	2101	290	115	906	705
ENSG00000064692	0	0	162	249	0	0	1	1	3	2	0	0	0	0	4	0	0
ENSG00000064703	1335	1363	8719	7254	5656	6139	10390	4381	4720	3966	4258	5050	5031	4492	4286	4314	5102
ENSG00000064726	3306	4153	18505	15148	11182	11076	19386	6517	7181	6423	11283	13265	12400	8783	10228	9199	11145
ENSG00000064763	205	253	3480	2489	1593	1626	2423	199	245	197	2753	3186	2570	258	196	704	492
ENSG00000064787	15	4	18	13	24	17	173	23	53	47	60	71	113	5	3	29	13
ENSG00000064835	8	11	3	6	0	0	2	1	1	1	0	0	0	1	3	2	4
ENSG00000064886	885	409	2	1	21887	13967	312744	16316	18160	27205	7876	8920	15390	24	25	47	87
ENSG00000064932	3085	4241	4632	4133	3649	4748	8279	4495	5519	5350	3651	3558	3741	8861	5415	2406	2563
ENSG00000064933	1473	2227	4955	4019	2203	2093	4145	2230	2470	2036	1592	2157	2263	2425	3710	4328	5877
ENSG00000064961	1619	1930	8617	5751	3272	3790	7225	5559	6781	7059	3842	4064	5769	4188	2518	2508	3053
ENSG00000064989	43	42	138	300	137	111	432	37	43	67	46	43	63	116	132	55	130
ENSG00000064995	1573	2023	4825	4215	3943	3879	6385	3536	3906	3317	3206	3421	4447	2316	2369	2667	3158
ENSG00000064999	1118	1243	8902	8017	2683	3223	5594	1931	2322	2297	1976	2244	2202	1648	1568	1020	1022
ENSG00000065000	7075	9327	31689	28158	10936	12567	18028	11384	12938	11702	13590	14566	13524	19739	14781	10721	11539
ENSG00000065029	4037	5123	2896	3296	4182	4389	11330	4195	4644	5492	2678	2825	4182	3324	3119	3026	3334
ENSG00000065054	58	97	2615	3591	146	180	681	1250	1806	1705	373	421	749	86	82	81	163
ENSG00000065057	287	276	2761	2061	1669	1780	2700	2376	2889	2183	2650	2982	3688	659	466	579	823
ENSG00000065060	1755	2390	7269	6787	6474	7508	13281	6176	6962	6485	7947	9047	5959	4467	4105	4481	3282
ENSG00000065135	3103	4450	15862	13597	12249	11209	19553	12052	12470	10234	13410	15292	14802	8613	10117	17045	19370
ENSG00000065150	6043	7410	71021	46269	42317	43020	51461	41523	44117	24739	35078	42242	32210	26420	33235	33430	35727
ENSG00000065154	1343	1900	20435	16883	14415	14198	24651	6216	6914	6627	1	1	31	5784	6881	5583	7060
ENSG00000065183	1144	1766	21509	17455	9921	10715	13829	11609	12272	6694	10155	13018	9756	11769	12946	9508	9535
ENSG00000065243	3720	4171	20269	18097	5032	5545	10178	2938	3747	4136	4093	5043	3410	3030	3684	3467	3183
ENSG00000065268	612	992	6221	5245	5851	6394	7780	6517	7493	5000	5099	5447	6450	5755	3300	3334	4041
ENSG00000065308	1773	2253	4138	3788	1257	1514	2981	7356	7355	7734	8961	9884	6708	218	221	458	379
ENSG00000065320	36	32	4050	5079	564	675	2779	542	707	833	1183	1228	1275	178	156	91	124
ENSG00000065325	0	0	0	2	0	0	1	0	0	1	0	0	0	0	0	1	0
ENSG00000065328	68	39	13840	10717	11764	12399	19079	10017	10948	8374	7517	8767	7379	225	283	9699	9700
ENSG00000065357	42760	54497	626	1101	6432	7113	10979	5778	6900	8011	1296	1665	1845	9483	10186	10733	13189
ENSG00000065361	50	48	351	366	45	26	477	15	42	47	10	8	8	43	31	20	36
ENSG00000065371	0	0	1	1	0	1	1	2	1	2	0	0	0	0	0	0	1
ENSG00000065413	6579	8794	577	670	934	1058	3127	375	395	659	430	488	303	2000	2216	6076	3358
ENSG00000065427	6925	8742	22895	18314	21670	23146	32473	30394	34046	24701	21290	24150	25608	29728	30272	25247	30745
ENSG00000065457	1980	2037	2962	2929	3705	3884	8891	2657	3163	4417	3243	3515	2971	1294	1274	2021	1880
ENSG00000065485	252	216	2150	1899	1242	1417	1890	2351	2442	1438	1927	2354	2378	2119	2170	942	1153
ENSG00000065491	1306	1518	2109	2052	761	855	1791	1972	2140	1738	1699	2095	1966	2003	1727	1715	1609
ENSG00000065518	1929	2357	5757	5207	6866	7138	12832	7049	7672	7814	5106	6015	8338	2351	2464	3644	4540
ENSG00000065526	10614	12272	54780	32148	24158	30772	37348	17142	21637	14030	26355	28807	15704	56206	41430	23559	14040
ENSG00000065534	79	97	1424	1486	93	83	219	185	241	245	105	103	140	113	187	141	192
ENSG00000065548	3631	4122	20584	14593	12972	12289	17100	11391	11683	8829	10161	11644	11460	16518	19463	14847	18388
ENSG00000065559	1557	2153	6278	5587	2945	3003	5178	2903	3205	2818	3817	4698	4472	4379	4813	3987	4264
ENSG00000065600	567	750	3407	2800	3786	3611	8105	2242	2450	2707	1889	2130	2664	1010	893	984	1144
ENSG00000065609	2	0	408	586	0	0	1	2	1	4	0	0	0	0	0	0	0
ENSG00000065613	4859	5971	22806	19134	7739	7844	16928	6697	7761	8287	9130	10627	9444	8052	9517	10505	9843
ENSG00000065615	1524	1770	3119	2487	3753	3193	6620	2973	3047	2692	3940	4591	4409	2551	3114	3068	3881
ENSG00000065618	11	7	6	20	0	4	7	186	150	45	6	2	2	64	152	67	398
ENSG00000065621	39	86	418	388	21	24	158	38	59	119	15	18	30	29	23	27	48
ENSG00000065665	784	848	2914	2848	1089	1269	2517	857	1217	1340	703	704	727	710	674	895	811
ENSG00000065675	5023	5802	890	737	1985	2180	6232	3697	3906	6327	7978	8805	10764	2566	2915	5694	6314
ENSG00000065717	1141	1264	294	504	873	988	2069	1501	1918	2505	54	65	126	421	228	94	152
ENSG00000065802	3059	3273	4548	4340	4604	5276	10594	5025	5503	5456	3674	3983	3505	3525	3403	3035	2923
ENSG00000065809	18648	22377	4445	3523	9625	9268	19493	4315	4552	5564	350	419	453	15444	19614	8921	8835
ENSG00000065833	10	6	5008	6561	0	4	3	1	3	15	0	0	6	2	3	1	2
ENSG00000065882	2959	3232	3605	4396	6458	7244	14850	8729	9079	8720	5719	6375	6903	3463	3137	3073	3393
ENSG00000065883	5161	6324	8842	8804	6893	7610	12170	5372	5901	5662	6117	6651	5722	6081	6701	5119	5251
ENSG00000065911	692	923	18655	11713	24515	23153	30534	24720	25088	14765	12087	14082	14501	48130	40303	56495	47826
ENSG00000065923	223	313	1433	1504	437	529	1529	788	879	982	442	564	371	4482	4012	4161	2387
ENSG00000065970	2883	4025	3163	3524	3601	4086	9328	3946	4324	5025	2617	3003	2945	2359	2397	3532	3013
ENSG00000065978	9072	10013	61388	48782	58226	60304	76984	61778	63671	43308	56972	64659	74719	41778	37026	30258	41875
ENSG00000065989	474	449	846	765	3170	4001	5848	1324	1803	1540	4354	4532	4006	3869	2747	7966	5484
ENSG00000066027	4714	5574	7095	5749	5303	5467	9832	5033	5542	6781	6259	7142	8149	5481	7022	7074	10154
ENSG00000066032	0	1	0	4	0	0	9	14	13	10	0	0	0	0	0	0	0
ENSG00000066044	1601	2395	20684	16651	16024	18044	24402	14448	15271	11430	16267	18535	18414	13336	10921	11975	12664
ENSG00000066056	2	3	0	0	4	2	8	0	0	1	483	390	594	87	19	232	108
ENSG00000066084	4528	5369	10574	10124	8299	9503	19344	7080	8092	7178	9287	10775	7461	6751	7472	6518	5856
ENSG00000066117	5017	5683	17260	13335	17092	18745	27653	14736	15392	10984	13151	15097	14553	10405	8941	7686	7838
ENSG00000066135	1559	2094	9423	8581	4797	5213	10920	3539	4014	4126	4371	5011	4808	2929	2250	1990	1868
ENSG00000066136	2673	3750	5856	4322	5278	5813	8839	7250	7844	5119	6616	7291	7882	3733	3036	4007	4364
ENSG00000066185	11	17	4	15	0	1	7	14	22	27	40	50	94	0	0	9	11
ENSG00000066230	345	547	1049	668	175	192	916	226	449	740	586	619	560	165	150	142	202
ENSG00000066248	2	4	963	1038	2	4	13	49	55	70	0	3	7	7	10	4	11
ENSG00000066279	217	288	37383	29870	11863	12903	17775	18630	22299	21801	17748	19805	11683	169	191	3092	2717
ENSG00000066294	8233	10158	1	0	463	488	1961	2419	2452	2384	110	129	105	23054	14097	11777	5190
ENSG00000066322	1979	2631	4352	4223	2225	2279	4915	4330	4497	4018	4047	4687	5701	7748	4931	5839	6669
ENSG00000066336	1044	1144	17	11	1	1	4	0	0	1	237	269	259	5	1	0	0
ENSG00000066379	736	729	1159	860	1471	1460	2398	2492	2614	1934	2023	2266	3217	1792	1673	1295	1732
ENSG00000066382	14	0	568	842	4	3	31	865	1017	1326	0	1	0	0	0	0	1
ENSG00000066405	0	0	84	108	2	0	0	0	0	1	0	0	0	1	1	0	0
ENSG00000066422	3267	3933	6203	5356	5408	5582	8557	6779	7562	5732	4770	6205	4270	5972	6550	5757	5494
ENSG00000066427	1502	2369	2012	1867	3639	3662	6086	2242	2709	1897	1921	2242	2145	2989	3112	2527	2732
ENSG00000066455	2218	2531	4610	5615	1753	1740	4680	2296	2486	2826	2326	2750	3044	3695	3914	3624	4319
ENSG00000066468	104	0	3859	3509	0	0	0	47	84	41	3	0	4	8	12	1	5
ENSG00000066557	836	1052	9276	9938	3735	3229	6835	2099	2309	2428	3959	4766	4379	2297	2676	4865	5242
ENSG00000066583	505	751	8004	5145	3266	3671	6097	3587	3801	2559	2848	3551	3516	2779	2469	3760	4170
ENSG00000066629	0	0	4173	4044	56	65	47	94	116	111	30	39	38	53	50	22	43
ENSG00000066651	953	1319	3603	2590	1662	1715	3033	1017	1115	747	1452	1857	1879	1566	1907	2713	3014
ENSG00000066654	5400	6615	9877	7447	9734	10253	16419	7665	8098	6525	6496	7544	6117	9073	8444	7519	7839
ENSG00000066697	370	313	2091	1976	921	1001	2157	1601	1696	1870	950	1154	1487	256	295	692	795
ENSG00000066735	12	14	4914	6723	0	0	15	5739	7352	6412	1	1	2	46	5	41	33
ENSG00000066739	5772	7584	8369	8752	6780	7429	13409	4343	5700	5520	4615	5366	3262	6419	7458	6072	4581
ENSG00000066777	5377	7636	9115	9748	8295	8242	15737	7049	7898	8017	8706	10153	7435	10875	13039	13301	11378
ENSG00000066813	0	0	0	0	0	1	0	0	0	0	0	0	0	0	0	1	3
ENSG00000066827	475	3967	1414	1196	898	1002	1633	1130	1147	722	749	782	807	732	687	597	593
ENSG00000066855	1271	1429	6288	5874	1516	1618	3173	2076	2245	2052	1823	2191	2406	1585	1459	1517	1713
ENSG00000066923	374	268	155	225	868	952	2878	565	667	969	390	454	416	269	285	400	479
ENSG00000066926	784	940	5257	5598	3268	3150	6297	7325	8161	7963	5334	6256	6260	2068	1629	3673	3239
ENSG00000066933	2141	3015	8154	8190	2982	3384	7964	2407	2810	3138	3766	4227	2617	4830	5280	3693	2694
ENSG00000067048	33	39	5	1	8181	8406	11724	2508	2538	1349	0	0	21	108	42	27	28
ENSG00000067057	5121	6222	10096	8075	19296	22688	31532	24228	25616	18802	13214	14244	14446	22131	18771	13691	14365
ENSG00000067064	2960	2501	9632	13400	11629	8375	32166	10414	7651	15746	10321	9899	21504	9519	12972	8721	10228
ENSG00000067066	10913	12689	45	37	2348	2400	6497	2729	3123	3471	3141	3526	3725	5636	6466	9264	7767
ENSG00000067082	16985	32734	3438	2465	7745	7989	14298	1497	1774	2438	1044	1150	1217	17113	13719	17729	13574
ENSG00000067113	246	322	653	603	379	446	982	452	450	539	488	569	660	2221	1576	1491	1474
ENSG00000067141	966	1118	10287	11534	1763	1949	5871	4016	4752	6480	1605	1991	1996	505	438	644	528
ENSG00000067167	7001	9088	15184	13401	9171	9088	17895	13731	14205	13779	14229	16621	13749	16442	20634	17895	17531
ENSG00000067177	14	20	8078	8768	2586	2893	5825	3245	3710	3489	2225	2889	2998	414	483	1010	1464
ENSG00000067182	1139	1804	2776	3726	2131	2116	4968	5243	5439	5258	6327	7357	8557	4009	3423	2548	3144
ENSG00000067191	651	896	493	545	1838	2150	3970	1315	1718	1524	655	710	821	2611	1239	655	722
ENSG00000067208	158	158	4570	4627	1034	1103	2331	182	244	331	70	50	84	698	454	1959	1229
ENSG00000067221	417	521	658	644	494	504	1098	895	962	899	843	937	1138	234	255	610	835
ENSG00000067225	21393	30543	167193	130964	66800	66560	253118	128440	142792	130382	156756	170387	207197	215522	169896	169827	201530
ENSG00000067248	1864	2333	10102	9564	3656	3673	8115	6074	6649	6193	5358	6263	5767	4512	5878	4881	5646
ENSG00000067334	3232	3648	19627	14501	13565	13300	18763	11915	12222	8464	10864	12681	13873	22340	24642	16969	22120
ENSG00000067365	604	735	1206	1229	1680	1808	3281	1518	1792	1745	1146	1170	1289	708	611	656	763
ENSG00000067369	2624	3831	11425	9391	8160	8974	14085	7179	8638	7290	7916	9180	6672	8173	7381	6852	6468
ENSG00000067445	142	135	9263	8947	3810	4343	10984	3247	4068	4488	388	410	543	54	44	127	155
ENSG00000067533	1362	1701	13094	8881	4414	4820	6142	5117	5545	3580	4700	5898	5859	9683	9898	6037	7482
ENSG00000067560	18637	22424	49709	39473	41072	43046	69960	36489	38136	34761	36035	44680	47101	35978	36052	41131	49033
ENSG00000067596	3458	4351	11061	9937	8067	9078	15831	7614	8573	7317	7503	8384	7611	6803	5658	5906	5071
ENSG00000067601	50	99	249	278	203	186	456	148	172	209	150	165	220	19	30	31	37
ENSG00000067606	748	788	1457	1309	324	425	376	60	63	68	0	0	3	374	255	355	377
ENSG00000067646	0	0	2	2	989	946	2530	457	404	450	0	0	1	13	2	9	9
ENSG00000067704	4809	6064	38359	31211	9649	9893	16748	18914	19540	13937	17134	20348	16826	9849	10325	14170	15218
ENSG00000067715	0	7	1282	1652	65	91	186	32	68	56	154	180	206	69	45	8	12
ENSG00000067798	0	0	31	53	6	6	30	55	71	53	0	1	2	236	134	59	150
ENSG00000067829	2166	2721	6938	6418	2852	3471	7403	3252	3706	3241	3044	3393	4339	3006	2398	2804	3540
ENSG00000067836	645	673	1371	1364	201	214	1093	878	1111	1243	945	1041	1559	349	160	327	432
ENSG00000067840	2482	1227	899	1223	3	6	7	719	1027	1306	67	51	127	137	108	88	183
ENSG00000067842	7	0	47	76	45	62	37	1	2	5	3	5	1	0	0	1	2
ENSG00000067900	6683	9310	21296	20979	12382	12827	29470	11476	13064	14895	12920	14657	11207	9982	11003	16426	13535
ENSG00000067955	4832	5792	9764	8528	16526	15969	26305	14548	15983	15412	16358	19493	18596	11595	13125	15164	16256
ENSG00000067992	562	718	2312	2490	1654	1533	3668	977	999	1204	908	1072	1066	254	264	1018	904
ENSG00000068001	96	101	2117	1860	1114	1031	2222	1121	1243	971	1416	1440	1863	1230	1042	818	1102
ENSG00000068024	2117	2559	2191	1737	41466	49205	83720	9311	10556	10655	3396	3482	2940	2467	2643	1408	1265
ENSG00000068028	3304	3615	2144	1625	2656	3217	4971	3000	3700	3755	4120	4432	4952	2451	2283	3555	5442
ENSG00000068078	8	8	8172	8238	176	294	320	943	1360	1148	242	269	211	106	52	124	92
ENSG00000068079	907	1191	91	115	74	86	391	286	316	372	701	738	1249	2454	2031	2351	2451
ENSG00000068097	1114	1455	5792	4465	1938	2168	4754	2181	2595	1664	1700	1986	1619	1979	1900	2496	2502
ENSG00000068120	2720	3362	10909	8758	5123	5929	9301	5664	6193	5736	7361	8059	9347	5695	4601	4543	5425
ENSG00000068137	26	57	2254	2310	146	163	608	418	591	1032	404	368	569	13	11	44	40
ENSG00000068305	2510	3070	6707	6188	4222	4603	8849	3114	3581	4139	3314	3654	2852	3810	3161	3527	2878
ENSG00000068308	6624	7470	8909	7676	6294	7399	11900	6487	7460	7336	4878	5179	6655	9996	8457	6443	7702
ENSG00000068323	2287	2949	3856	4424	1721	2115	4509	2086	2393	2670	2468	2666	3095	4958	4125	3416	3592
ENSG00000068354	1774	1883	1737	1547	2338	2693	4702	1278	1422	1458	1560	1750	1884	2446	1919	1212	1223
ENSG00000068366	2260	3128	10811	10010	9551	9243	18296	6273	6581	7021	6081	7488	6659	20218	20155	21590	19815
ENSG00000068383	745	849	2752	3040	1066	1172	1925	1238	1332	1036	1489	1637	1533	270	285	267	296
ENSG00000068394	1024	1215	2717	2499	2032	2249	4533	2802	2820	2998	1651	1968	2480	2088	1567	1488	1786
ENSG00000068400	5217	6874	6196	5633	5032	5829	12300	4656	5471	5603	5669	5959	6578	9212	6567	6931	6608
ENSG00000068438	2267	2672	5319	4424	4318	4898	7778	5824	6136	5233	4389	5024	5601	7567	6625	5757	7053
ENSG00000068489	249	232	7834	7122	5553	5834	6503	2327	2604	2793	5070	5799	4718	57	40	673	777
ENSG00000068615	10	11	1884	1764	0	5	4	319	442	831	2	3	5	11	8	19	37
ENSG00000068650	4350	4313	5474	5562	7001	8437	16007	3235	4059	4402	363	347	322	5536	4438	6785	4893
ENSG00000068654	2200	2875	20075	18087	12925	15478	19714	12312	14828	11158	12926	14544	9300	23777	20861	9701	8640
ENSG00000068697	2098	2456	11824	11618	4478	4474	8621	4968	5246	5125	4382	5310	7032	4890	5417	4927	5848
ENSG00000068724	3104	4099	2002	1931	10227	11733	17597	5103	5407	3421	5563	6288	5841	4330	3372	6488	6414
ENSG00000068745	3143	3309	7159	6311	9168	9508	16689	7107	7394	7027	7090	7708	10306	4573	3758	3560	4268
ENSG00000068781	0	0	0	0	0	0	1	0	0	0	0	0	0	0	2	0	0
ENSG00000068784	908	1016	5478	4916	2263	2250	4877	895	976	993	3492	4179	4731	1289	1572	3453	3568
ENSG00000068793	788	1244	10998	11436	68814	77011	80445	4216	4744	5574	2370	2792	3149	1720	1477	4779	4716
ENSG00000068796	5710	8252	12322	10395	14948	14693	23756	8732	9403	8307	12266	14832	10550	14558	16440	26776	24296
ENSG00000068831	35248	38176	102	130	2278	2551	3717	6175	6948	4233	5871	6007	6239	594	298	155	194
ENSG00000068878	4945	5557	19008	17643	10931	12041	19639	7874	9657	8513	9368	10954	9235	12237	11947	12110	11653
ENSG00000068885	1782	1861	1969	1851	1118	1036	2405	598	787	1291	732	872	963	544	702	831	904
ENSG00000068903	2431	2865	3902	5138	2574	3019	7985	4016	4813	6204	2936	3092	4561	562	489	1991	2206
ENSG00000068912	1598	2183	4994	5275	3610	3422	6810	4435	4521	4777	3689	4382	5087	2520	3042	5842	6282
ENSG00000068971	975	1026	1544	1903	646	638	3943	800	1112	1659	148	187	311	478	395	792	735
ENSG00000068976	671	701	67	76	208	257	261	132	189	203	46	47	36	365	332	107	165
ENSG00000068985	0	0	1	2	0	0	0	0	0	0	0	0	0	0	0	0	0
ENSG00000069011	3	0	4161	3815	912	1102	3741	930	1084	1829	21	11	43	33	26	4	24
ENSG00000069018	0	0	9	18	0	0	0	1	0	0	0	1	0	0	0	0	0
ENSG00000069020	2381	2450	1142	1665	692	823	2338	421	479	847	1535	1500	1503	1058	1012	840	637
ENSG00000069122	0	0	1	2	0	0	0	0	0	0	0	0	0	2	0	0	0
ENSG00000069188	532	828	4495	6774	0	1	3	87	81	91	397	228	236	16	21	9	2
ENSG00000069206	0	0	0	6	0	0	0	0	0	1	0	0	0	0	0	0	1
ENSG00000069248	2386	3078	31894	27008	7426	8036	13522	10998	11912	9236	8552	10551	8962	6355	7000	7153	8035
ENSG00000069275	6230	7172	131696	100773	52776	51392	76442	37286	38714	32493	51762	59116	44097	17827	23609	23713	23386
ENSG00000069329	3254	5186	23198	20794	12414	12092	19643	16135	17829	15264	12555	15475	13924	11933	13550	11963	14066
ENSG00000069345	2987	4118	15202	13459	10094	10356	15571	8915	10074	8175	6858	8495	8942	11478	11491	10053	12066
ENSG00000069399	576	799	166	264	11	7	179	43	26	126	24	23	46	4587	2728	1437	1308
ENSG00000069424	16961	16401	693	756	4511	5028	6019	31214	33524	32325	8121	7810	9640	11523	8734	15106	14934
ENSG00000069431	1	1	24	98	1	0	0	1	2	3	0	1	0	0	0	3	3
ENSG00000069482	0	0	5866	4139	0	2	2	0	0	2	0	2	3	72	46	11	21
ENSG00000069493	8590	10414	194	248	25	39	232	81	88	352	31	39	36	26469	30311	27226	26628
ENSG00000069509	338	479	3592	3511	1862	1708	3340	1538	1599	1702	1319	1638	2100	617	617	1085	1487
ENSG00000069535	4	3	142	232	0	0	0	0	1	0	0	0	0	6	3	0	0
ENSG00000069667	16969	20306	1285	1019	687	809	2329	863	1205	2595	195	193	198	1524	2113	2235	1232
ENSG00000069696	23	9	70	45	20	30	35	9	6	13	21	20	25	14	5	2	5
ENSG00000069702	3665	2941	5689	4077	49	46	299	11	11	42	22	19	32	2486	3047	6546	6470
ENSG00000069712	398	501	518	737	178	181	686	184	222	378	14	16	33	11	10	126	151
ENSG00000069764	24	72	5	5	22	17	38	15	23	30	8	5	7	14	18	10	8
ENSG00000069812	1	1	27	35	0	0	0	59	116	84	24	18	36	19	12	61	77
ENSG00000069849	1399	1996	15710	11942	11819	13143	19710	13150	14880	10767	10624	13655	14402	41528	45968	15107	21010
ENSG00000069869	294	357	2174	2765	3523	3483	8831	3659	4106	4583	4360	5320	4284	740	941	2350	2057
ENSG00000069943	627	910	712	760	552	636	1708	1144	1320	1455	1037	1166	1230	536	718	1151	1311
ENSG00000069956	1774	2516	8086	6742	17565	17000	30857	9632	9896	7163	13412	15736	12312	15782	16521	15290	16346
ENSG00000069966	1320	1657	1308	1310	1904	2180	4910	2435	2714	2727	1173	1346	1570	255	223	735	822
ENSG00000069974	3366	3781	986	1349	2795	2630	8368	3154	3290	5217	5289	6289	6196	13233	16235	9894	11012
ENSG00000069998	1627	2122	6772	5332	8665	9579	13469	10174	10501	6764	11718	12315	13582	4510	4043	2392	3012
ENSG00000070010	4404	4844	6102	5956	8589	9355	17723	9570	10789	12304	6750	7726	9772	4618	4219	8323	9293
ENSG00000070018	327	547	8908	8901	4862	5387	11710	4255	4814	5316	0	1	11	67	105	52	107
ENSG00000070019	2	3	0	1	0	0	0	0	1	2	0	0	0	0	0	0	0
ENSG00000070031	12	10	8	5	5	4	10	4	5	3	0	5	2	2	2	2	1
ENSG00000070047	2500	4156	7113	7108	11461	14022	21126	9236	11005	8154	9030	9733	8812	10940	6967	5696	5586
ENSG00000070061	4953	6520	22128	19843	5466	6361	12340	9510	11261	9485	7085	8634	7720	6270	5851	7987	7784
ENSG00000070081	4343	3693	7541	8446	32068	30785	56556	56352	61472	70647	6121	7083	8763	4151	4526	5131	5636
ENSG00000070087	328	462	19782	18546	5000	4886	11201	2967	3775	4719	1285	1730	2506	126	197	106	223
ENSG00000070159	0	3	3220	2814	2415	2584	5335	3388	3390	2462	1861	2113	1932	262	266	2054	1744
ENSG00000070182	300	319	2000	2240	28	26	87	216	269	189	0	1	3	14	6	43	50
ENSG00000070190	1377	2614	1	2	5	4	24	96	101	196	23	33	95	409	739	3611	4403
ENSG00000070193	0	0	0	0	0	0	0	0	0	0	0	0	0	0	1	0	0
ENSG00000070214	1571	1942	9220	7479	3404	3015	8632	3527	3691	3377	246	284	217	140	143	387	341
ENSG00000070269	1105	1474	2004	1644	1161	1212	2866	1004	1113	1181	970	1148	1099	1075	1256	1174	1270
ENSG00000070366	3739	4509	6292	6836	4902	5502	10734	4976	5501	4639	6708	7364	6999	7410	5559	4165	3869
ENSG00000070367	1854	2727	10712	10195	9748	9200	16583	7393	7598	5969	6289	7595	6138	5272	6774	10190	9793
ENSG00000070371	40	80	3052	3413	91	96	411	541	696	934	187	229	206	81	77	129	131
ENSG00000070388	15	15	27	24	44	88	57	64	102	109	11	7	5	15	4	8	7
ENSG00000070404	209	178	473	354	349	369	614	347	437	298	716	856	889	299	209	321	529
ENSG00000070413	3565	4953	11258	11430	5089	5539	12725	4980	5468	5345	6200	6563	7591	4966	3682	2907	3100
ENSG00000070423	2664	3091	4997	3797	5855	7273	9023	8060	8842	6195	5473	5438	5849	4620	2589	2443	2766
ENSG00000070444	1121	1477	1683	1252	2244	3015	3419	1457	1889	1269	1771	1787	1350	3333	2112	1018	1050
ENSG00000070476	3036	3611	4662	4125	4415	5558	9140	2677	3244	2860	3630	3775	3400	3045	2463	2296	2088
ENSG00000070495	1480	1899	5630	5441	1489	1863	3003	3005	3458	2974	1792	1993	2198	3647	3038	2903	3356
ENSG00000070501	779	1061	2868	2776	2019	1842	4671	2779	3283	3561	1480	1690	2633	762	857	1667	2171
ENSG00000070526	435	1639	2	5	2	0	4	84	94	174	19	22	63	0	1	0	3
ENSG00000070540	613	622	417	867	312	396	2606	207	261	1002	98	111	236	226	206	675	705
ENSG00000070601	9	3	149	223	8	17	99	49	52	78	1	1	1	0	1	0	0
ENSG00000070610	2715	3757	7892	7008	2696	2783	6987	2937	3630	5213	3926	4274	4665	5138	4603	3924	3859
ENSG00000070614	290	279	11753	11618	1545	1709	4650	5686	6426	6142	23	26	45	691	358	161	244
ENSG00000070669	2730	4222	13838	7143	3398	3377	3090	5595	5525	4071	914	1167	1337	8094	10543	5703	7112
ENSG00000070718	4268	5046	5068	3725	356	382	901	2798	3224	3267	1224	1500	1417	1611	2022	4214	4136
ENSG00000070729	0	3	1	3	0	0	1	1	2	4	2	1	0	1	1	0	2
ENSG00000070731	34	68	103	81	25	40	51	21	22	13	13	8	20	68	55	27	34
ENSG00000070748	0	4	0	0	0	0	0	81	98	132	19	24	26	1	1	1	1
ENSG00000070756	77081	86088	117233	81129	79315	88768	113700	65724	71473	48239	31891	36897	35719	97881	103760	63111	77961
ENSG00000070759	455	638	1060	1218	499	569	1885	555	722	1100	362	458	610	1323	954	590	557
ENSG00000070761	814	1030	4012	3308	5990	6432	9108	7282	7638	6363	4553	4919	5639	2682	2402	3654	4378
ENSG00000070770	4352	5707	15257	12090	11679	13106	18148	17276	19567	14413	8692	10056	9170	9518	9440	6660	7265
ENSG00000070778	10	3	1365	1209	6	3	14	18	20	40	12	11	12	58	42	30	62
ENSG00000070785	465	748	6854	5636	2075	2232	3950	1986	1896	1422	1955	2301	2607	3545	3796	3708	4968
ENSG00000070808	1	1	0	7	0	0	1	1	2	6	0	0	0	0	0	0	0
ENSG00000070814	4596	5594	45954	34214	16688	20967	24879	17204	20159	11385	14880	16944	15661	18493	13872	9616	10689
ENSG00000070831	12547	13871	16079	12934	12968	12459	24186	11916	12396	11408	14262	16721	18518	17093	17482	26574	25873
ENSG00000070882	3809	4887	6049	4494	3889	4410	12960	3045	3490	5481	4642	5048	4861	17163	20796	17398	16871
ENSG00000070886	1	3	706	606	1	0	2	0	2	2	0	1	0	0	0	0	0
ENSG00000070915	51	50	3	6	0	0	1	6	4	11	0	2	2	0	0	0	2
ENSG00000070950	1086	1309	6020	5031	7096	7393	12410	8274	9158	7551	6516	7748	6228	3025	3463	7394	7473
ENSG00000070961	5781	7721	17502	14906	3096	3354	5908	1898	2194	2622	6765	7951	6977	3105	3670	4525	5277
ENSG00000070985	17	31	4	13	2	8	9	36	15	10	10	4	15	1	1	1	3
ENSG00000071051	6269	7909	2745	2736	1902	2045	4304	2035	2136	2718	1882	2098	2664	5607	3367	3044	3223
ENSG00000071054	11251	11951	20135	22716	22676	24513	53631	32328	33806	37517	25487	29900	26953	11588	11262	8049	6866
ENSG00000071073	14336	16296	2712	2585	17034	17853	32412	11871	13510	15462	1481	1924	1682	3286	3871	5971	5373
ENSG00000071082	32049	41607	34321	29373	54530	47294	71697	32244	32046	27577	18963	20844	29239	43425	44666	35336	47417
ENSG00000071127	17646	22658	18002	16355	26983	30466	57859	62818	65869	46403	35529	39097	39939	25550	20899	40508	43702
ENSG00000071189	1714	2262	4852	4811	3444	3286	7496	3282	3507	4123	2748	3423	3127	3037	3711	2958	2904
ENSG00000071203	0	0	0	0	0	0	0	0	0	1	0	0	0	0	0	0	0
ENSG00000071205	499	758	1446	1694	149	166	737	636	678	1111	754	872	1221	1852	1332	2022	2036
ENSG00000071242	729	826	2629	2664	8	16	25	415	563	831	12	8	11	231	236	268	266
ENSG00000071243	1658	1921	3897	2924	4733	4697	8650	3077	3156	2547	2442	2910	3031	2679	2872	3228	3409
ENSG00000071246	508	776	4004	3483	31	37	81	943	1217	1326	200	188	176	511	303	873	745
ENSG00000071282	20	48	117	104	0	0	0	0	0	0	0	0	0	460	260	548	642
ENSG00000071462	2813	3157	9981	7831	9749	11332	18934	10370	11331	8677	9687	10924	12653	11881	9902	6269	8523
ENSG00000071537	3935	4560	9024	9609	8428	8566	19767	9638	10887	11939	7033	8708	6344	18621	19885	14600	11590
ENSG00000071539	54	68	11127	10867	4431	4732	6799	8713	9096	7643	5214	6074	5862	607	567	3549	4246
ENSG00000071553	4149	5070	16134	17161	4550	5337	11537	5998	6935	7441	5531	6589	8456	4292	3215	3778	3519
ENSG00000071564	3911	4762	13909	11457	24117	30479	43226	32220	37241	25599	20460	21809	21554	12909	8989	9051	9980
ENSG00000071575	17528	20559	1048	680	4162	3690	17381	2908	3260	3122	2811	2902	3166	1525	1508	335	493
ENSG00000071626	6317	8179	27502	20407	26942	33676	49277	26095	30376	21875	26812	30847	32475	22156	15823	13418	15233
ENSG00000071655	1773	1924	9349	7101	7964	8970	12989	7863	8467	6573	8580	8653	11140	9727	6724	5035	7683
ENSG00000071677	0	0	0	0	0	0	0	0	0	0	0	0	0	0	0	0	0
ENSG00000071794	1031	1506	19565	17823	12223	12400	24652	11892	13324	11528	16546	21179	16289	1251	1500	3501	3173
ENSG00000071859	2547	2692	10669	11436	2804	3191	7347	5717	6496	6745	2638	2782	4098	5729	4256	5847	7520
ENSG00000071889	1612	2056	5861	5971	1523	1713	3817	2195	2574	2657	1803	1924	2888	2118	1344	1733	2280
ENSG00000071894	7420	9088	19768	18671	20594	25938	49905	19507	23189	19421	20560	22879	23501	11403	8218	8632	8848
ENSG00000071909	4	1	2	12	0	2	23	3	0	15	1	3	5	2	2	8	8
ENSG00000071967	130	180	656	844	2451	2594	5055	1649	1770	2830	2179	2699	2757	67	81	443	392
ENSG00000071991	2	0	0	3	0	0	1	0	0	0	0	0	0	0	0	0	0
ENSG00000071994	3047	3806	13235	10220	7033	6899	12756	8218	8537	5706	6785	8325	9538	9066	9616	7982	10624
ENSG00000072041	0	0	16331	10298	5512	5786	8585	215	382	175	0	1	12	0	0	1	1
ENSG00000072042	2235	4109	10093	8999	7045	6867	17817	5558	5762	7629	4567	5388	6989	5067	5408	3358	3819
ENSG00000072062	3012	3281	10000	10188	5190	5966	12305	7301	7894	8705	6821	7429	8143	1826	1757	4911	4628
ENSG00000072071	1903	1634	8940	6252	3186	3875	6066	4131	5533	4072	2237	2331	1777	5163	3426	1380	1280
ENSG00000072080	0	0	0	0	0	0	1	0	0	0	0	0	0	0	0	0	0
ENSG00000072110	7071	6925	13386	11561	3573	3908	12131	5702	6119	9690	11241	11784	11313	2416	1482	4302	3854
ENSG00000072121	2134	3369	5222	4768	3417	4054	6862	4414	5097	4455	3249	3536	2550	3420	3280	3024	2391
ENSG00000072133	3	10	2031	1972	0	1	0	0	2	1	0	0	0	7	4	5	0
ENSG00000072134	275	303	2920	2761	2	4	5	696	798	1030	2	5	7	418	250	144	99
ENSG00000072135	5723	6268	3501	2792	6	10	37	3840	4660	5063	1373	1407	1816	2793	2363	5844	6168
ENSG00000072163	728	410	100	214	3187	4616	6083	3697	6608	5350	9226	10537	11808	27	23	32	100
ENSG00000072182	0	5	21	19	1	2	4	24	35	39	1	1	1	2	1	2	2
ENSG00000072195	790	612	1917	2747	244	280	1797	1213	1574	2568	431	409	631	17	6	6	12
ENSG00000072201	171	192	125	84	77	64	127	115	122	88	138	196	180	196	263	152	226
ENSG00000072210	1818	2622	8232	7151	3691	4159	6678	3608	4255	3319	0	0	13	1018	958	2267	2426
ENSG00000072274	4000	5443	35681	16985	77273	78391	149286	49125	51047	20221	58690	68688	45623	72149	87548	128424	108339
ENSG00000072310	3892	4399	3494	2437	9508	7851	15946	14085	10223	9223	11421	8366	7853	2642	1801	1879	2127
ENSG00000072315	11	14	2	10	1	2	5	1	4	6	0	3	0	9	15	3	4
ENSG00000072364	7750	8367	17635	21445	12792	14279	30333	7824	9076	10246	5912	6516	3855	7637	7999	7184	5009
ENSG00000072401	779	966	3575	3092	1953	1744	4147	1518	1731	1895	1924	2378	2814	3110	3991	2588	3260
ENSG00000072415	954	1088	7289	6086	1649	1838	3963	2236	2538	2102	2580	3114	2578	519	636	894	974
ENSG00000072422	10	10	2332	2022	0	0	3	329	365	556	120	149	192	64	60	28	47
ENSG00000072444	0	5	16	16	4	5	17	0	1	0	0	0	0	1	0	0	1
ENSG00000072501	6930	10288	89163	76833	37295	41563	62607	29552	33341	24781	50067	59129	37853	17556	16717	36009	27212
ENSG00000072506	1128	1625	8659	8193	6044	6484	12235	9386	10081	9599	8077	9038	12517	8214	6707	6412	8618
ENSG00000072518	5648	6097	7099	6539	6358	7402	12191	5314	5975	5613	5880	6345	6286	4774	3635	3078	2678
ENSG00000072571	61	79	13073	13974	4256	3491	6169	9760	9450	11769	7709	8066	10876	127	218	1759	2513
ENSG00000072609	3110	3420	1976	2030	2905	3333	6845	76	79	72	32	49	60	3939	3288	3045	3121
ENSG00000072657	1	0	552	482	4	3	0	0	1	2	0	0	0	0	0	0	0
ENSG00000072682	5	7	2346	3587	2	4	22	9	13	15	37	14	20	707	622	1672	1650
ENSG00000072694	106	282	0	3	0	0	1	0	0	0	0	0	0	0	0	0	0
ENSG00000072736	5371	6335	5149	4603	5414	6421	8690	7339	8123	6534	8739	10155	6219	6035	6464	8543	6137
ENSG00000072756	872	1378	2460	1764	2919	2741	5059	2552	3016	2402	2164	2872	2919	3236	4181	3885	4830
ENSG00000072778	8157	8423	7818	10480	12107	13434	30534	11475	14920	18033	14317	16212	19818	15265	8816	21283	22507
ENSG00000072786	22303	27618	3501	3432	1774	2072	5046	2463	2769	4067	6861	6978	7275	4132	3739	6516	6357
ENSG00000072803	2386	2948	10065	9858	4234	4125	8729	3979	4364	4947	3072	4002	4089	5939	6845	7044	6860
ENSG00000072818	23093	29676	70	74	4610	5206	12488	11324	11951	11581	16752	17508	20460	2256	1480	5748	7109
ENSG00000072832	22	30	1001	925	274	252	357	8	9	17	239	227	277	183	109	123	73
ENSG00000072840	170	211	3882	4058	0	2	7	0	1	0	4	4	2	753	455	437	260
ENSG00000072849	2079	2344	3715	3684	3008	3095	5914	3576	3826	4120	2744	3271	3890	3519	4145	5247	6765
ENSG00000072858	3765	3598	78	160	1313	1521	4562	890	1060	1453	840	942	1255	410	359	681	588
ENSG00000072864	1938	2822	3763	3095	3829	4078	5998	4730	5200	4159	2765	3009	2751	1572	1507	3042	2639
ENSG00000072952	20	20	223	314	42	30	39	53	75	14	13	10	19	1	1	2	1
ENSG00000072954	20	41	495	789	96	133	417	375	535	841	11	16	22	61	52	53	64
ENSG00000072958	3860	4264	8149	7180	5719	6410	9521	8990	9625	8098	7706	8573	9584	5036	3735	4569	5330
ENSG00000073008	112	104	7332	6507	0	2	10	1791	1940	2159	610	658	625	2748	1935	2691	2350
ENSG00000073009	350	404	631	578	606	690	1418	563	680	753	532	664	699	784	609	556	609
ENSG00000073050	1425	1678	3510	3205	1774	2121	3622	2967	3376	3766	2984	3383	4263	906	797	1144	1470
ENSG00000073060	205	281	13118	12629	3106	3966	7568	5068	5930	4635	6370	6969	6689	1557	1275	453	565
ENSG00000073067	13	10	30	24	6	5	9	8	17	19	3	5	4	6	5	8	1
ENSG00000073111	641	675	39416	32488	50714	56170	78053	43959	47837	32591	40452	44632	39989	7159	6538	27476	27912
ENSG00000073146	5	0	4	72	0	1	2	1	0	4	4	8	13	1	0	0	0
ENSG00000073150	4	2	552	930	1	2	3	87	170	222	0	1	0	39	31	35	50
ENSG00000073169	1778	2258	2840	2397	2404	2949	5967	2536	3443	3291	2621	2686	3429	2591	1587	1302	1678
ENSG00000073282	21	37	0	6	1	2	8	0	0	0	0	0	0	71	59	662	297
ENSG00000073331	907	1294	780	1224	268	308	1017	217	293	587	606	657	862	211	380	313	431
ENSG00000073350	2286	2119	2127	1999	462	628	2616	6	5	5	48	54	96	541	285	660	597
ENSG00000073417	1392	1988	4068	3868	1244	1264	2768	1508	1771	1578	1509	1544	1443	1563	1646	1683	2049
ENSG00000073464	3	44	62	149	1	0	2	1	0	1	0	0	0	3	2	3	1
ENSG00000073536	774	1032	6834	4774	6554	7193	9156	6000	6802	5144	5840	6451	6525	5243	4146	3377	3988
ENSG00000073578	4363	6388	16755	14655	9494	10149	18178	11968	11732	10364	10795	12449	13608	9739	8325	8800	10416
ENSG00000073584	2516	2635	8887	7414	6012	6155	12678	7673	8321	7773	6214	7732	8647	6836	7516	6674	8415
ENSG00000073598	12	16	27	25	48	86	99	96	108	85	40	41	32	41	32	17	24
ENSG00000073605	3414	7741	800	646	759	924	1352	781	1112	1345	464	547	507	1267	1179	774	829
ENSG00000073614	7357	9419	13238	12101	11825	12649	23221	11894	13737	13332	10769	11971	8633	8143	8448	7901	5882
ENSG00000073670	31	73	2801	3457	59	69	362	717	1205	1513	60	67	136	16	6	19	22
ENSG00000073711	70	91	1727	1593	44	39	84	373	467	296	29	42	65	60	110	51	86
ENSG00000073712	7	10	9973	8349	202	209	1491	77	96	253	2504	2836	3173	132	196	187	235
ENSG00000073734	2	3	0	5	0	0	0	2	6	16	0	0	0	1	2	0	0
ENSG00000073737	19	31	1	5	0	0	0	0	1	2	0	0	0	28	31	2	8
ENSG00000073754	0	3	1	0	0	0	0	1	1	1	0	1	1	0	0	0	1
ENSG00000073756	51	94	142	133	0	0	0	4	2	4	0	0	0	2029	1094	8766	5786
ENSG00000073792	36	58	6383	5612	3322	3906	7954	104	129	143	34	28	47	120	75	22	41
ENSG00000073803	647	622	2571	2320	172	280	652	129	231	238	56	66	46	562	761	1155	1492
ENSG00000073849	15254	21949	1798	1690	3203	2883	6308	2731	2926	3065	798	942	1096	5426	9253	8348	9326
ENSG00000073861	1327	579	21	17	21	12	326	74	88	82	12	10	12	14256	9956	3420	3793
ENSG00000073905	17	34	119	99	143	131	132	126	113	71	75	103	79	100	118	121	130
ENSG00000073910	1115	1344	778	803	57	61	172	144	196	204	1	1	2	952	440	1722	696
ENSG00000073921	4830	5951	13554	14075	9491	9681	19457	9631	10341	10198	6784	8068	8187	16221	16347	20230	18020
ENSG00000073969	1485	1968	9646	9659	2824	2909	7409	3706	4247	5013	6119	7051	8081	4068	3532	4451	4798
ENSG00000074047	0	0	2309	2741	0	0	0	3	7	4	0	0	0	7	0	2	0
ENSG00000074054	4218	4877	8433	9828	7657	8539	18609	4291	4950	5689	4603	5077	3709	4787	4452	7101	5408
ENSG00000074071	1407	1587	12507	8755	8590	9641	14149	8173	8597	6017	8342	8789	10811	4360	2738	3491	4856
ENSG00000074181	4	23	4089	7318	39287	48138	40155	1457	2189	1614	6	8	65	1	3	0	1
ENSG00000074201	3069	3664	19686	16304	12953	12407	18937	10341	10888	7368	12720	15419	17881	12281	13135	10745	13082
ENSG00000074211	0	1	451	615	3	0	5	1517	2301	1748	5	9	11	0	1	0	0
ENSG00000074219	56	90	2537	2293	4	4	25	1	5	5	2	5	5	19	22	22	37
ENSG00000074266	1726	2157	5291	3810	3831	3671	6272	2915	3162	2558	3087	3809	4078	10625	11335	26344	28592
ENSG00000074276	68	106	136	68	41	49	85	55	77	76	51	74	51	34	26	22	14
ENSG00000074317	0	0	245	233	0	0	1	56	77	42	0	1	1	21	3	0	4
ENSG00000074319	1086	1577	5168	5586	5624	5486	12058	4623	4947	5699	3509	3919	5690	2808	3037	4472	5743
ENSG00000074356	2146	2626	9535	8943	8741	9613	19254	6206	7738	7130	5752	6441	4781	7291	6386	5085	4154
ENSG00000074370	24814	26202	560	859	67988	77953	122545	56470	66606	57617	58144	61193	58670	1177	834	7505	7914
ENSG00000074410	0	7	1566	1425	20	12	39	20	28	11	0	0	0	8	9	5	9
ENSG00000074416	153	60	302	527	3	6	54	523	577	465	2508	2556	3022	877	825	1050	1334
ENSG00000074527	14	29	454	849	7	6	72	6	11	36	0	0	0	7	29	1	11
ENSG00000074582	1458	1694	6250	4395	2214	2585	4651	3277	3776	2541	2255	2483	3078	2955	2437	3328	3862
ENSG00000074590	72	4	2413	3064	16	28	69	0	0	3	0	0	0	72	59	13	18
ENSG00000074603	4450	5557	7021	6564	6493	6813	11472	5918	6899	6544	5414	6449	4925	5019	5947	6319	5284
ENSG00000074621	699	863	3388	4054	813	804	2366	624	693	812	1100	1180	1165	867	822	1153	1176
ENSG00000074657	470	298	3402	3069	0	2	5	4	1	12	0	0	2	118	74	83	76
ENSG00000074660	90	119	26	39	28	30	149	23	27	39	2710	2607	3564	194	136	85	126
ENSG00000074695	4558	5877	23320	19162	15176	16171	22297	9630	11088	8663	11959	14534	11695	16348	22221	29286	28188
ENSG00000074696	1139	1524	37084	35401	16271	16908	28641	14136	15322	13668	14801	18511	18221	7353	8346	11470	13004
ENSG00000074706	7815	9579	43	110	1288	1342	4567	365	380	1075	2	0	8	1037	1087	333	202
ENSG00000074755	10549	12538	9803	10237	10579	12656	23925	8582	10140	12215	9938	10172	7044	7514	7061	7612	5695
ENSG00000074771	0	0	0	0	0	0	0	0	0	0	0	0	0	0	0	0	1
ENSG00000074800	21228	24446	160445	117461	237754	260621	308975	176588	186033	100630	257305	271844	286191	235752	195962	145168	179644
ENSG00000074803	2	9	3	3	3	12	23	12	34	75	1	6	1	1	1	2	1
ENSG00000074842	1157	1445	5978	5363	3933	4480	8363	8824	9332	7591	5838	6676	9038	7946	6156	6700	9210
ENSG00000074855	1852	1932	1588	1587	1398	1714	6219	1038	1438	2245	1340	1390	1554	373	190	411	409
ENSG00000074935	1105	1370	3398	2480	923	915	1549	2072	2239	1894	1343	1679	1827	2141	2121	1973	2158
ENSG00000074964	135	160	514	692	1	0	1	127	152	264	5	9	10	10	14	3	17
ENSG00000074966	4542	4975	23	28	62	61	279	66	119	300	310	314	279	304	393	217	83
ENSG00000075035	2	0	2	1	0	0	2	1	2	2	0	0	0	0	0	1	0
ENSG00000075043	1	6	2404	2482	583	679	1029	252	309	363	193	202	433	36	8	33	21
ENSG00000075073	49	98	17	15	22	33	60	25	35	25	10	14	11	34	18	17	16
ENSG00000075089	1502	1989	6395	5769	4244	3553	6311	2770	3134	2945	3730	4458	5276	2467	3079	4110	5001
ENSG00000075131	161	264	6739	4397	2802	2846	4421	4389	4757	3445	3557	4225	4231	1614	1778	4487	5331
ENSG00000075142	2078	2289	8292	6393	2466	2488	3997	5151	5795	4492	2813	3567	4860	5571	5612	7259	9821
ENSG00000075151	2455	2744	19909	19212	8246	9264	18905	7741	8244	7384	8952	10061	7999	7846	8600	8151	7533
ENSG00000075188	398	640	4415	4074	3378	3110	5511	4676	4765	3663	4287	4750	5264	2182	2428	4601	6590
ENSG00000075213	4	27	1131	1739	0	0	0	1	0	1	0	0	0	190	230	164	240
ENSG00000075218	36	55	9377	8695	7718	8975	11179	7332	8303	8684	6480	6624	6033	49	31	1028	992
ENSG00000075223	42	68	2096	2589	0	0	1	0	0	0	0	0	1	287	418	50	206
ENSG00000075234	518	440	3965	3615	89	115	378	39	56	95	2197	2186	2594	1378	911	1740	1669
ENSG00000075239	1263	1653	13992	12155	4009	4025	7424	6951	7210	4914	6629	7850	9572	3109	3561	7127	9645
ENSG00000075240	1058	983	3470	4271	4155	4940	8220	10156	10627	8426	6719	7700	7104	10146	4863	4021	3836
ENSG00000075275	632	136	5344	5237	62	82	102	972	1387	1246	90	110	120	130	74	26	46
ENSG00000075290	17	23	171	206	30	26	89	140	208	298	89	111	119	7	7	7	7
ENSG00000075292	7722	10054	27672	26433	9213	9421	18048	8239	9899	10394	9346	11289	11864	12894	14440	13006	13694
ENSG00000075303	1171	1791	2304	2551	3237	2992	6304	3351	3614	4262	3972	5044	4722	1608	1922	4010	4093
ENSG00000075336	669	819	3323	2499	2897	2922	4940	2733	3106	2352	2932	3666	3822	2854	3139	3954	4798
ENSG00000075340	343	99	7232	5542	0	1	9	1343	1278	835	0	2	3	49	86	15	89
ENSG00000075388	0	0	0	0	0	0	0	0	0	0	0	0	0	0	0	0	0
ENSG00000075391	2	16	5308	4968	0	0	1	0	0	2	0	0	0	376	307	59	108
ENSG00000075399	1152	1356	1132	839	485	592	1135	1198	1825	1381	1076	1137	1091	864	781	483	700
ENSG00000075407	1973	2618	5749	5998	5101	5967	9641	4974	6408	5083	3038	3650	2264	7890	9153	7731	6254
ENSG00000075413	4777	6022	11009	10199	6867	7480	13291	6482	7176	6716	10126	11482	12207	5376	5434	6291	7156
ENSG00000075415	15179	13787	43289	37190	37371	39802	66518	31289	31185	27589	31931	37979	46047	34008	29517	30957	38226
ENSG00000075420	1619	1658	2885	3932	947	1030	2035	813	1026	986	995	1216	815	3626	3068	3490	2528
ENSG00000075426	3610	1549	816	556	1653	1974	4710	1025	1200	1409	5489	5932	4875	15423	11009	9796	7499
ENSG00000075429	0	0	14	8	0	0	0	0	0	2	0	0	0	1	0	0	0
ENSG00000075461	0	4	51	30	2	0	0	6	12	12	0	1	1	11	5	3	5
ENSG00000075539	6836	8520	5112	5561	8246	9044	15958	7203	8724	9400	7489	8450	5587	8108	8635	12089	8760
ENSG00000075568	4461	5769	9212	9860	4800	5418	11689	5538	6929	7340	5695	6806	5773	6322	6936	11491	9645
ENSG00000075618	106	99	6014	5548	55	46	154	215	268	183	9655	9959	11322	764	311	4594	3048
ENSG00000075624	112330	157166	197775	131917	211652	243131	423693	349274	365587	214136	327740	353320	390661	176040	134308	289438	335016
ENSG00000075643	10	3	4079	4441	13	9	21	3	6	4	0	1	7	10	10	18	33
ENSG00000075651	64	57	688	1043	5	5	21	4	4	8	0	0	0	6	4	14	21
ENSG00000075673	6	3	86	73	38	28	76	17	12	13	12	9	8	0	4	31	72
ENSG00000075702	273	234	6769	5019	8682	11471	15580	9392	12915	11218	13391	13706	12374	294	270	2775	2720
ENSG00000075711	4095	4897	7015	5370	6366	6642	11747	5108	5951	5313	6920	8540	6500	4505	4718	5992	5531
ENSG00000075785	7521	9840	24338	22025	21286	23189	37647	18024	18987	16863	23722	27472	28572	20877	20673	20963	22720
ENSG00000075790	1514	1326	5716	6134	3460	3408	8943	3388	3766	4783	4193	4944	5783	2935	3957	5074	6098
ENSG00000075826	6293	7805	2089	1896	754	852	3107	2128	2956	6422	958	1080	1521	761	878	935	844
ENSG00000075856	3372	4413	13564	10568	12104	13103	19390	9431	9935	7736	9393	10656	9020	11247	9230	9618	8653
ENSG00000075884	6551	9030	1	6	8738	8394	15187	6431	6143	8169	3112	3510	4611	1120	1351	4288	5416
ENSG00000075886	82	78	60	46	59	92	87	49	71	88	74	92	30	69	60	61	60
ENSG00000075891	0	0	175	356	1	1	5	1	2	0	0	0	0	30	1	0	0
ENSG00000075914	1211	1352	3124	2656	5584	5620	8705	4296	4634	3607	4438	4910	6148	5639	5182	3790	4628
ENSG00000075945	737	1020	5022	4593	1482	1495	3078	3667	3842	3724	2077	2675	3055	1683	1861	4294	4460
ENSG00000075975	1720	2215	7133	5600	6417	6640	12883	5123	5689	4983	4018	4663	4716	4168	4291	4122	4591
ENSG00000076003	1608	2288	32037	19132	48483	47409	67406	41172	44243	26593	16031	19524	17433	6666	9306	41421	45757
ENSG00000076043	1795	2271	4043	3930	1699	1773	3520	3731	3996	4168	1850	2340	2854	5610	4921	3230	4565
ENSG00000076053	1000	873	2413	2207	1557	1603	3061	1513	1732	1661	1517	1873	2197	2335	3252	2973	4116
ENSG00000076067	34	55	685	787	388	410	1648	159	191	265	650	705	703	66	61	99	58
ENSG00000076108	16299	18948	27405	29639	8093	9971	17696	10601	12595	12720	13934	14750	11064	26772	21180	19187	13537
ENSG00000076201	2680	3879	5094	4421	2416	3020	5472	3174	4323	4009	3049	3143	3138	5589	3995	3255	2886
ENSG00000076242	1179	1629	528	529	8146	8007	15312	8657	8776	8088	2631	2896	3112	3559	4032	9507	11703
ENSG00000076248	738	1289	15022	8133	19528	20860	24717	13731	15016	9111	14473	17064	14308	2143	1881	9191	10823
ENSG00000076258	182	219	359	467	192	219	1020	102	113	216	43	42	61	42	59	187	252
ENSG00000076321	1724	1861	2240	2579	1887	1981	4966	1466	1755	2052	1319	1545	1473	1464	1493	1850	1826
ENSG00000076344	5	2	12	29	2	10	10	5	12	2	19	17	10	37	14	57	31
ENSG00000076351	120	123	1206	1016	11	13	25	113	123	90	9	6	9	289	167	244	239
ENSG00000076356	53	65	1215	2968	0	0	6	11	8	22	47	39	19	100	122	31	68
ENSG00000076382	138	182	5447	5762	3751	3921	7594	5735	6202	7203	4092	4447	4016	106	88	1517	1353
ENSG00000076513	7127	10359	5165	5446	5918	5996	14288	4998	5476	6696	6340	7276	7599	4256	4868	5770	5793
ENSG00000076554	1067	1502	8287	7704	8605	8683	12798	12499	12447	10145	821	933	1149	2172	2285	4264	4509
ENSG00000076555	1750	2411	2528	2335	328	387	638	1557	2049	1574	173	196	188	94	56	580	423
ENSG00000076604	936	774	3608	3256	5036	5743	9595	4838	5443	3960	3646	3785	4043	14330	11648	11279	11315
ENSG00000076641	8636	12522	2322	2270	7	15	115	906	999	1654	11993	12069	6462	12932	10069	11306	5649
ENSG00000076650	1095	1300	2153	1708	2101	2348	4245	1889	2245	2018	1302	1450	1465	1241	1225	1305	1387
ENSG00000076662	12935	13852	828	763	2241	2475	7549	5445	6259	7097	10070	10935	15262	2579	2030	4333	5404
ENSG00000076685	3855	4249	5311	4970	9630	10116	18681	6990	8000	6400	10302	12466	10953	5574	6093	5769	5500
ENSG00000076706	56	51	3526	4363	831	1007	3671	799	1309	2046	1958	2324	3685	178	230	162	385
ENSG00000076716	2	2	7137	8649	43	43	106	103	93	185	0	0	0	237	221	41	71
ENSG00000076770	3295	4168	8831	6609	6732	7031	12803	6162	7584	6097	6679	7775	5153	1493	1998	3551	2795
ENSG00000076826	27	23	2407	2467	137	160	458	758	1219	1191	163	178	188	73	31	17	21
ENSG00000076864	7	16	705	673	108	107	209	3029	3583	1987	1065	1235	1252	30	13	17	20
ENSG00000076924	3404	4071	5213	4312	5943	7186	10284	6227	7451	6176	5870	6514	7137	6784	4526	3237	3930
ENSG00000076928	54066	63886	5202	5082	20964	25217	50711	21432	25294	23613	17179	18024	19375	30424	21186	15194	18729
ENSG00000076944	2317	2838	2080	1842	2057	2750	4781	2926	3645	3797	2490	2776	3651	2817	1961	1550	1754
ENSG00000076984	2136	2748	6479	4202	6111	7367	11017	4627	5398	4014	3497	3682	3701	6109	4197	3142	3364
ENSG00000077009	0	1	13	13	0	0	3	0	0	1	5	0	7	1	0	0	0
ENSG00000077044	11814	14057	6581	5676	7522	9247	17172	7583	8610	7607	5328	5692	5174	4713	3896	2029	2058
ENSG00000077063	5	11	1173	1399	21	14	37	3	2	5	0	0	0	0	0	0	2
ENSG00000077080	0	0	24	14	1	1	4	1	4	12	5	2	13	1	2	3	8
ENSG00000077092	32	63	1632	1503	18	7	25	18	21	12	30	46	60	27	42	25	70
ENSG00000077097	14063	17451	50192	44250	35889	36086	67291	26313	28753	30522	54822	67143	64987	17715	20950	29134	32583
ENSG00000077147	7568	9866	30691	27693	14209	15057	25140	18902	21472	18961	14676	17879	17012	14523	18729	18565	20795
ENSG00000077150	3557	5334	2039	2430	1013	1137	3284	1998	2528	2667	931	879	1265	24425	16123	28219	26468
ENSG00000077152	114	158	6189	4684	11304	10176	17437	7534	7438	7443	5251	5672	7609	543	589	5276	7003
ENSG00000077157	1553	2065	2842	2879	1731	2158	5474	1634	2098	2812	1098	1183	984	929	903	1493	934
ENSG00000077232	4360	5843	21420	19353	4328	4439	8768	8287	8918	8150	7466	9220	8102	12610	14470	11024	11282
ENSG00000077235	4193	5593	35428	36593	6743	7984	15156	7739	9253	9078	10837	11682	11218	8331	7034	6045	5802
ENSG00000077238	12577	14945	1361	1566	618	677	3216	1191	1425	2154	1503	1612	1914	33515	28789	22361	21073
ENSG00000077254	4392	6301	20005	21318	4759	4761	9802	4989	5907	6462	5614	6724	5718	5528	7706	7074	7026
ENSG00000077264	26	36	415	331	19	27	103	16	25	24	0	3	3	66	7	30	3
ENSG00000077274	0	0	147	176	0	0	0	23	20	54	0	2	3	0	0	0	0
ENSG00000077279	0	0	4	2	0	0	0	0	0	4	2	1	0	2	0	0	0
ENSG00000077312	2380	2684	10266	7321	8716	10232	16904	8574	8767	6671	8356	9410	12291	3688	2964	4731	5639
ENSG00000077327	2	0	6	35	3	2	10	6	3	15	0	0	2	7	1	34	13
ENSG00000077348	623	714	3401	2498	3859	4184	5447	3148	3434	2244	3751	4390	5224	2680	2378	1997	2929
ENSG00000077380	620	962	4333	4256	2285	2011	4729	2823	2805	3100	1857	2068	2228	2036	2062	2773	3027
ENSG00000077420	5406	6710	4	0	7306	7648	9305	5869	6773	5546	3041	3670	4436	4530	4400	3876	4660
ENSG00000077454	14986	18174	3225	2762	4191	5657	10859	3971	4924	4777	8205	8324	9918	3426	1836	3411	3355
ENSG00000077458	3635	4187	3857	3413	4767	4592	9928	4432	4842	4786	4094	4813	4105	3446	3980	5300	5278
ENSG00000077463	696	828	1790	1466	1827	2213	3764	2176	2626	2330	2102	2255	2778	1644	897	1276	1530
ENSG00000077498	0	1	0	0	0	0	0	0	0	0	0	0	0	0	0	0	0
ENSG00000077514	800	1081	8777	5794	5430	5900	8401	6487	7465	5197	6386	7660	6417	1456	1683	6225	6485
ENSG00000077522	1	1	1050	881	2	1	8	26	40	39	3	5	12	18	9	6	15
ENSG00000077549	11489	14834	9417	9465	11624	12206	23410	23598	25059	19608	20074	22203	26689	10826	9085	11355	13290
ENSG00000077585	477	361	1144	1596	630	677	1820	483	543	648	157	209	263	1483	1234	742	773
ENSG00000077616	282	432	995	923	94	148	211	122	214	161	112	134	124	197	275	108	176
ENSG00000077684	4178	5775	4859	3283	6685	7730	9246	6156	6891	4971	6320	6862	5764	3390	3394	3875	3638
ENSG00000077713	197	389	2722	2581	232	201	711	1104	1183	1448	28	21	36	1453	1448	1624	1777
ENSG00000077721	1904	2293	10421	11208	7820	8105	18395	9278	10086	10858	6721	8324	10205	6402	6686	6371	7966
ENSG00000077782	1079	1223	7701	6920	394	441	1681	326	427	2829	10413	12144	16249	1101	1209	688	1102
ENSG00000077800	1	2	0	0	1	4	2	1	0	0	0	0	1	1	0	0	0
ENSG00000077809	1905	2228	11900	8957	6958	7939	13275	2899	3557	3120	7350	9061	6848	6222	6763	4376	3757
ENSG00000077935	47	63	46	40	29	25	78	2157	2759	2445	17	27	14	46	76	177	211
ENSG00000077942	4	0	4823	6215	0	1	6	765	1041	1580	0	1	4	37	65	7	52
ENSG00000077943	1	0	728	1025	1	0	2	0	1	1	0	0	0	1	0	0	0
ENSG00000077984	1659	1425	10	7	50	79	125	435	412	532	49	31	31	3228	1707	867	925
ENSG00000078018	13	13	141	646	121	109	262	193	241	230	4	2	1	64	129	16	65
ENSG00000078043	1255	1503	3542	3404	3782	3977	6134	3433	4100	3093	3796	4559	4080	880	1204	884	1156
ENSG00000078053	40	60	1504	2099	10	8	42	49	57	62	7	9	12	1	10	7	20
ENSG00000078061	4959	5691	5754	4478	5144	6165	9486	4475	4782	3509	5106	5302	5975	5721	4638	4126	4668
ENSG00000078070	1200	1458	1854	2381	2142	2094	4828	3116	3100	3430	3513	4320	4678	951	1050	2199	2652
ENSG00000078081	223	186	338	483	35	60	342	8480	10815	7176	39	63	80	1789	2587	457	266
ENSG00000078098	0	2	0	1	0	0	0	1	0	0	1	0	0	1	1	3	0
ENSG00000078114	5	9	2136	2951	0	3	6	95	103	92	0	3	3	139	95	88	59
ENSG00000078124	746	857	3457	3380	923	980	2618	2349	2738	3424	1601	1950	1920	1577	1892	2272	2717
ENSG00000078140	3732	4781	18955	14490	13618	14137	20938	12701	14322	10980	13076	16621	14602	9537	11483	12111	12498
ENSG00000078142	3121	4041	4618	4384	3769	3796	6990	3262	3874	3868	2193	2635	2580	8441	9266	5403	5479
ENSG00000078177	3177	3042	5398	4368	11427	11415	22533	5365	6872	7547	9108	10194	6372	3118	5063	6941	5976
ENSG00000078237	260	359	3517	3872	939	853	2677	2565	2467	2664	1523	1805	2274	1938	2068	2995	3460
ENSG00000078246	649	739	3897	3725	2474	2499	5002	3797	4111	4184	1989	2319	2415	953	849	1031	931
ENSG00000078269	2799	3054	3949	4574	2200	2581	6968	2967	3442	3509	3799	4204	4171	6678	6225	3349	2744
ENSG00000078295	1	0	1	1	0	0	0	0	2	1	0	0	0	0	0	0	0
ENSG00000078304	13805	17439	12510	12538	14968	15123	27771	10315	11539	13158	10405	12389	13877	7122	8325	11005	13452
ENSG00000078319	345	370	534	543	1840	1861	3518	1639	1652	1581	1404	1823	2361	1091	949	593	710
ENSG00000078328	0	0	0	1	0	0	0	0	1	5	0	0	0	0	0	0	1
ENSG00000078369	17514	21831	24050	21279	44118	46723	79702	38974	40957	39095	35839	41415	41912	32540	30629	35035	35221
ENSG00000078399	6	2	7539	4906	0	0	0	26	17	10	13	19	17	0	1	1	1
ENSG00000078401	124	134	28	32	3	3	9	0	0	3	0	2	2	563	362	41	68
ENSG00000078403	4942	5645	5222	4223	5106	5374	7761	4146	4632	3791	4609	5260	4211	1811	1964	2802	2463
ENSG00000078487	370	484	216	257	273	272	780	128	142	192	87	124	142	246	247	318	450
ENSG00000078549	2	4	1604	1729	0	1	1	0	3	2	2	1	4	0	0	0	0
ENSG00000078579	0	1	4	7	0	0	0	1	1	0	0	0	0	0	0	0	0
ENSG00000078589	2288	2515	0	0	0	0	3	285	443	1862	23	29	66	2219	1610	3195	2141
ENSG00000078596	7554	6961	147	79	8021	7286	15867	62658	72936	74087	208189	233564	325418	2790	4107	8644	12352
ENSG00000078618	7536	9585	22785	21837	14312	15729	30229	16126	17906	17240	14532	18120	18715	9357	11301	16072	17967
ENSG00000078668	3405	4323	21196	17728	12421	12385	23764	14061	15045	12981	12102	14386	17254	5451	6157	15536	20047
ENSG00000078674	7157	11992	15592	13318	20022	20284	28312	21413	23872	18794	21124	24219	18526	7948	9739	13108	13717
ENSG00000078687	3437	4716	3379	3285	4500	5673	13222	4801	6011	5990	2691	2892	1882	793	763	1113	726
ENSG00000078699	4108	5945	2845	3455	2521	3048	5319	2308	2567	2900	3542	4042	3282	1683	1450	1550	1423
ENSG00000078725	1	0	0	1	0	0	0	0	1	0	0	0	0	0	0	0	0
ENSG00000078747	3559	4295	10573	9584	8489	8763	18706	6940	7957	8164	9834	11598	9701	9396	9810	9435	8719
ENSG00000078795	47	51	22	16	28	23	78	25	27	47	21	20	42	12	9	10	14
ENSG00000078804	705	302	1082	1491	743	891	3925	928	1108	1827	282	294	417	692	472	709	721
ENSG00000078808	4470	5191	5955	5583	5782	7120	12500	9250	10625	10990	10009	10465	13070	25387	17083	11354	12835
ENSG00000078814	180	240	61	119	77	100	164	84	126	147	161	175	142	68	51	58	58
ENSG00000078898	0	0	0	0	0	1	0	0	0	0	0	0	0	0	0	0	1
ENSG00000078900	22	61	1240	1205	0	3	0	11	19	17	12	11	16	63	37	713	416
ENSG00000078902	967	1361	2166	2541	2634	3008	5960	3126	3377	3224	1974	2212	2322	5138	3383	2056	2320
ENSG00000078967	91	207	401	316	236	307	518	387	413	231	352	384	422	322	278	234	278
ENSG00000079101	3	2	66	111	6	4	24	2	8	6	8	8	10	0	0	2	6
ENSG00000079102	0	0	3086	1587	0	0	1	0	0	0	0	0	0	0	0	0	0
ENSG00000079112	3	7	1	4	1	2	3	4	6	30	0	0	0	2	0	4	1
ENSG00000079134	2742	3455	5009	3292	4808	5251	8509	6309	7395	5454	4490	5384	5180	6505	7689	5848	8123
ENSG00000079150	39	53	1852	1989	461	474	1167	1331	1434	1336	596	752	1063	205	259	320	400
ENSG00000079156	10	60	4232	3643	104	133	516	515	801	993	1	7	3	18	43	59	84
ENSG00000079215	9	2	8192	5428	5	13	50	4	2	4	0	1	1	213	277	50	150
ENSG00000079246	13323	17028	80790	58378	73708	73130	109581	65223	66480	47435	54434	60788	62063	59230	68336	83719	93386
ENSG00000079257	218	384	634	938	176	170	453	6	9	7	956	1025	1526	1874	1244	1091	1282
ENSG00000079263	2983	3756	5	6	2	3	43	21	26	58	180	210	292	3974	3493	11469	13667
ENSG00000079277	2443	2875	3205	3732	1419	1564	4523	2344	2825	3063	1363	1491	2229	1320	1075	2247	2281
ENSG00000079308	19	19	470	826	1	0	3	14	23	15	13	12	13	467	302	264	97
ENSG00000079313	2457	2801	3856	3219	5790	7716	9788	5807	7004	5632	5189	5146	4394	6412	3439	2621	2556
ENSG00000079332	5187	5503	12950	11288	11307	12014	18796	10166	11109	11300	9125	11656	12181	15038	13794	12759	14681
ENSG00000079335	6742	8393	2199	2179	652	624	1433	416	504	554	717	853	714	1553	1279	3441	2908
ENSG00000079337	123	85	107	156	84	104	369	83	111	191	99	105	132	404	359	446	422
ENSG00000079385	439	220	18	28	5	5	50	89	85	161	6	3	9	553	337	757	421
ENSG00000079387	1301	1641	6756	5414	4224	4071	7161	4883	5245	4745	7153	8038	6442	4301	4659	7159	6137
ENSG00000079393	2	1	3	5	0	0	2	0	2	1	0	1	1	0	0	0	0
ENSG00000079432	6430	8345	7926	6567	8350	11010	20636	6164	7982	7223	7402	7234	7055	8443	5995	5964	5589
ENSG00000079435	381	552	252	299	1122	1232	2695	658	783	868	675	705	876	961	648	643	658
ENSG00000079459	3592	5500	14827	13698	25882	23837	65913	28221	22515	36821	29671	31386	59364	17983	18735	9520	10574
ENSG00000079462	392	441	2269	1984	2761	2992	6904	4436	4722	4115	3218	3821	5522	829	571	703	961
ENSG00000079482	7	20	1557	1516	0	2	1	0	0	2	0	0	0	36	21	68	48
ENSG00000079557	0	0	0	1	0	0	0	1	0	2	0	0	0	0	1	0	0
ENSG00000079616	4710	5394	13393	10214	17083	18815	26892	11571	12407	11583	15903	17125	19703	5115	4228	6755	8862
ENSG00000079689	0	0	0	2	0	0	0	0	1	0	0	0	0	0	0	0	0
ENSG00000079691	502	395	2611	2733	212	236	317	446	548	443	43	35	32	136	179	204	317
ENSG00000079739	974	1267	12278	13688	3783	3892	8260	5146	5331	5699	7233	7917	9973	2239	2445	3152	4048
ENSG00000079785	2541	3494	35606	29160	15522	15641	25277	21789	22993	17175	22428	26839	27733	18037	20856	22116	26575
ENSG00000079805	12822	15561	17142	16208	15723	18337	32756	15898	18124	18573	17009	18206	17893	13211	10386	12181	12421
ENSG00000079819	535	869	27671	23599	4906	5682	9199	11316	12296	11560	10310	12905	9534	1352	931	1471	1143
ENSG00000079841	1	0	87	79	0	0	1	0	0	0	0	0	2	6	4	1	2
ENSG00000079931	6	4	3904	3746	0	4	6	0	0	7	0	1	6	38	131	29	128
ENSG00000079950	999	1569	4142	4161	1194	1135	2506	1653	1945	2504	1088	1294	1316	955	1047	1965	2059
ENSG00000079974	1781	1926	2077	1304	1260	1287	2508	1801	2101	1646	1163	1343	1339	1829	1690	1201	1260
ENSG00000079999	966	1524	7088	6130	9418	9991	12841	7471	7962	5724	9599	10566	11383	5961	4881	6328	7451
ENSG00000080007	85	120	3	5	1	0	0	59	108	175	4	9	9	49	55	39	62
ENSG00000080031	1	2	16	20	10	7	44	12	15	11	137	158	216	10	8	2	4
ENSG00000080166	12	45	25	16	2	4	20	2	1	13	0	4	5	0	0	1	0
ENSG00000080189	4967	5590	4682	4005	4070	4552	7756	3337	3361	3074	4272	4719	5856	2989	2437	2528	3129
ENSG00000080200	517	1088	3585	2949	595	630	2254	485	639	563	520	684	601	3012	3294	1661	1662
ENSG00000080224	0	0	924	873	0	0	1	0	2	1	0	0	0	0	0	0	0
ENSG00000080293	2	0	3	6	0	0	0	0	0	0	0	0	0	0	0	0	0
ENSG00000080298	2128	2191	940	1254	547	548	1185	293	421	771	384	487	456	732	1213	670	779
ENSG00000080345	3420	4887	26788	20806	27760	28969	38927	14378	16625	11724	13273	15303	8698	16513	18900	20518	15962
ENSG00000080371	1984	2597	8362	7139	6789	7163	12102	5957	6616	5964	4507	5325	5420	8082	7312	9857	9756
ENSG00000080493	94	35	843	831	922	1028	3201	889	980	1085	1	4	8	5	4	7	8
ENSG00000080503	10045	11498	7975	8789	2523	2617	11211	3112	3542	8168	3267	3699	4894	1679	1867	9440	9021
ENSG00000080511	0	0	0	0	0	0	0	0	0	0	0	0	0	2	0	0	0
ENSG00000080546	2703	3582	5622	5383	253	232	623	896	937	963	1933	2241	3347	901	1200	2471	2396
ENSG00000080561	520	764	2618	3287	0	0	1	0	0	0	1	1	0	516	583	384	577
ENSG00000080572	0	0	5	1	1	1	3	6	6	8	1	2	0	0	0	0	0
ENSG00000080573	529	575	6	5	6	9	46	3	3	2	4	3	6	35	1	5	1
ENSG00000080603	14572	17865	52788	38523	26124	32270	45736	17202	20590	14173	19432	20263	13625	33180	26166	18297	13331
ENSG00000080608	1116	1545	9489	6047	8607	9032	11469	10549	10699	6394	4529	5297	5009	19264	22583	14175	18386
ENSG00000080618	1	0	14	17	14	19	33	339	339	68	24	21	25	7	4	10	9
ENSG00000080644	13	12	420	527	9350	11251	18715	2381	3313	2951	58	93	123	19	15	23	21
ENSG00000080709	0	0	52	24	0	0	2	189	234	445	0	0	0	0	0	0	0
ENSG00000080802	1637	2025	3794	3824	1451	1602	2902	1376	1514	1409	1336	1597	1403	1780	1818	1341	1259
ENSG00000080815	2633	3619	5545	5410	4182	4360	9352	3871	4500	4288	2964	3736	3797	4116	4151	4623	4658
ENSG00000080819	1171	2401	8830	7774	2844	2911	5094	3588	4221	3547	2377	2826	2848	6606	7029	15262	15544
ENSG00000080822	5630	11295	5902	5900	3281	3249	8017	2997	3360	4835	1735	2058	2922	23896	26289	33344	32238
ENSG00000080823	63	107	1113	1076	277	307	556	988	1351	1711	127	162	154	241	214	188	258
ENSG00000080824	21189	26289	432739	348508	320212	306626	319028	337633	351017	155625	307023	350171	321096	133251	164566	210148	244646
ENSG00000080839	1599	2142	5082	4785	5180	5327	9865	5239	5592	5151	10355	12154	8943	2249	2860	10934	9496
ENSG00000080845	2424	2791	2277	2487	821	839	3261	1033	1161	1215	1596	1602	2176	4336	3131	1253	1673
ENSG00000080854	560	1435	863	724	1138	1451	3429	931	1426	1617	971	916	384	3659	3075	1306	745
ENSG00000080910	0	0	0	0	0	0	0	0	0	0	0	0	0	0	0	0	0
ENSG00000080947	730	785	349	370	116	152	604	196	297	493	214	213	179	79	53	109	97
ENSG00000080986	355	540	4666	4716	5296	5120	10093	5893	6333	8124	5746	6538	7422	124	119	2902	3609
ENSG00000081014	1410	1852	3721	3743	2876	3205	7076	3641	4269	4707	3093	3479	2696	3317	4071	4139	3710
ENSG00000081019	3701	5109	4049	3814	4407	4452	7641	2970	3400	3268	3265	3908	3194	3704	4026	2131	2252
ENSG00000081026	266	419	7112	6686	1397	1562	4631	465	605	1173	1880	2238	1691	80	83	163	246
ENSG00000081041	5	12	18	11	38	51	48	4	6	3	197	202	217	41	21	7	51
ENSG00000081051	0	0	0	5	0	0	0	0	0	0	0	0	0	0	1	0	0
ENSG00000081052	44	50	301	229	259	369	307	19	36	21	5	1	9	17	37	14	22
ENSG00000081059	64822	72599	2028	1924	51855	63783	60577	29876	30298	31066	17036	19358	18034	8639	9141	1080	2050
ENSG00000081087	2189	2813	2739	3837	969	895	2433	3700	4166	5022	1773	2100	2579	2099	2718	3692	4319
ENSG00000081138	0	0	301	256	0	0	2	1	1	0	93	96	106	3	2	1	3
ENSG00000081148	61	59	12	29	9	8	109	4	3	29	9	14	10	4	12	7	7
ENSG00000081154	6419	7541	17749	14112	13256	12849	18645	10171	11131	9071	10248	13671	13641	9861	12885	17336	20673
ENSG00000081177	544	833	3637	3974	768	811	1761	326	353	319	1630	1834	1839	524	470	904	881
ENSG00000081181	61	64	1285	1181	214	227	1012	650	720	644	428	411	572	151	62	364	223
ENSG00000081189	264	367	2154	1973	41	48	267	5	6	8	8233	9298	9676	5	19	1	8
ENSG00000081237	98374	117506	1	12	22810	19225	56544	54875	61479	94329	29486	32056	32941	20091	26937	40107	44116
ENSG00000081248	0	1	5	27	0	0	1	1	1	0	0	0	0	0	0	0	0
ENSG00000081277	0	3	0	0	156	181	886	72	96	25	1	0	1	0	0	0	0
ENSG00000081307	1983	2744	7273	6176	4506	4595	10399	4087	4618	4821	5604	6958	7486	6648	7731	6622	7927
ENSG00000081320	23802	28221	3547	2813	9774	8848	35198	9296	9716	17789	3581	3863	5333	8151	8838	13546	12698
ENSG00000081377	619	1010	6220	5594	31	20	126	1	3	12	0	3	5	1470	767	1551	983
ENSG00000081386	1170	1713	1245	998	1851	1735	3374	2236	2623	2146	1825	2137	1698	1131	1395	1400	1436
ENSG00000081479	0	0	4983	7706	16	23	30	403	657	920	1	0	0	9	4	7	4
ENSG00000081665	1653	2607	168	185	855	981	2168	100	155	252	576	602	598	1386	1693	1611	1667
ENSG00000081692	154	254	2023	1883	529	532	777	729	799	622	885	882	1068	1026	931	602	943
ENSG00000081721	1058	1092	2692	1990	3096	3045	4680	2930	3033	2517	3420	3756	4308	2572	2760	2448	3508
ENSG00000081760	859	1033	3979	6462	852	978	3040	2838	3198	4065	2340	2615	2896	2240	1783	2282	2204
ENSG00000081791	4867	6221	4325	4381	1622	1730	3426	1669	1900	1750	4661	5158	5254	3638	3515	3752	4127
ENSG00000081800	0	2	0	0	0	0	0	0	0	0	0	0	0	1	0	0	0
ENSG00000081803	1	1	2560	2627	0	0	1	0	0	3	0	0	0	22	20	10	32
ENSG00000081818	0	0	2	1	14	18	69	7	21	23	0	0	2	0	0	0	4
ENSG00000081842	0	0	1	0	1	0	2	1	4	1	0	0	0	0	0	0	0
ENSG00000081853	1	5	4	3	7	9	75	1	0	1	6	2	4	0	2	5	7
ENSG00000081870	1125	1476	3187	3263	4553	4461	7965	3344	3447	4038	3164	3844	4713	1319	1727	4303	6272
ENSG00000081913	284	452	3621	3098	2747	3308	6365	801	1005	1385	3095	3543	2921	1595	1424	3077	3070
ENSG00000081923	81	110	154	177	48	54	147	55	76	117	53	58	48	69	86	57	72
ENSG00000081985	224	339	889	776	27	26	52	12	25	21	16	11	10	15405	24952	15415	15364
ENSG00000082014	737	965	2635	4235	909	971	3741	2511	3189	3321	102	112	180	151	120	170	145
ENSG00000082068	1311	1591	4120	4340	2998	3076	6319	4333	4261	4184	3574	4210	4688	2702	2765	2654	3141
ENSG00000082074	25407	32996	0	2	6031	7502	10247	12365	16482	16100	170	163	129	2016	2002	4756	2776
ENSG00000082126	6	7	16	18	7	11	29	15	15	41	11	12	19	1	1	0	9
ENSG00000082146	703	681	3403	3391	925	790	2634	728	922	1551	899	1141	1775	317	412	699	1270
ENSG00000082153	2001	2325	12793	9811	14192	13153	20231	10947	10856	8950	8198	9481	8930	19957	23414	23993	26617
ENSG00000082175	3	0	67	78	0	1	0	0	0	2	0	0	0	0	0	0	1
ENSG00000082196	341	500	75	55	249	265	550	364	440	488	290	352	381	73	85	131	159
ENSG00000082212	2436	3185	8044	7381	8989	9262	14909	14475	14657	12041	9242	11177	10172	10881	12145	12600	13868
ENSG00000082213	946	1392	5883	4814	2015	1974	4730	3849	4485	4529	4370	5028	4748	2835	3352	4468	4541
ENSG00000082258	6369	7321	7644	6631	7547	7780	14037	4283	5404	4932	2479	3048	2196	10003	11302	7254	7007
ENSG00000082269	443	700	6036	5368	0	0	8	853	1087	1359	1787	2166	1843	2155	1323	1281	1010
ENSG00000082293	0	8	228	206	2	0	1	0	0	1	0	0	0	1	3	0	2
ENSG00000082397	452	421	8905	8273	0	0	1	10	27	14	0	0	0	0	1	0	0
ENSG00000082438	60	87	2294	2255	0	1	7	95	140	130	1939	2489	1846	11	17	6	24
ENSG00000082458	917	1321	6732	8764	3498	3476	7516	1508	1813	1815	27	51	76	2926	2616	5378	5175
ENSG00000082482	0	0	56	56	0	0	0	0	0	0	0	0	0	2	1	0	1
ENSG00000082497	0	0	2045	1804	1	8	22	0	0	2	0	0	1	6	13	0	5
ENSG00000082512	6696	9265	2327	2482	190	212	914	3551	4352	3556	3871	4575	3739	3572	3149	2829	2835
ENSG00000082515	497	687	3957	3504	3521	3370	5595	4945	5199	4552	3171	3598	4520	2308	2368	3435	4325
ENSG00000082516	786	1203	14915	11196	5601	6026	8648	4711	5065	3133	5983	7440	5823	8118	7558	4933	5514
ENSG00000082556	2	2	4	4	1	1	0	4	1	5	0	0	1	0	0	0	0
ENSG00000082641	3744	4760	14662	13638	13736	15425	26148	12878	14071	14612	13994	15355	15490	12625	10420	11926	11086
ENSG00000082684	3	11	51	85	1	0	3	0	0	11	1	0	1	9	4	0	0
ENSG00000082701	4173	4791	9954	9550	11325	12255	26458	8321	8779	10323	8149	9117	8136	3593	3692	4996	4524
ENSG00000082781	48	58	3257	4017	82	114	489	76	99	129	2	4	8	415	167	384	285
ENSG00000082805	2017	2581	9706	10697	2886	3298	7339	3375	3687	3579	3880	4462	3202	2969	2472	2212	1864
ENSG00000082898	12143	15182	70910	52393	35815	36969	51859	38872	43287	34083	37702	46371	36139	31791	48815	47359	52425
ENSG00000082929	0	2	0	1	0	0	1	0	0	0	0	0	0	1	0	1	0
ENSG00000082996	1814	2331	3540	3265	2364	2312	5023	2404	2650	2793	2344	2906	3095	2810	3524	3180	3915
ENSG00000083067	2	4	7	38	0	0	0	0	1	3	0	0	0	2	1	0	1
ENSG00000083093	692	871	2865	2341	3130	2981	5153	2609	2759	1937	3407	3953	3292	3374	3588	4032	3986
ENSG00000083097	2565	3454	4617	4477	3348	3812	7708	1784	2245	2401	2029	2388	1485	889	1113	1491	1102
ENSG00000083099	1206	1619	7773	6147	2231	1998	4420	4339	4587	4863	4059	4466	5360	3162	3892	3514	4813
ENSG00000083123	706	949	2775	2815	1780	1695	3724	2552	2743	3028	3058	3816	3969	223	273	1582	1864
ENSG00000083168	13183	15535	15057	13180	19041	21146	33321	11075	12238	10525	13042	14753	8332	12381	11968	11033	7287
ENSG00000083223	3474	4589	4578	4088	2558	2630	6203	3429	3981	4331	2437	2887	2155	4756	5368	5518	4471
ENSG00000083290	1827	1744	2676	2614	6	5	29	7	11	17	2	3	1	882	763	1749	1463
ENSG00000083307	4	4	70	70	0	0	0	0	0	0	0	0	0	1	0	1	3
ENSG00000083312	5850	6584	49284	41144	25917	27907	43063	26857	31227	24390	21975	25129	16520	17264	23953	24373	21846
ENSG00000083444	494	424	6858	9363	1231	1417	5497	2506	2886	3382	2304	2255	3422	1988	1213	2190	2560
ENSG00000083454	666	411	10	11	1005	1179	3053	1536	1696	1187	1964	2310	2713	1786	1535	668	777
ENSG00000083457	685	819	2281	2138	9131	8834	31454	3515	3644	3849	3925	4827	6588	2191	2335	2296	3430
ENSG00000083520	2581	3293	25059	21386	13620	13064	20803	11322	12109	9488	10623	12225	9882	10445	12696	13815	13961
ENSG00000083535	1569	1873	4460	3877	1748	1665	2875	1572	1684	1770	1553	1878	1956	1492	1849	1553	1702
ENSG00000083544	1175	1404	2356	1709	1611	1617	2930	1193	1303	964	1795	2085	2415	1424	1578	1659	2003
ENSG00000083622	0	0	0	0	54	55	57	0	0	0	0	0	0	0	0	0	0
ENSG00000083635	189	226	2248	1628	1845	1752	2865	1499	1587	1015	1490	1698	1730	1538	1520	995	1357
ENSG00000083642	2896	3402	9982	8240	7729	8233	13128	8833	9374	9240	10500	13034	10348	4512	5184	7704	7264
ENSG00000083720	2764	3506	5835	5947	12068	11929	23035	12506	13041	12553	11656	13755	12514	5678	6629	17008	17256
ENSG00000083750	787	1004	996	759	793	852	1764	816	1029	1047	757	923	874	450	535	387	387
ENSG00000083782	3	0	0	1	0	0	1	2	0	0	0	0	0	0	0	0	0
ENSG00000083799	40871	49483	5627	5910	3241	3373	7565	4140	5130	7546	1690	1609	2581	50260	57599	44684	39507
ENSG00000083807	179	175	432	449	825	927	1737	1367	1412	1007	1490	1716	2296	759	609	425	594
ENSG00000083812	519	647	1614	1081	1546	1683	2678	1410	1609	1615	1752	1930	1983	2212	1587	1229	1560
ENSG00000083814	1100	1616	124	129	942	1040	2863	949	1118	1299	937	977	1364	470	422	480	521
ENSG00000083817	193	252	430	430	580	735	1463	620	707	644	725	842	807	650	622	338	463
ENSG00000083828	1167	1803	700	671	1867	2016	3189	843	951	870	739	861	892	2012	1707	1234	1444
ENSG00000083838	589	833	918	660	690	778	1576	1012	1240	1097	864	942	1035	884	681	462	620
ENSG00000083842	45	37	88	71	85	140	216	6	12	16	25	30	25	79	79	38	41
ENSG00000083844	642	874	902	802	1207	1254	2477	833	898	927	872	873	738	1018	977	604	452
ENSG00000083845	25552	28578	31557	27085	57022	58253	86390	39016	40309	31502	39530	42942	56533	53662	49539	34464	55946
ENSG00000083857	2	2	11455	11265	5674	6662	8628	34427	39635	43101	1460	1467	1447	333	365	75	138
ENSG00000083896	9679	10690	13477	13422	13445	14163	23101	9432	10417	9585	10021	12242	11044	10051	10123	9342	9442
ENSG00000083937	1358	1841	9784	8530	4110	3827	7333	3656	3946	3725	2514	3299	3403	3705	3995	4216	5215
ENSG00000084070	17147	18988	5867	5941	5041	5577	10745	5818	6032	7200	4351	5047	5666	10907	10325	12241	12563
ENSG00000084072	4069	2261	5336	4308	5348	5502	8498	7140	7827	6806	2634	2821	3442	3809	3775	4180	5816
ENSG00000084073	1119	1502	16321	13312	7158	6953	11816	9354	10734	8743	7301	8978	8321	12694	13984	10517	12552
ENSG00000084090	5179	6115	46022	34354	29019	30834	45726	19008	20010	13916	26222	30942	30332	26763	28397	32054	32623
ENSG00000084092	1467	1927	3963	2681	3246	3439	5592	4070	4454	3475	3077	3767	3955	2782	2392	1857	2529
ENSG00000084093	4830	5485	5605	5800	8284	9165	18576	5741	6642	6508	8010	9243	7369	6148	6788	6736	6198
ENSG00000084110	148	101	118	74	48	61	66	87	139	86	26	28	18	57	74	20	37
ENSG00000084112	3203	3490	6049	7270	3078	3384	9287	3287	3612	4428	3215	3454	2958	4366	4773	6538	4454
ENSG00000084207	2588	2615	20960	22414	30966	35615	52149	26954	30162	24826	5909	7450	10562	4116	3703	7599	12010
ENSG00000084234	5804	6806	64007	55417	8334	9239	21509	9005	10416	13719	3369	3789	4720	10108	8544	7678	7131
ENSG00000084444	277	380	4430	4210	974	1082	2886	1588	1792	1513	386	398	491	297	176	316	231
ENSG00000084453	4	14	236	307	986	902	3754	12	11	22	0	0	6	0	0	1	0
ENSG00000084463	5177	5971	19309	16152	16051	17986	26502	17275	18147	14477	6901	8052	7622	12073	11034	14084	13975
ENSG00000084623	5157	5812	49492	40192	23436	25543	37238	26461	27615	22590	21181	23589	29576	25092	22169	21601	28394
ENSG00000084628	1	0	427	302	8	11	32	72	118	63	4	1	2	0	3	2	0
ENSG00000084636	1	12	23	34	81	108	407	110	153	129	1	2	1	7	2	1	1
ENSG00000084652	3262	4687	21016	17604	13886	16281	23958	14511	16300	11458	11403	12674	11146	13288	10818	10310	10194
ENSG00000084674	0	0	0	0	0	0	0	0	0	0	1	0	1	0	2	0	0
ENSG00000084676	5891	6436	5540	7180	5186	6077	11502	3921	4591	4286	3606	4217	3418	9400	8700	11899	9807
ENSG00000084693	1061	1183	8740	7478	3214	3545	5654	3382	4129	4849	5800	6371	7101	851	798	1060	1071
ENSG00000084710	23	19	696	573	85	125	541	72	116	97	12	15	10	20	15	10	13
ENSG00000084731	368	378	2483	3570	1730	1795	6823	1088	1304	1827	714	801	1615	153	97	656	587
ENSG00000084733	3011	5229	17166	14819	11546	12346	18551	11214	12260	10302	13002	15386	15184	17336	17955	16103	16532
ENSG00000084734	0	1	1	12	3	1	10	2	0	5	1	0	1	0	0	0	2
ENSG00000084754	8517	10178	19791	18350	8705	9113	18669	14322	15358	14258	12639	15620	18342	9469	8913	12369	14694
ENSG00000084764	153	225	900	1127	230	249	792	208	295	349	71	88	119	83	66	229	246
ENSG00000084774	3742	5297	30521	23529	21421	26395	35521	18260	22868	13132	24268	26973	20700	20318	17929	14842	15036
ENSG00000085063	1159	1330	4783	5182	3046	3262	7463	3682	4105	6840	2404	2889	4431	13756	11046	5236	6849
ENSG00000085117	2565	5130	264	339	6006	6491	18535	13389	12818	12938	10490	11695	12184	39764	33586	15260	18429
ENSG00000085185	533	880	7469	7395	1477	1977	3741	2544	3307	3137	2141	2371	2051	1917	1420	1018	773
ENSG00000085224	7874	10155	23022	23509	12799	13925	26058	7460	9144	8257	9539	11483	7337	9302	11715	13042	9232
ENSG00000085231	2256	2942	10680	9717	12572	11463	18298	13639	13961	11465	13507	15589	18484	11459	14573	10320	18954
ENSG00000085265	5063	5957	0	1	0	0	0	0	0	0	0	0	0	0	0	0	0
ENSG00000085274	1112	1482	3357	2485	3802	3624	5597	2793	3225	2908	2521	3020	2741	3363	3944	4277	4655
ENSG00000085276	4	2	4910	4886	1385	1517	4216	18	16	65	2	1	14	0	0	1	13
ENSG00000085365	1321	1684	9844	9867	3630	3434	9390	4027	4494	4653	3263	4182	4051	2416	2891	2510	2682
ENSG00000085377	1887	2413	8514	6684	3398	3639	5886	5282	5614	4407	5165	6064	6285	6910	6864	5692	6093
ENSG00000085382	989	1101	3139	2609	1396	1359	3183	2034	2258	2698	2742	3312	2728	1120	1143	2105	2059
ENSG00000085415	1288	1638	8560	4823	10863	11380	13184	16407	17509	9230	16515	20018	15012	9960	10889	8939	10599
ENSG00000085433	1011	1198	3209	3288	2196	2284	4593	1928	2134	2515	989	1084	1092	2310	2061	2105	1986
ENSG00000085449	2796	3398	7350	7098	3010	2909	8939	3713	4048	5251	2611	3219	2730	5203	5972	2864	2879
ENSG00000085465	545	940	260	253	239	357	690	230	364	508	167	215	272	221	323	87	103
ENSG00000085491	1123	1653	8454	9356	1033	878	2107	3473	3813	4718	2150	2620	2727	1075	1352	4157	5068
ENSG00000085511	2625	3815	6941	5526	3612	4173	5992	4315	4797	3570	5293	6051	4842	2727	2780	3570	3329
ENSG00000085514	506	839	132	112	108	105	347	116	149	197	313	343	400	258	268	163	189
ENSG00000085552	1	14	309	133	8	10	15	43	62	25	2	6	1	9	2	7	10
ENSG00000085563	361	311	1589	1550	0	0	1	1	5	7	11	9	21	186	368	174	286
ENSG00000085644	471	673	1844	1641	723	842	2345	1358	1465	1656	1256	1335	1704	1020	810	833	989
ENSG00000085662	3248	3565	19571	17987	8192	8446	14068	11079	11684	10567	10359	11593	14495	4866	4166	4847	6399
ENSG00000085719	3042	4446	24693	23526	6098	6202	14388	4874	5532	6064	6570	8009	7669	3839	4715	7764	7044
ENSG00000085721	2029	2730	9053	7707	9836	10443	17032	5891	6590	6303	6928	8131	7510	8615	8126	6919	7878
ENSG00000085733	73	100	21086	21306	4218	5009	6089	424	477	443	92	129	80	743	654	826	1367
ENSG00000085741	12	9	347	495	0	0	1	6	15	12	0	0	0	110	22	1	1
ENSG00000085760	1174	2320	10232	8719	4752	5089	11289	5324	5839	4978	6143	7342	7740	4325	4558	7256	8975
ENSG00000085788	4652	6426	8678	7809	5532	5886	15650	5518	6418	8015	5780	6876	6230	5872	5790	4830	4352
ENSG00000085831	41	34	803	1647	15	16	31	24	29	36	56	85	90	15	16	15	19
ENSG00000085832	5410	6984	8146	7571	5986	6054	11328	5258	5917	5494	5304	6683	5862	5689	6893	7759	7527
ENSG00000085840	123	97	6989	6439	8467	9261	12992	5998	6387	5290	8011	8678	7828	177	223	5756	5318
ENSG00000085871	173	223	1598	2118	0	0	17	0	0	2	1245	1511	2634	143	155	461	712
ENSG00000085872	1306	1759	8117	6284	7416	9987	11891	5622	6524	4338	7243	7456	5866	6102	3770	3212	2854
ENSG00000085978	4981	5648	4247	3823	4081	4842	7120	2637	3103	2862	2291	2595	2458	4337	3857	3221	3419
ENSG00000085982	1487	1932	3649	4450	50	70	126	1117	1356	1889	1266	1436	1623	492	708	1318	1817
ENSG00000085998	2223	2605	5249	6361	3654	4120	9654	6296	7084	6675	3691	4042	5245	4536	4346	5270	6141
ENSG00000085999	55	57	6333	4523	5829	6615	8952	6284	7042	5204	4529	4702	4555	129	119	2744	2909
ENSG00000086015	740	706	5872	6499	3064	3918	8038	2429	3013	4163	3901	4050	4742	5374	4441	4092	4331
ENSG00000086061	4425	5264	47578	39878	23134	22678	23874	39622	42385	24293	24252	27325	26412	60349	66447	52511	59853
ENSG00000086062	4854	5502	5617	4879	3115	3770	5654	4121	4605	3556	924	1052	1000	8405	7698	7758	6969
ENSG00000086065	1125	1648	6541	6769	4692	3976	7882	5509	5653	6999	3023	3255	4421	2864	3059	6966	7285
ENSG00000086102	3427	4895	9229	7357	6351	7009	10631	5325	6061	5199	5665	6410	5626	5253	5554	4469	4544
ENSG00000086159	1	2	72	59	17	16	23	18	29	33	0	6	3	0	3	5	1
ENSG00000086189	3306	4562	7256	6144	5738	5788	9642	6612	7574	5455	5789	7112	6858	10112	11464	10412	13065
ENSG00000086200	596	760	9173	6380	3471	3346	4460	4886	5237	3492	4682	5401	4567	4491	5114	5073	5665
ENSG00000086205	0	0	22	25	0	0	0	0	2	0	0	0	0	0	0	0	2
ENSG00000086232	5909	6927	22699	20002	17609	17740	28437	15607	16305	13319	11615	13803	13442	10241	10477	10266	10336
ENSG00000086288	34	16	0	0	0	0	0	1	0	0	0	0	2	1	0	2	0
ENSG00000086289	13	14	2587	3465	2748	2933	6760	4360	4829	4683	1355	1574	1739	26	22	17	64
ENSG00000086300	827	942	2474	3101	1561	1477	3973	4136	4582	4161	3141	4231	4678	2441	3373	6899	7903
ENSG00000086475	1376	1698	9951	7614	9307	9713	13822	14951	15429	10173	8808	9679	10217	3331	3386	3661	4617
ENSG00000086504	1209	1210	9196	7667	4254	4645	6596	6137	6571	4851	6181	6991	8432	5660	3893	3811	5151
ENSG00000086506	0	0	134	99	1	9	8	269	353	314	7	10	9	5	1	0	1
ENSG00000086544	369	656	971	1103	783	876	1929	787	844	822	793	834	1130	1363	1095	647	824
ENSG00000086548	0	0	0	0	0	0	0	0	0	0	4	2	4	0	0	0	0
ENSG00000086570	81	91	132	99	32	34	127	55	84	108	58	43	27	42	45	43	36
ENSG00000086589	3278	3887	9890	7767	7039	7842	12214	6839	7724	5938	5639	6652	7104	7468	7046	6594	6583
ENSG00000086598	5809	6808	37458	33385	17065	16297	27363	21996	22725	19449	15016	17787	18686	19413	24954	20442	24033
ENSG00000086619	1612	1808	3471	5121	595	673	2095	761	994	1533	90	123	143	1313	1617	1427	1960
ENSG00000086666	2001	2782	5615	5809	4517	4285	9440	3290	3418	3606	3271	3828	4630	3888	3907	3728	4942
ENSG00000086696	1	5	1	1	0	0	0	0	0	3	5	0	2	0	1	2	1
ENSG00000086712	2330	3417	16444	11787	9058	9867	10389	6385	7015	3488	5758	6938	4870	10364	11264	7449	7109
ENSG00000086717	15	45	40	67	97	100	1060	30	28	56	0	0	2	1	2	2	0
ENSG00000086730	480	695	123	122	176	209	387	159	201	185	7377	7458	11587	407	309	1058	891
ENSG00000086758	17042	22908	74649	69839	35781	43294	62635	31209	38537	31769	36043	36873	22476	66652	66336	57001	42013
ENSG00000086827	496	884	7904	5942	2964	2977	5021	4619	5078	3998	4030	4878	4777	2680	3260	4073	4818
ENSG00000086848	519	534	839	719	592	714	1497	767	950	1086	716	961	871	542	512	594	628
ENSG00000086967	14	2	23	33	1	2	1	4	8	7	0	0	0	1	1	1	2
ENSG00000086991	0	2	25	36	0	0	0	0	0	0	0	0	0	1	1	0	1
ENSG00000087008	449	637	1086	1296	814	963	1913	1853	1944	1919	1026	1154	1289	2658	1450	1540	1339
ENSG00000087053	859	1091	9175	7258	7692	8129	14823	5438	5548	4533	6023	7317	6802	3685	3611	6067	6641
ENSG00000087074	7190	8631	1932	1958	1865	2105	5450	2374	2584	3154	1834	1791	2632	6474	4376	3092	3134
ENSG00000087076	44	44	89	223	333	355	1363	148	123	180	8	6	18	61	14	28	44
ENSG00000087077	398	493	7969	7881	237	328	549	2653	2980	2080	83	123	108	2740	1957	1858	2706
ENSG00000087085	4	2	127	105	1	0	2	25	44	25	10	8	18	126	52	46	37
ENSG00000087086	19713	21223	11480	10769	19222	25101	25050	19444	21299	12827	47793	59327	72359	22837	18997	18386	23199
ENSG00000087087	8884	10119	29650	23093	27990	35268	41362	22998	28534	20911	21802	22870	24278	22831	17158	15342	16224
ENSG00000087088	2705	2720	10069	13398	994	1082	3217	2386	2840	3221	5265	5923	9530	7875	6171	10637	12702
ENSG00000087095	958	1180	3034	2581	3389	3473	7422	4686	5564	5830	3679	4210	4235	3639	3651	3012	3359
ENSG00000087111	2776	3552	14633	13359	6401	7025	12185	5764	6550	6927	7637	8663	9476	3276	2913	3933	3566
ENSG00000087116	2	12	798	1187	7	2	12	15	16	50	0	1	1	0	3	0	0
ENSG00000087128	1	1	1	0	0	0	0	0	0	0	0	0	0	26	27	2	11
ENSG00000087152	7272	8004	7815	5912	9191	9614	15200	6997	7827	6549	8814	9106	8385	13423	10741	9203	8861
ENSG00000087157	2510	3088	4534	3798	3542	4019	6502	3275	3502	3082	2586	2924	2738	2629	2511	2390	2605
ENSG00000087191	4824	5706	13468	11276	8164	8907	16006	12609	13389	11163	10609	11964	14950	11516	10321	11942	15256
ENSG00000087206	2708	3186	5884	4607	4439	4695	7827	4536	4965	3728	2406	2673	2862	5079	5276	3878	4772
ENSG00000087237	51	113	4	0	0	1	3	2	6	13	1	0	2	60	71	29	28
ENSG00000087245	0	0	299	723	0	0	0	10	4	8	25	18	20	186	97	62	94
ENSG00000087250	3	13	0	0	0	0	1	126	125	69	0	0	0	10	2	5	6
ENSG00000087253	274	238	3321	2961	0	0	11	1463	1689	1368	1229	1465	1214	1895	2524	2288	2473
ENSG00000087258	589	650	685	257	3	1	3	981	1206	1375	24	42	42	1072	615	1144	804
ENSG00000087263	1346	2056	9569	7706	5070	5605	8774	7572	8660	7418	4601	5788	5659	6907	7256	6594	7846
ENSG00000087266	5542	6171	4890	4567	2403	2857	4663	5628	6730	4215	6935	7324	6460	19024	16037	9471	7935
ENSG00000087269	2365	3257	18350	13857	14733	17690	21393	13796	14847	8060	11255	12752	11752	23677	20596	16716	17896
ENSG00000087274	14392	17602	15932	16370	13492	15001	28183	17064	18717	19635	17090	18308	18009	8369	7838	13650	12361
ENSG00000087299	163	239	3169	3176	2265	2455	5094	2149	2381	2408	2045	2496	2156	776	817	1888	1855
ENSG00000087301	584	815	4331	3458	1518	1631	3479	1082	1346	1534	1340	1651	1321	227	289	945	740
ENSG00000087302	3301	3969	14376	11869	17045	16235	29187	15594	15567	14372	12915	15071	20080	11545	13080	12505	19206
ENSG00000087303	327	301	3804	3714	309	355	833	318	438	388	470	493	446	339	361	235	166
ENSG00000087338	1796	2596	6544	5848	5620	5745	11317	4699	5109	4936	3367	4252	4350	1494	1578	3881	4309
ENSG00000087365	11044	14486	41956	33553	31767	35290	52965	30148	33445	26342	26377	29705	31129	28272	23063	21211	22363
ENSG00000087448	1838	1969	5056	5018	3936	4204	9636	3976	4624	4871	1887	2085	2071	1361	1413	2402	2298
ENSG00000087460	31791	34178	92875	79073	71297	77158	130608	69258	73142	71295	94402	106881	128347	55628	45533	32678	42985
ENSG00000087470	3514	4858	17900	15441	9138	9446	14620	7080	8352	8522	9242	10842	9440	13998	15679	13525	13372
ENSG00000087494	0	2	49	51	40	45	249	13	17	24	0	0	1	66	31	33	48
ENSG00000087495	7	10	523	891	0	0	0	61	107	141	5	0	0	1	1	5	2
ENSG00000087502	974	1557	5828	5037	4877	4469	8079	5493	5695	4643	2101	2488	2548	4481	6225	6982	8680
ENSG00000087510	1	0	834	814	535	549	502	673	834	774	0	0	0	96	30	31	37
ENSG00000087586	89	138	12377	14140	4734	4635	5880	6070	6520	6776	8664	9381	11145	669	602	2354	2375
ENSG00000087589	722	1238	25	44	10	4	11	28	38	55	4	1	3	3720	1819	3327	1277
ENSG00000087842	0	0	1970	3856	865	1015	2284	4	1	4	1044	1413	2146	51	45	613	1037
ENSG00000087884	63	121	521	497	229	204	567	220	259	375	175	181	327	19	15	43	29
ENSG00000087903	281	292	888	830	482	606	1065	954	1133	1043	401	484	639	4398	2752	692	833
ENSG00000087916	0	0	1	0	0	0	0	0	1	0	0	0	0	0	0	0	1
ENSG00000087995	331	442	3734	2550	1745	1814	2861	2114	2221	1668	1631	1956	1901	2067	2179	1788	2096
ENSG00000088002	19	36	50	67	7	13	97	34	41	54	14	8	27	8	6	15	15
ENSG00000088035	1095	1554	8826	6644	2278	2418	5140	3261	3798	3752	2786	3526	3828	1716	2063	3011	3579
ENSG00000088038	3078	3960	10674	9233	5933	7293	11514	5768	6404	5973	5504	5631	5916	5895	4469	4047	4090
ENSG00000088053	23	33	5	5	20	15	27	21	26	31	10	20	11	21	12	25	20
ENSG00000088179	4099	6219	3338	3255	1818	2049	4591	1438	1709	1933	1773	2058	1988	2004	2083	2953	2397
ENSG00000088205	5720	7910	30432	21130	23773	24941	34581	19589	20637	14192	19821	22787	19331	24921	28871	25660	28218
ENSG00000088247	5238	6146	69287	50393	43078	53564	69661	35607	39255	25089	34739	38143	33954	22815	15841	17325	16480
ENSG00000088256	203	276	7221	6716	2006	2396	3042	543	732	565	1746	1724	1845	185	122	106	194
ENSG00000088280	97	138	1203	1361	748	754	2651	565	669	689	18	23	26	18	29	7	14
ENSG00000088298	1438	1994	1711	1446	924	965	2522	1968	2027	1934	2571	2859	3980	1514	1155	1351	1533
ENSG00000088305	70	70	6696	5748	449	415	1360	1141	1311	1175	5455	6037	4776	388	226	841	573
ENSG00000088320	0	0	1	6	0	0	0	0	0	0	0	0	0	0	0	0	0
ENSG00000088325	287	297	31982	26248	19053	20739	26687	23539	24773	23661	28268	32939	32463	239	202	3331	3438
ENSG00000088340	20	43	440	507	39	55	239	80	146	356	14	22	40	14	23	10	10
ENSG00000088356	508	625	3165	2666	3482	3674	5471	3256	3562	2882	4353	4834	6310	2205	2023	1936	2904
ENSG00000088367	18	11	4979	6653	28	36	159	1387	1644	1533	25	35	41	36	15	22	27
ENSG00000088386	1	2	29	58	0	0	1	0	0	0	0	0	0	0	0	0	0
ENSG00000088387	8312	11060	4288	5223	914	1007	4627	1553	1866	4386	5410	6416	4807	5475	7764	3971	3512
ENSG00000088448	5747	6886	3939	2863	6739	7431	15280	5321	6932	8090	5589	6522	6531	13282	14250	8424	10636
ENSG00000088451	732	1019	4077	3320	2623	2534	4136	1987	1987	1633	1808	2194	2438	2512	2779	3434	4209
ENSG00000088538	323	329	2683	3735	41	34	132	926	1508	2582	52	45	54	118	288	165	335
ENSG00000088543	1040	1209	475	490	142	144	792	635	732	786	8	8	32	571	494	2320	2788
ENSG00000088682	1005	1437	5463	5131	2452	2509	5812	4367	4870	4583	3306	3548	4529	3271	3089	3044	3489
ENSG00000088726	7	2	1	1	1	0	1	3	0	0	1	0	1	28	3	4	3
ENSG00000088727	66	92	470	323	442	444	740	1079	1124	885	727	809	943	241	194	148	162
ENSG00000088756	0	4	685	658	0	0	1	127	165	67	2	3	1	0	0	1	1
ENSG00000088766	1163	1631	5313	4458	4013	3643	5533	4122	4447	3419	6183	6959	8233	5162	6094	4159	5827
ENSG00000088782	0	0	0	0	0	0	0	0	0	0	0	0	0	0	0	0	0
ENSG00000088808	1048	1546	2941	3565	372	494	995	1462	1777	1700	5611	5892	5743	901	716	616	641
ENSG00000088812	2094	2434	8393	8731	1698	1777	4058	3254	3892	3774	4784	5930	5503	3843	3580	2451	2445
ENSG00000088826	20	18	953	1115	261	270	1100	1008	1063	1503	420	443	622	3779	2603	1140	1469
ENSG00000088827	170	85	8	4	5	7	22	1	1	2	3	7	8	1	0	0	0
ENSG00000088832	3087	3865	18579	16589	11973	12476	22581	18844	19943	19327	23317	28677	34950	13527	13476	12729	16030
ENSG00000088833	1433	1851	4652	4642	3526	3796	7606	5590	6153	5128	5754	6364	8008	4516	3946	4215	5039
ENSG00000088836	11	30	1272	1036	1	1	14	1657	2220	1631	718	836	695	308	130	256	245
ENSG00000088854	564	1126	1533	2097	5	5	12	719	933	1237	399	499	491	378	323	376	429
ENSG00000088876	685	957	1785	1631	1032	1124	2328	812	949	969	1338	1576	1614	1567	1413	1049	1154
ENSG00000088881	147	138	735	897	51	31	65	118	177	286	27	34	39	59	47	40	53
ENSG00000088882	1	4	3	6	2206	2586	5430	5987	7258	7763	9546	10399	11918	62	14	9	12
ENSG00000088888	2689	3579	6907	7703	3987	4398	8607	3409	4075	4830	5799	6374	3975	3724	3752	4113	2902
ENSG00000088899	450	523	2093	2574	414	455	1881	615	978	535	244	261	274	103	47	86	112
ENSG00000088926	6	10	0	0	0	2	6	1	2	1	0	0	0	0	0	1	1
ENSG00000088930	5497	6879	23911	18316	13496	13700	23656	15610	16481	13855	18600	22217	19617	22954	27253	14983	17089
ENSG00000088970	1855	2164	2434	2148	1603	1760	3572	1618	1882	2002	1566	1811	2205	477	464	712	727
ENSG00000088986	2295	2607	21567	21392	9843	10507	16579	14933	16007	13750	11936	14335	18554	9413	7886	10324	13132
ENSG00000088992	139	210	467	397	226	258	749	2457	2511	2393	2913	3002	3665	1499	826	1354	1163
ENSG00000089006	2858	3529	19979	12023	11972	12171	14336	14077	14628	6896	22664	25354	23231	8989	10158	10587	14480
ENSG00000089009	11843	12670	27909	21847	24139	24179	36327	19087	20548	14180	17948	19659	26704	19901	21629	19082	26997
ENSG00000089012	4136	3777	0	0	0	0	1	886	830	1190	1	2	1	310	296	518	514
ENSG00000089022	2338	2930	4039	3316	5819	6086	9853	4226	4700	3874	3890	4362	4367	7553	7737	4503	5156
ENSG00000089041	601	1139	13	28	1	1	18	116	144	200	1210	1434	1283	203	315	112	109
ENSG00000089048	1114	1273	10899	8704	11149	9690	18143	5008	4967	3288	7392	8331	7614	7885	8552	6578	7401
ENSG00000089050	632	943	3740	3593	1712	1587	4298	1640	1859	1999	2935	3562	4026	1859	1865	3517	3567
ENSG00000089053	11089	12898	29487	21826	20060	21583	38089	11733	13605	11871	22835	25674	26020	19093	18576	15596	18303
ENSG00000089057	3372	3896	9658	8995	5380	6341	10496	5361	5845	5268	6103	7144	4926	4053	4059	4500	3340
ENSG00000089060	4481	4957	1071	1031	2075	2692	2944	4443	5262	3605	1454	1751	1472	873	630	762	803
ENSG00000089063	3377	3827	9528	9097	5026	4912	11235	4897	5209	6417	8129	10489	13512	4380	4125	5524	5948
ENSG00000089091	218	263	337	299	172	190	250	421	467	291	301	314	252	156	158	207	195
ENSG00000089094	2937	4167	7488	7253	6872	7762	14427	7174	7868	6609	9711	10801	9217	5025	4089	4677	4552
ENSG00000089101	0	4	14	10	0	0	5	34	33	37	6	10	6	2	1	1	3
ENSG00000089116	0	0	0	1	0	0	0	0	0	0	0	0	0	0	0	1	0
ENSG00000089123	442	663	1045	992	6792	6807	15331	1284	1259	995	1647	1808	1771	1023	1091	891	1016
ENSG00000089127	734	919	0	0	3	1	6	536	597	640	584	723	1106	674	178	1804	720
ENSG00000089154	9832	11154	44644	46998	26483	32412	45023	15635	19569	15182	24014	25743	19524	35878	30391	22806	20278
ENSG00000089157	22069	27205	43506	36712	59809	60914	85347	45615	46007	36243	42228	45919	60397	52942	51524	46368	71859
ENSG00000089159	9969	11798	5266	5847	1608	1894	6782	1383	1583	4454	3341	3516	3281	3381	2624	2856	2712
ENSG00000089163	52	79	126	120	61	81	369	119	115	151	17	27	42	34	35	100	122
ENSG00000089169	20	54	0	0	1	0	0	10	7	14	0	1	0	1	0	2	0
ENSG00000089177	738	1272	2824	3268	0	1	7	1466	1648	1539	1	0	0	456	393	848	604
ENSG00000089195	1321	1521	7082	5423	6143	6650	9836	6376	6727	4524	9158	10511	9611	5494	5482	5718	6695
ENSG00000089199	95	26	75	31	5	6	17	147	198	129	144	156	201	62	27	32	86
ENSG00000089220	5290	6331	36829	33188	13194	14560	27297	20663	21592	18275	24849	29244	36790	8740	8464	9311	12169
ENSG00000089225	0	0	0	1	0	0	0	24	39	30	0	0	0	0	0	0	0
ENSG00000089234	1194	1566	3128	2915	3414	3572	6364	3068	3525	2946	2879	3354	3178	3320	3115	2602	2796
ENSG00000089248	9725	10840	8147	6391	7161	7960	13544	9652	10610	8753	9617	11283	14129	4001	3119	3703	4930
ENSG00000089250	1	0	2	3	0	0	0	2	4	4	1	0	1	2	0	1	2
ENSG00000089280	25718	29846	65859	44706	61463	75701	116141	54456	62624	44112	56583	60527	62101	60045	42046	43744	44084
ENSG00000089289	3843	4403	3600	3118	3621	3454	6482	3429	3467	3013	2300	2468	3369	2940	2961	2683	3801
ENSG00000089327	20286	24997	2870	3237	0	1	88	5005	5558	5609	6792	8451	12097	9764	7889	10717	13384
ENSG00000089335	2173	2907	4271	4264	4783	4573	12611	1549	1621	1875	1817	2321	2856	1891	2275	2107	3035
ENSG00000089351	6045	6697	4078	3471	6801	8130	10460	5147	5818	4304	4952	5329	5287	11256	6903	12148	12627
ENSG00000089356	0	2	3	6	0	0	0	1	1	2	0	0	0	2	0	0	0
ENSG00000089472	1	0	0	5	0	0	16	11	23	61	809	827	822	6	33	14	22
ENSG00000089486	1588	2040	5134	5921	5615	6395	11813	2217	2467	2342	218	193	294	5487	4104	5600	6065
ENSG00000089505	39	79	95	83	147	171	343	315	395	576	143	161	116	69	46	45	48
ENSG00000089558	11	6	59	29	4	7	19	119	179	66	527	541	322	3456	2012	426	406
ENSG00000089597	17575	21008	69545	60821	32103	35575	59269	41408	47646	39728	41554	49431	46533	6622	7940	17054	16413
ENSG00000089639	5464	6879	1164	1875	1673	1943	6597	2736	3328	4519	3632	3709	4124	5064	2945	3767	3911
ENSG00000089682	797	1173	5496	4780	1812	2015	4379	1259	1529	1683	1490	1684	1382	1085	1285	1455	1199
ENSG00000089685	49	30	11195	11133	3172	3303	4454	4545	4917	5151	3223	3787	4951	22	17	825	1132
ENSG00000089692	426	405	70	41	14	21	31	9	28	22	30	31	32	1424	503	1229	866
ENSG00000089693	3579	4222	22589	21634	15055	16652	32442	18127	19291	17407	15596	16761	21491	13199	10375	8916	11157
ENSG00000089723	158	164	1064	947	88	99	220	214	311	302	42	32	54	193	196	155	207
ENSG00000089737	14155	15466	25641	19966	26583	29873	39433	24803	27550	17391	20274	23381	21038	24184	21247	16045	17414
ENSG00000089775	2732	3497	643	477	458	489	1156	744	896	893	629	709	670	751	810	748	734
ENSG00000089818	3368	3549	4585	4442	3142	3576	7769	3624	3958	4039	1988	2318	2232	3257	3070	2628	2464
ENSG00000089820	20154	25328	129	121	7836	8464	16079	8813	9917	8254	23734	25057	29073	3293	2084	2904	3922
ENSG00000089847	112	156	136	125	136	192	708	108	146	301	39	41	83	32	14	81	89
ENSG00000089876	251	684	3547	3526	42	61	108	166	199	309	43	38	39	1580	2023	1561	2210
ENSG00000089902	1968	2442	7042	6844	6202	6929	12867	6725	7390	7053	6299	7392	6361	4617	3993	3193	2810
ENSG00000089916	5328	6760	6466	6879	5536	6515	14228	4920	6266	7057	3952	4573	3043	5359	6288	5036	3959
ENSG00000090006	3089	4805	3441	2681	1143	1492	3708	5770	7437	6372	102	88	169	8831	5407	1544	2025
ENSG00000090013	318	423	1110	1446	3	10	13	992	1125	1429	49	64	163	454	319	605	1003
ENSG00000090020	1740	2103	2314	2509	2423	3208	5796	2868	3346	2638	2716	2895	2865	1297	1018	2092	2103
ENSG00000090054	1738	2187	6208	5394	3360	3346	5970	4545	5101	4629	3308	3587	3134	4455	5035	5381	5343
ENSG00000090060	15596	18433	46966	39414	25115	26365	43289	14928	16489	13560	23643	28803	24317	34167	36697	30863	29869
ENSG00000090061	3044	3890	8492	7602	6845	8191	12884	8949	10548	9317	10498	11534	10799	6703	5634	6478	5790
ENSG00000090097	1186	1308	765	1033	904	988	5225	1545	2003	2972	441	510	1010	411	325	1019	1393
ENSG00000090104	3559	2985	0	1	26	18	413	0	0	0	3	7	22	8459	7947	6230	5155
ENSG00000090238	2505	2690	195	287	95	98	514	7	18	24	44	34	86	165	124	147	130
ENSG00000090263	847	1206	5278	5110	2848	2585	6132	4041	4009	3794	3035	3510	5168	1672	2167	4181	6790
ENSG00000090266	1841	2506	4241	3835	5915	5845	11259	5202	5602	5381	5907	6431	9104	3762	3702	3678	5495
ENSG00000090273	1944	2506	11350	8875	14137	16405	21185	20547	22110	13941	12563	14479	17345	12482	9123	6919	10000
ENSG00000090316	4211	4641	7725	6769	7070	8348	12118	5531	6222	5464	7740	8324	7864	6559	4705	3837	4210
ENSG00000090339	353	510	9	16	464	523	1398	301	426	345	307	316	381	5090	3317	6989	6105
ENSG00000090372	2879	3304	11943	11040	12188	14410	20679	5965	7958	6682	9300	9921	10241	9374	6489	5353	5560
ENSG00000090376	415	565	29	65	10	17	43	14	15	20	24	21	24	44	35	163	133
ENSG00000090382	9235	10026	2	3	2	0	2	0	0	0	2	3	8	1	1	1	2
ENSG00000090402	0	0	0	14	1	0	2	0	0	0	0	0	0	0	0	0	1
ENSG00000090432	737	853	2406	2418	1432	1540	2782	2747	3066	2947	2780	2922	3307	3429	2799	1873	2214
ENSG00000090447	1218	1281	4161	2129	3862	4775	4287	3073	3597	1591	4229	4883	4089	3082	2473	1678	2068
ENSG00000090470	1113	1535	3008	2610	4308	4626	7311	3955	4157	3541	4364	5048	5377	3096	3165	3139	3553
ENSG00000090487	2685	3355	7232	5953	5192	5230	10406	9362	9830	8070	6033	7709	8259	7601	7716	4346	5833
ENSG00000090512	0	0	0	0	0	0	1	1	0	0	5	12	17	0	0	0	0
ENSG00000090520	2023	2292	7549	7059	10867	11533	23841	11558	12255	14074	6912	7813	9551	10544	11335	12721	13811
ENSG00000090530	48	43	235	262	23	24	41	0	0	1	0	0	0	33	104	4	76
ENSG00000090534	1	0	47	79	0	3	3	11	13	9	255	283	324	1	0	0	2
ENSG00000090539	0	3	276	505	1	4	11	3	6	13	52	42	67	9	3	2	4
ENSG00000090554	4844	6522	77	77	79	85	456	243	272	389	290	294	380	852	748	1014	1095
ENSG00000090565	2055	2512	5228	5977	7254	8517	17798	6577	7926	8553	5947	6018	6617	4345	3451	3060	3569
ENSG00000090581	1929	2270	1280	1173	1552	1778	3261	1951	2435	2761	1597	1760	2045	2670	2072	1241	1586
ENSG00000090612	751	926	2431	2426	1720	1716	3364	837	992	981	713	826	632	2913	2906	2378	2852
ENSG00000090615	6433	7492	13684	14651	11874	14277	25135	8685	10183	11102	4913	5353	4316	15719	12499	11326	10159
ENSG00000090621	8560	9418	27882	18877	16522	19985	24329	20815	22408	12902	12371	13882	12531	25387	22318	14464	16674
ENSG00000090659	21	20	0	3	0	3	0	0	0	0	1	2	0	1	0	3	2
ENSG00000090661	1143	1202	949	1415	2	4	14	1196	1416	1459	738	813	1306	1349	1006	1063	1187
ENSG00000090674	424	524	1145	980	850	1044	1635	1738	2071	1796	788	927	819	728	544	754	769
ENSG00000090686	5648	7082	9162	7397	6915	7488	14342	6587	7591	7024	7295	9064	7983	5252	6126	7801	7879
ENSG00000090776	290	331	4265	3474	1443	1607	4290	1168	1310	1444	418	456	586	2062	1111	1181	1042
ENSG00000090857	3180	4300	4072	4771	4264	4944	9084	6322	8054	7706	5485	5871	3486	3570	3177	1942	1383
ENSG00000090861	2539	3740	26333	21116	11938	13017	23063	14766	16762	13904	9306	11480	12212	16912	14228	16197	16948
ENSG00000090863	13755	16449	13676	16160	7895	8769	17459	17240	20712	28584	17684	19707	22106	5175	4032	3927	3325
ENSG00000090889	56	51	9782	10727	4398	4606	8069	5384	6073	6643	4849	5319	5516	71	39	1242	1239
ENSG00000090905	6721	8100	14334	12626	10918	12942	17865	5133	6250	5228	8049	8809	5433	5975	6352	6590	5177
ENSG00000090920	845	1886	47	90	60	63	474	556	732	1440	533	548	1098	74	38	91	100
ENSG00000090924	2847	3003	3587	3388	3318	3707	8623	2979	4021	4056	4834	4509	3995	727	573	1300	1187
ENSG00000090932	2	8	489	401	5	4	5	872	873	643	2	3	10	71	53	101	96
ENSG00000090971	77	100	2451	2005	4031	4496	4979	2683	3268	2798	2146	2263	3536	458	300	419	759
ENSG00000090975	3774	3317	1388	1719	34201	43902	52630	8801	11457	7957	5962	6382	4887	1332	996	711	730
ENSG00000090989	2213	3106	4701	5086	1088	997	2975	2890	3181	4191	3229	3664	3966	3557	4041	3997	4588
ENSG00000091009	3393	4643	13604	12139	12073	12628	18189	7592	8380	5963	6521	7402	4910	11270	11874	9705	8833
ENSG00000091010	3	1	4	3	8	3	7	3	7	5	2	4	2	1	0	2	1
ENSG00000091039	9760	11905	15906	14933	12152	11355	23413	10323	11216	14691	13359	15824	10419	9950	13266	20678	16471
ENSG00000091073	436	796	751	773	871	981	1901	814	1032	996	829	857	1099	536	389	411	475
ENSG00000091106	102	177	59	78	51	37	138	14	17	29	31	18	57	20	38	40	51
ENSG00000091127	334	558	9736	7488	4420	4930	6397	5206	6003	2927	5121	6633	4819	12518	12717	4915	5196
ENSG00000091128	3	3	8	16	0	0	1	6	7	24	4	1	2	9	4	0	5
ENSG00000091129	75	54	3062	3607	32	29	222	5	3	12	1	2	0	284	377	67	280
ENSG00000091136	86	96	10180	10951	43	54	131	962	1347	2008	91	80	54	233	246	143	431
ENSG00000091137	30	6	109	73	14	13	32	38	49	45	1	7	2	98	144	25	30
ENSG00000091138	3	11	1	6	15	15	21	3	3	3	1	3	1	13	15	2	3
ENSG00000091140	2287	2774	18368	17003	12270	11558	22541	14008	14037	11436	12308	14260	14663	7391	9325	17115	21420
ENSG00000091157	2158	2642	2539	2276	3181	3607	6979	1989	2228	2062	2255	2610	1924	2373	2508	2989	2181
ENSG00000091164	1924	2520	5238	4831	5950	5716	10261	7842	8138	6939	5910	7462	8661	7813	9169	8551	11996
ENSG00000091181	28	42	1	4	1	0	2	3	6	11	2	2	3	0	0	0	0
ENSG00000091262	51	48	329	679	33	51	60	49	48	38	19	23	38	66	73	32	72
ENSG00000091317	3889	5277	11866	13459	8043	7783	17861	9783	10077	10245	8145	9586	9592	20187	18994	40651	37620
ENSG00000091409	18152	16322	3160	3228	6373	6873	6892	2863	3686	9170	2660	3139	4011	988	642	400	764
ENSG00000091428	21	40	1117	1280	398	371	736	249	241	219	99	95	108	0	2	1	5
ENSG00000091436	227	337	5869	6491	6191	6544	15357	6396	6993	8244	4846	6111	5086	1365	2105	5874	5639
ENSG00000091482	0	0	24	35	0	0	0	0	0	0	0	0	0	2	1	7	0
ENSG00000091483	1025	1307	8953	6670	6032	6335	9976	12463	15208	9884	10125	12758	13012	3477	3948	7125	9660
ENSG00000091490	5366	6231	2368	2581	0	0	9	856	983	1651	9	5	9	21306	14760	10231	8939
ENSG00000091513	21	27	16	6	32	46	163	6	11	41	1	1	2	2	3	1	1
ENSG00000091527	14370	15974	30909	19660	27421	29451	40537	25649	27688	17905	18077	21409	18648	43339	44395	30443	35314
ENSG00000091536	83	106	91	119	16	39	83	6	17	19	1	1	1	18	18	15	16
ENSG00000091542	3865	5492	17169	14790	10774	12185	19990	11533	12443	8866	9315	10091	11275	6039	5426	5442	6426
ENSG00000091583	0	4	0	3	1	1	14	0	3	11	0	1	0	1	0	0	0
ENSG00000091592	32026	36770	578	576	1042	1127	6280	2662	4273	6959	1138	1077	1460	973	721	2071	2041
ENSG00000091622	41	67	568	477	103	87	225	69	104	106	113	133	114	76	59	29	42
ENSG00000091640	1518	1731	3044	2398	3463	3337	6410	3005	3023	2645	2533	2838	3556	3787	3150	3044	3980
ENSG00000091651	130	148	7429	6721	9098	9619	14087	6042	7038	7329	4557	5253	5451	678	796	4747	6046
ENSG00000091656	2	5	11057	8097	1	3	4	2	1	4	4	1	1	94	48	16	49
ENSG00000091664	2	0	0	0	0	0	0	0	0	0	0	0	0	0	0	0	0
ENSG00000091704	0	0	0	2	3	1	8	0	0	0	0	1	1	0	1	0	0
ENSG00000091732	568	636	3738	3126	2461	2610	4584	3025	3319	2703	2450	2711	3330	1508	1509	1591	2012
ENSG00000091831	880	797	20	12	3	8	36	17	20	47	51	46	45	8	10	30	12
ENSG00000091844	15	8	547	402	4	9	54	105	125	200	3	10	18	4	5	7	15
ENSG00000091879	26	25	8	19	41	42	42	7	20	14	10	10	9	17	28	16	40
ENSG00000091947	813	790	1791	1756	1013	951	3080	2501	2556	3107	1983	2191	3426	2472	2049	2063	2767
ENSG00000091972	108	155	2	2	0	1	0	3	2	1	0	0	0	3918	5516	1884	3633
ENSG00000091986	30	9	617	1688	8	8	11	8	4	10	3	0	1	22	14	10	40
ENSG00000092009	0	0	4	3	0	1	4	25	32	18	2	1	1	2	1	10	4
ENSG00000092010	10854	12947	3102	3340	5897	6076	12796	13456	13969	11271	15831	19963	27691	14714	14720	20094	26760
ENSG00000092020	1154	1597	2137	1526	2234	2126	4123	3251	3331	3195	2399	2944	3538	2315	2636	2975	3949
ENSG00000092036	509	629	1249	1215	1163	1115	2433	1581	1654	1680	1310	1408	1676	188	209	1393	1608
ENSG00000092051	22	18	0	4	7	8	17	8	14	12	5	5	4	14	15	97	60
ENSG00000092054	1	0	3	3	0	0	1	2	3	7	0	0	1	1	0	13	11
ENSG00000092067	23	60	1	1	0	1	8	669	681	207	817	783	981	1	0	1	1
ENSG00000092068	83	170	1302	2188	5	9	18	1055	1674	895	13	18	61	12	2	4	4
ENSG00000092094	3128	3520	4197	3509	4098	4304	8841	3817	4523	4658	4583	5010	5724	3564	3535	3743	4626
ENSG00000092096	680	793	803	1133	635	796	3015	837	1184	2257	3	3	11	44	10	118	124
ENSG00000092098	1681	2131	1646	1456	1982	2277	3542	1673	1941	1907	2320	2406	2161	3244	2598	2446	2165
ENSG00000092108	1909	2867	8293	7026	3301	3532	7067	4656	5264	4417	3860	4547	4819	4673	5756	6737	8703
ENSG00000092140	1847	2268	8386	8228	4531	4381	6761	2431	3068	3307	2923	3523	3019	3089	3429	2708	2647
ENSG00000092148	7693	8979	24152	24045	12983	13903	32838	12805	14857	15704	12755	15386	10689	15389	17257	14521	12075
ENSG00000092199	15422	18681	85777	61185	75825	74296	107380	55112	55823	40164	58361	63508	75838	68650	67991	60723	67721
ENSG00000092200	69	75	91	122	81	83	228	129	166	195	66	91	106	42	70	85	85
ENSG00000092201	5094	6991	59550	42589	58239	61058	69070	38435	38768	21501	43151	49773	39535	28252	30890	38099	37292
ENSG00000092203	2940	3988	6817	7140	7818	8493	18485	6700	7600	7850	5561	6406	6646	7471	7583	6376	6615
ENSG00000092208	329	433	3368	2588	1926	1642	3021	1640	1813	1442	1579	1778	2198	619	806	1015	1310
ENSG00000092295	121	165	232	175	168	215	233	274	372	250	88	108	72	138	141	128	127
ENSG00000092330	3103	4348	2673	2283	3993	4021	8986	3900	4113	3580	4059	4359	5454	5391	4975	5121	5732
ENSG00000092345	0	0	0	3	0	0	0	2	2	6	2	1	5	11	3	40	108
ENSG00000092377	0	1	3	1	0	0	2	1	0	2	0	0	1	1	2	0	0
ENSG00000092421	272	350	5713	5446	149	245	614	44	43	63	151	130	109	168	149	132	96
ENSG00000092439	5391	6601	10595	9627	12864	13390	21682	8303	9661	9587	8607	10696	7125	13395	18905	11934	11506
ENSG00000092445	10	10	4237	4789	1020	1203	2255	1444	1862	1947	642	650	844	292	183	314	333
ENSG00000092470	536	823	3573	2614	8867	9105	15998	9066	9672	8070	6809	8257	6984	754	951	7404	7620
ENSG00000092529	171	207	13	21	8	2	28	0	3	10	53	53	69	19	8	11	19
ENSG00000092531	2347	3200	4418	4772	4092	4175	9168	3366	3741	3836	3691	4493	4201	2912	3049	4511	3815
ENSG00000092607	0	1	19	23	39	40	56	18	7	2	4	9	6	2	6	1	2
ENSG00000092621	295	236	41716	29516	18605	21311	28755	23506	26305	20488	9788	11830	14756	586	753	850	1434
ENSG00000092758	4	16	191	588	231	256	1586	235	377	230	58	61	208	12	7	1	3
ENSG00000092820	12496	15964	23124	17054	24057	27531	41684	20901	23013	17958	19011	22688	23392	11862	8715	14796	17590
[truncated: 54,634 more rows]
