# Supplementary material for: Innate immune defects in HIV permissive cell lines
Source: Retrovirology. 2016 Jun 27;13:43. doi: 10.1186/s12977-016-0275-8 (PMC4924258; doi:10.1186/s12977-016-0275-8)
Supplement: Supplementary file 13 — 10.1186/s12977-016-0275-8 RPKMs of the RNA-seq libraries sequenced in this work. [file 12977_2016_275_MOESM13_ESM.txt]

00_CD4J3	00_CD4J4	10_293TMo	12_293TLV	20_SupMo	21_SupHI	22_SupLV	30_JurMo	31_JurHI	32_JurLV	40_CemMo	41_CemHI	42_CemLV	50_CD328Mo08	52_CD328HIV08	53_CD328Mo24	54_CD328_HIV24
ENSG00000000003	0.760875672610557	0.394376130404537	52.2718543830796	50.4504769374017	0	0.0346559066202851	0.0254421814183371	0.00489240424523681	0.0220480783154402	0.0610264373911541	0	0.0170577495606359	0.027981541126205	0.226502700924856	0.115932604482452	0.0500251217056634	0.138720065385967
ENSG00000000005	0	0	0.593646549999945	0.431436143055887	0	0	0	0	0.00812903061369273	0	0	0	0	0	0.00890496817039122	0	0
ENSG00000000419	20.8508750075512	22.2887352977442	49.1654979605404	39.566909419922	50.8208393639711	42.1725057405981	46.3084294710954	59.8631178625663	53.7388864221645	53.1801433737293	75.5842075035581	75.5426252306852	86.3912347491991	58.0383078886332	74.7020589610443	73.585321063169	94.2016944157785
ENSG00000000457	7.28598225795371	8.45119771534027	3.60803808192533	3.34712669953276	3.44401960776106	3.2812309756398	5.59271037976278	4.02679996947289	4.16737588152119	6.00226983088572	3.32339475447831	3.35189216366381	3.14505534152539	4.71834049145265	5.32975317896394	5.87872742405063	5.11351841174361
ENSG00000000460	2.15444780271407	2.36762836976806	8.89151440922522	7.23186464825527	4.5369515091797	4.25947490630229	6.24040892752563	5.63778058833202	6.02274939852762	7.15936553676335	3.97991094880792	3.96796436049602	4.21426494310074	1.3279114234715	1.7689970134395	6.92600880489801	7.06080019918076
ENSG00000000938	20.1101175584269	12.7307294899847	0	0	17.31580813836	15.4441333599547	23.4079851579937	1.0424874907393	0.987894055227029	1.17819974942656	0.0825781005497908	0.0897903672956287	0.117833731643837	0.0583978100325152	0.0366154905757573	0.0716250720993459	0.139446401636936
ENSG00000000971	0.580315451069602	1.56214177467866	0.0117358907846256	0.0236191238963269	0.00853776674031917	0.00315750033303678	0.00927215059548435	0.00178298818760595	0.00642816271514995	0.126599653327546	0.00178662344264159	0.00155413189759232	0	0.560980377297613	0.443630118626121	0.588866444926794	0.357147683393893
ENSG00000001036	4.20447756109499	3.63747559090515	36.3268288430936	39.7176414384098	2.15992898972146	1.96555361131152	2.16717185864393	0.0591954985726166	0.0853664201421626	0.0965583720094098	3.33950147631455	3.01844979689573	3.84509493796216	4.16677381446297	3.05092268640856	5.02380292762329	5.15443286917145
ENSG00000001084	4.48403634983848	3.56202142357163	7.27302952737733	5.872878861248	5.12346549769091	5.44192328224536	5.01006847258232	10.8265790023791	11.587667551143	9.65072709922153	8.27661089205097	9.27989546610177	7.66411865566254	5.91711112154264	6.26640179513957	6.09126405015011	5.84736221826411
ENSG00000001167	16.2986914226861	21.3889882704198	28.0386228567017	20.2426393311666	35.0230402127349	32.5498896362901	31.7148093823325	39.1459505871926	34.860572425334	29.2548691509985	19.1203643859619	18.8673749248091	16.568126747424	23.1731867751921	23.0987069933312	15.5837902096467	14.0131771400071
ENSG00000001460	0.730101896469213	0.863196779038142	1.47183686436705	1.52500643508208	0.0245002016677799	0.0332231042793947	0.0789359068125039	0.0835696657497392	0.0845461194318172	0.16528227791214	0.281981808466534	0.291372167500869	0.394357655956728	0.248157997912504	0.217227253853483	0.514446741374332	0.478901521964295
ENSG00000001461	12.2743856131584	14.909777754639	4.52386503104193	5.29089807631748	3.34940474977894	3.53289770993502	5.70197270296452	4.63073657420126	4.48551507075394	8.30871660439346	1.76230834112277	1.68372177452826	2.09805619168233	3.66624150616524	3.50954605832277	4.86284186053827	3.66493460161121
ENSG00000001497	11.7926557478484	12.0027841844553	32.0243405010944	22.5026931138798	24.896507882111	26.4600358343458	22.1321977720397	25.6014568351849	25.5572708158394	19.9381955831263	29.2124677467586	29.589265409443	27.3009723706974	26.1209841267171	22.1660415523643	18.0911032729398	19.4740524738524
ENSG00000001561	5.56660101521896	5.56389182356097	6.78252458713019	7.98507176051599	6.77487115041039	6.35449370870062	9.11957379122389	6.33882474340167	6.77598125960123	8.84792665151021	5.27291521226856	5.83621424689623	5.06508942909119	1.97585579546709	2.940922821401	4.54941283745586	4.43562285500728
ENSG00000001617	0	0	1.53375776813887	1.86446320969563	0.138313944135584	0.167843453260655	0.433421741867924	0.261768971112322	0.290175736390561	0.216527223744316	0.844192533925504	0.731715954940679	0.79160046557781	0.0198999472010234	0.00891234899771852	0.018459332103905	0.0330244365118151
ENSG00000001626	0	0	0.00878264135538628	0.0250403588727978	50.9674571561325	38.0722624884424	24.5417884042412	0.0840616876077518	0.0306673422324976	0.0422497190891459	0.00601664837362087	0.00174456928655986	0.0425180578050012	0.0056731600979899	0.0177853878413465	0	0.00183064473473489
ENSG00000001629	12.4928434231358	13.1683199163405	8.59553393560853	9.15458249751738	10.202514863247	10.0839064324622	11.8542809407384	10.3945900704769	10.9988406471203	13.0710425316387	10.289259124779	10.498262542635	7.29155792470866	13.3693865917648	15.6259210827346	14.599651454843	11.9084890645662
ENSG00000001630	0.114291736701341	0.113040716100405	1.8585738399101	1.87548701362783	0	0.00315595025923558	0	0.58096880102544	0.391925427869791	0.687406436720026	1.05001885791868	0.770470997336763	0.771724585405103	3.03083774012642	1.52379000015337	0.575821813282784	0.293401934105338
ENSG00000001631	8.44338494900746	9.15822483452087	11.9034872752461	10.5967717969759	6.02741450689444	5.67016214544811	7.43195809976479	5.4276919406644	5.86880894573534	6.85635943607368	9.0083097546921	9.56812174661857	7.52889278263708	9.39849560344918	11.4298510378652	13.0908421967533	11.6414989070967
ENSG00000002016	3.359450481884	4.89882076103437	3.96282201643534	3.62106300565783	2.77564985015114	2.66228702954289	3.41367837673378	3.7070897248893	3.42315037685302	3.46140929696219	3.81742476527449	3.90561532109657	3.91721246090168	1.51732321076235	1.55667110591917	2.42113916181042	2.36410310787941
ENSG00000002079	0.00729019156601322	0.00901299274685003	0.0482183557216872	0.0669255762613943	0.0130637054641915	0.0161043887347747	0.0212810881492601	0.0250081750115064	0.0245894585026685	0.039265772918368	0.00227810573303165	0.00792663233066655	0.00557265074566036	0	0.00224471563399559	0.00464927387576042	0.0124765876472538
ENSG00000002330	2.7942924397207	2.93222521466593	5.14818073688477	7.57679123110695	5.27593195221162	5.38984567387942	6.16301392639207	8.75660156549106	8.73537633979605	11.6161091621316	9.46448496665461	8.98132459653284	11.982259472896	1.6948676510155	0.898160928989049	1.70380644025715	2.28613015213553
ENSG00000002549	10.0075445041968	10.1697371427835	25.8070781057044	21.7679503601952	17.679573372109	17.3208939431665	18.9828383933468	37.5350320596719	34.8510764291172	30.2362116284408	19.6937883028642	20.7993680534291	22.2143717705785	30.886299837034	37.5489217045368	36.9362343056857	39.5001067994708
ENSG00000002586	67.6530898381673	63.3389437543221	47.736807069528	43.8224602597168	25.170259801967	25.0451926477273	28.7609326971956	35.1608571621527	35.7999884362092	36.1260156351703	130.128250571426	140.011587430199	189.49440473335	17.5296616158959	21.2653839623449	35.0841228710686	38.0321572122161
ENSG00000002587	0.0456159231272363	0.0187985907989652	0	0	0.0102177181973783	0.0110214780177419	0.0268167945020709	0	0.00320542230909755	0.0170619704757951	0.00178181010493181	0.00154994491476755	0	4.04565000564485	1.409822434451	2.56003162137095	1.26697944671085
ENSG00000002726	0.0547936822423036	0.0200718217134348	0.00277711223122941	0	0.007273177022297	0.0134491018369516	0.00592408952272159	0.0683503672587686	0.119788408755645	0.112948995242302	0.304398772319522	0.327674729922905	0.276127467557131	0.00717551891752384	0	0	0
ENSG00000002745	0.485471763291107	0.32363581284649	0.117236546519462	0.147465612551124	0.021322162628997	0.0275993221382644	0.0231562080495629	0.00890564599807596	0.0361207156063808	0.0341804479375265	0.0223095083055399	0.0116438364066162	0.0181910049639848	0.0841434662392246	0.131895112735325	0.122932019411378	0.142547213820165
ENSG00000002746	0.0226571259335305	0	0.125899030441268	0.235415288507033	0.00123032066412739	0.00113751582377473	0.00467651739491614	0.0102773817923474	0.00694739765799096	0.0530045668311929	0.009011043901452	0.00895822360363926	0.0157447227782592	0	0	0	0.00352508030182296
ENSG00000002822	7.10624554680427	5.8381489288616	5.43537375110733	5.87553276230305	4.02746906449879	4.3243802196933	3.93289293354996	4.98598369711024	5.18647253520062	6.09780802583191	3.44406692020555	3.34678039360127	3.92355862343803	3.42893268990469	2.36461617507383	2.31926207369651	2.5699163216915
ENSG00000002834	29.8524610026818	29.8795261054653	9.1938941444255	11.9667046264096	25.7525800829455	26.0752199716359	33.7629486640574	19.7666822756382	19.1154022486349	24.2664830765317	26.2671266118371	25.2939828360287	25.8689724180595	32.8368655541941	23.9552345706817	34.9664846136162	30.1082297267922
ENSG00000002919	9.0064645975203	8.58860226142057	6.5555744274444	5.71953379972507	8.98549991881648	9.1705718158501	9.3919325875365	12.9381217651024	12.6921309734594	10.613814637742	7.68670210999538	6.98829414764773	8.2516214590342	13.7538340808804	11.8838849907632	24.140497849334	20.9974621090987
ENSG00000002933	1.09747662823638	1.10862919608128	0.00305250852895121	0	0	0	0.0130231206294265	0.00417380160961852	0.00376192563611535	0.00400483043706072	0.0167292455497248	0.010914214004592	0.0170511259521571	0	0.00412101142694161	0	0.00381757043705135
ENSG00000003056	43.5051359583993	40.3840801495604	19.31898380999	16.5260577326694	33.3795729294372	31.6003970899962	29.7111383086013	39.0985092625378	36.1342190351433	30.1637668057449	40.9310369318976	39.3980904145146	32.7654734251195	55.7210865481831	55.6246703060497	55.3526686940095	44.211313553735
ENSG00000003096	0.153363372653431	0.0961768802135945	7.32260426525065	6.99669953214497	0	0.00368246924133632	0.00324412406342365	0.00415885888582639	0	0.0019952463254381	0.0062510072963797	0.012687663070019	0.00849504041064793	0.0157177054793706	0.041062576985049	0.0148836020128435	0.0456468367767492
ENSG00000003137	0.0278539103881115	0	1.70677164522639	1.97745260408602	3.57987078293554	3.67901990947966	5.92655602300543	1.34638184385568	1.61541587623131	1.82251647844277	0.00870404465615542	0.0151427918332903	0.0118286873753847	0.120371297207068	0.0200117629671603	0.0059212187925188	0.0079449616453649
ENSG00000003147	0.804442306985215	0.816037948082824	0.940159520664854	0.900178420055144	0.127946054180829	0.12618122778451	0.268639473200463	1.7931866904758	1.35934810025087	1.7205917551999	1.35060695928448	1.41292991106104	1.79745502293919	0.238430859635243	0.114320783361044	0.382494269352352	0.152065905301184
ENSG00000003249	1.02532641361706	1.31368837216413	8.01961845316144	7.82014462778557	0.374434265538616	0.31398642009324	0.286855683361128	1.86698475740253	2.53231774577708	2.47481050554052	0.252070901544661	0.264179715591564	0.250110940761553	0.243407500412435	0.134661854298652	0.0526835220367554	0.063759243093621
ENSG00000003393	1.89730448358438	1.7745029472808	5.71954677486649	5.81618619120417	2.84663502953402	2.87094858525186	3.52866415061293	4.40333536826589	4.74416365869516	4.94580356021758	2.72335591356175	2.74814953204677	2.06403017321498	2.47140327121389	2.33264530354139	3.40543233089833	2.76987517068067
ENSG00000003400	12.4342219290188	11.1146748508753	1.81560419146031	2.7397990295894	2.30612743195001	2.16770917046553	3.82332431492111	1.85187094894276	1.6243403722857	2.58924990626933	2.09119312424657	1.98231793985921	2.49993967800144	0.837837689789654	1.02272352261737	2.56381448175573	2.29163206353088
ENSG00000003402	14.6645812178316	16.2964684555113	1.24808145665057	1.62753263601871	2.40699384473177	2.25329625382206	3.05292943376277	2.80371247835003	2.68820179446108	2.98942463670413	2.29484468213121	2.11841084086416	1.96353180721292	31.2046048692755	36.4378121232348	35.7737249372247	33.9968490860245
ENSG00000003436	0.0139122919039135	0.00327619285607712	0.335434570063331	0.719781744608638	0.046298981065276	0.0450017923511317	0.132149913455464	0.0111563857093022	0.0156418260229328	0.0249777110211046	6.36216821453169	6.20308834291335	6.96212465506658	0.0199106254819186	0.0318219197210668	0.00633748340542978	0.0340139855314196
ENSG00000003509	6.31290454626201	6.62221680721311	6.62311830214949	5.94466156180552	6.38372584115996	5.6944182341428	7.61949222548389	3.38059639273717	3.69941028355594	4.24738758306344	5.33230611941284	5.12375364479866	5.44627627534053	4.72350790415615	6.53823690111181	6.54735808184274	7.70106009981156
ENSG00000003756	20.8044527379992	23.1085675360469	10.7518085722228	10.0493661793978	11.6878495623293	12.305497518985	15.6385236653389	7.59925524402544	8.66835510137028	9.91879189556649	8.91428046728185	8.58439143745279	8.09825958885654	12.7469937670287	12.9790769973129	10.1446160464848	9.18087138835314
ENSG00000003987	0.670787278572447	0.589953579173867	0.927262746766332	0.796031052207338	0.210109459615309	0.264284774888741	0.282574490825194	0.242351071852946	0.356394868174108	0.325555705734549	0.304195554586772	0.291294338157577	0.304316465544025	0.41939723078587	0.601992744603801	0.542563400109997	0.620666396421897
ENSG00000003989	0	0.00728222450020634	11.4969256470423	9.22769972485608	0	0	0.000955248506636617	0	0.00165562799342762	0	0	0.00160111956660238	0	0.166613643054944	0.0253912691411282	0.0150258885487574	0.0268818773950698
ENSG00000004059	33.2731161798253	30.2649600522646	42.9554873540195	41.1004343341082	45.0933243554546	43.6366208505604	49.0568227971772	56.3674628938556	54.9741010501059	64.9428076935057	47.1736425163829	45.1479519301023	58.4838437275056	33.8553485036349	27.3713305988596	37.7891961807114	43.8262513611957
ENSG00000004139	1.65476501116386	1.65647324320545	1.64414333003278	1.88180532093195	0.595105439545977	0.532823910109983	0.677865813431209	0.460689768367513	0.534324820908884	0.464312614305802	1.15407262043571	1.10973120684409	0.959988455715958	2.27760076609844	1.59907253691308	1.36570304715152	1.15958467300248
ENSG00000004142	18.5497678327649	18.0353235229998	68.2818912395713	58.8310792876339	55.5939138068731	54.8538038247635	56.6598259480391	85.3456726689159	79.1213329686375	69.4232632309716	60.3054219042304	57.0223907350428	60.8406579997976	50.4099665731626	48.4721971408598	49.0434566802645	54.8066803689935
ENSG00000004399	4.44442396365902	3.26313653112758	2.2541458939188	2.30780200679798	4.05993551331222	4.33727319314779	6.46019468227379	4.543483078885	4.90689424323818	12.3632541371233	10.3620930614618	9.46469326011588	7.89482890481317	0.512829282192568	0.515295703842211	0.257673042170744	0.340966511360178
ENSG00000004455	14.485732508323	14.096896358408	59.2089514696164	47.326032041509	45.8005433524456	44.2077160124402	32.8332089890942	50.9385525296614	46.3217997606446	36.0149404856499	43.1848069033432	44.1330535012884	44.5193557196762	57.3552825588809	67.0960441439657	40.1531854905367	40.7834677254627
ENSG00000004468	4.59408121792065	1.30590370095446	0.00691610366149218	0.0104392784658464	11.8731216318817	10.3997511978562	18.2277232189862	11.6883950300426	14.4600128311096	31.4225360003387	11.0252224305971	13.1102052762839	14.1357898429998	13.3041177086193	23.4919497661309	12.9329030045569	9.87341934151588
ENSG00000004478	8.92309777769528	8.57138798247127	88.4588521200006	66.1240997905958	87.1586515850775	91.9439590055037	69.1230309071336	114.246524068603	108.048248857041	68.178516673438	40.5186913174775	42.0637208662679	42.3369342171309	93.4859527117588	80.5885670253489	50.8557257830267	58.7660155108478
ENSG00000004487	21.4001908798122	21.0030461257393	56.462112646921	45.8987121976884	97.4907549317622	97.0736800104917	82.4866802953086	89.5128717311217	86.9936206892145	67.9183461263397	85.7085357781386	88.5868357172045	84.8482895428546	35.8894249513614	36.5014280346624	32.1593465598537	32.5967945501773
ENSG00000004534	31.1458165201881	39.7967583546277	18.3342180002061	15.8245685508092	25.7457315091136	25.9207524298771	23.5919339755149	14.5584492875611	15.456082246882	12.5662450295997	14.458574738712	14.5328381038903	13.6665526624697	26.5445917552597	25.1054595995341	16.2935576705852	15.149810207264
ENSG00000004660	2.6812296450679	1.14501307519038	2.8680566716465	1.92020196843263	1.97056072452811	2.35879565288837	1.27345794519033	2.90452234143269	3.13090314864877	1.84857395126296	2.52826469541573	2.7601616960793	2.05673373034436	1.93301365977096	1.77474432317203	1.39594886494129	1.40613193085861
ENSG00000004700	14.5862000410989	23.6988604631636	15.1705658280778	16.6008834344096	26.899773986804	23.1929013610368	37.0386495909474	30.2135720600111	27.7620811684476	37.2180701359639	11.1534030634369	11.2028869724269	9.54660858920941	15.4481591033563	19.5511428222095	59.3426647553831	51.4062606593398
ENSG00000004766	4.56196888118809	5.22284129647528	4.71600828900925	3.87142086486053	2.85722889978902	2.50542566988509	3.21689572767459	3.66222817835921	3.93041226071207	4.16904970911217	3.14178084420593	3.4639076301698	3.05834175988017	3.5739174059622	4.58028048259675	5.8711913732465	5.77888447026855
ENSG00000004776	0	0	0.0555035392276372	0.0558519584819066	0.0403783811458533	0.104531230537608	0.0701625035536581	0.0505946195117172	0.0988040712802491	0.145639077601403	0.109845178350378	0.0955511337177083	0.124015750217884	0	0	0.0258666482965869	0.00771273376916472
ENSG00000004777	5.0523422429882	4.99773465738007	2.07972682359156	1.84714136235455	9.69792391672987	12.8131260645843	16.3708137686444	8.73341886388131	12.4410509938125	16.5377983318957	10.5525605604906	8.68912809229882	8.92014053564168	0.578581896050896	0.347720874765647	2.49920980881159	1.76443337955986
ENSG00000004779	12.6300655205893	12.9043748977844	57.047578309526	46.5924484583863	66.6373206347915	64.3751010024522	52.6321389313883	82.5045511728457	77.1031440806969	65.2403598364266	61.4111966705277	64.4629200424121	74.2400652852244	49.2876348718228	47.2852140166242	47.1777918284204	59.9651938905149
ENSG00000004799	0.654285416970575	0.17409495992029	0.794302032354676	0.751993043123064	0	0	0.00167099788558585	0	0	0.0030831611176221	0	0	0	0.0303597967920017	0.0126904171315157	0.0131422492783721	0.00587799404757763
ENSG00000004809	0.00614118353101114	0.0202465434534885	0	0.00281887137682356	0	0	0	0.00383029696646343	0	0	0.00767621277598161	0.0267092591379411	0.0594616975237951	0.00361899028496586	0	0	0
ENSG00000004838	0.307783741232564	0.397270867876685	0.40793970679024	0.434490807307238	0.350346161419261	0.400889915070023	0.3051386355909	1.20975281545378	1.29930661926716	1.42838186385871	0.406492708278821	0.356753322439779	0.358085553988231	0.112932537196329	0.0858288775514883	0.199990678623349	0.251778721336524
ENSG00000004846	0	0	0.00573602526316369	0.0323233832674806	0	0	0	0	0	0.00150511019666569	0	0	0	0	0.00154877376626659	0	0
ENSG00000004848	0.03238000941038	0	0.0406176804222649	0.0260098712540914	0.0290117826146701	0.00447056375386849	0.0787681444189408	0.121173761890371	0.168374949116021	0.0968901605739517	0.0101184014720954	0.0132025558143169	0.00412523415768807	0.00954074559826535	0.00498504824559453	0	0.00461798593550127
ENSG00000004864	3.81751941317515	3.77676672022885	33.8977579097154	27.0783949426342	2.63972851345597	2.44407188945202	2.56384301025785	3.81196537556981	3.44989142783962	2.97113129555819	6.01363788944542	5.90584850606565	5.04403065638926	6.40173754204081	6.60490168784556	10.282083238127	10.674411076534
ENSG00000004866	0.683624929509198	0.67158892595259	3.87272522119117	3.80036284326152	1.96540377972715	2.04214927961007	2.97771699305282	2.53029372161335	2.47275394527209	2.45471933079559	3.85604582133358	3.88170935189309	4.22451140789911	1.01528644416172	0.852608112188384	0.709013921305289	0.787858671244351
ENSG00000004897	8.26768466278341	8.78578025902515	31.4512408938993	31.2868760951801	20.7952698963865	18.5576868936137	20.1525016932905	20.79031020209	20.5743941966252	21.5148812009188	17.3374797751984	18.4853454468457	14.8880335588404	11.9501005815808	14.9442672051581	18.6664925423688	16.7014202525728
ENSG00000004939	0	0	0.00200863952567075	0.0080849944312753	0.00263028455960504	0.00243187844829313	0.00428479635613531	0.00274648303383069	0.0198036531689734	0.0105411803219476	0.0192645790085326	0.0263335259909041	0.0246843025936486	0.00259496731044176	0	0	0
ENSG00000004948	0.017305173512931	0	0.0184186670479556	0.0238297999271168	0	0	0	0	0	0	0	0	0	0	0	0	0
ENSG00000004961	3.08089895962036	4.13357463113319	23.8135458988225	23.83031246909	18.2598544559714	17.4221105142535	17.4891233055062	17.0081343094753	15.8510178614956	16.4866554454587	13.4099196376493	14.1474856334555	14.8010009522352	14.8418371829516	15.1413442947227	16.7359762371469	18.1672634673671
ENSG00000004975	8.16801170839265	8.10945117434333	14.0140038945574	12.8136224325023	13.9427048222455	14.6862080424831	18.3572748076975	18.4968727618814	18.0170467021409	18.3965112447727	17.6588498561603	16.2599123824011	16.6652828753074	11.4244454427498	9.85635166699537	10.0019124980479	10.1831786190949
ENSG00000005001	0.0461776398665717	0.107837106276609	0.00351063708172603	0.0105980245185502	0	0	0	0.0672030351068033	0.121142710765378	0.0783000616658123	0.110630086045647	0.0502089924257527	0.0588306120868309	0.0589602308145364	0.0189580148817585	0.0147247498732967	0.0175620860171923
ENSG00000005007	14.3314900580859	15.696771402423	23.1965855442065	20.1263571495755	35.3171877053147	41.9388534560512	35.0623364553768	30.4849349379679	33.6628829129723	27.0102007522543	33.3420929966999	31.7569201226041	24.5781527863598	31.2934325596179	24.7713330803009	19.9214879295974	17.9297921931772
ENSG00000005020	2.59804994345923	4.05673334026033	14.8752434593505	15.5029387404749	0	0.00698768551963357	0.009575847122235	0.00263055358693168	0.0047419345246541	0.00504811778642545	0.00263591690523064	0.00229290764021591	0.00644792034647332	0.72077567561388	1.07008034180868	3.85442112738609	4.48966616109349
ENSG00000005022	89.0894944248019	83.0101499000971	483.846651535963	333.933919967881	295.286681384461	292.761662678984	251.894245405058	343.432870541156	305.659788492535	212.066582014658	283.099584355295	288.981203172581	303.683292755487	193.921862129879	178.677236475628	232.699230651841	265.918740216144
ENSG00000005059	43.565600845545	42.0068816401356	6.46791468021457	5.54139962442323	14.9811420322091	13.4644333594504	20.9070432187536	24.3276079884717	22.2837337287742	29.5494511560347	23.0522268249618	24.5524395449386	29.1069055469457	3.07707547833161	4.87973735005437	6.37213757691451	7.88742133620292
ENSG00000005073	0	0	12.9028847480434	10.8114091041101	0	0	0.00327318571519829	0.528710484260286	0.584324727641381	0.51938501854614	0.0189210160167401	0.0109725619193687	0.0154280538849296	0.0118938813786784	0.00621456382935841	0.0064358284014915	0.023027876117038
ENSG00000005075	18.3200505841059	16.6554390862438	30.1810783667909	27.0935412152635	40.9672507260236	40.603537463524	39.3339509965768	52.6788864256979	50.5551342976885	52.0669795223188	44.7095347740925	42.4043951255464	51.5018589137687	30.804905496736	25.7827524376202	29.3707993769484	36.8204787704656
ENSG00000005100	4.76963824924626	5.70235259175516	26.4099362646367	21.7421186275225	31.256052168019	33.080502930577	25.0289123496772	16.7585974720147	17.266811352944	11.5315791450948	24.58825664975	24.8481213906297	15.2504736216506	22.971905691152	22.6017706861089	17.9929321808355	15.6494389172209
ENSG00000005102	2.40810620409963	4.72805218293874	0.172613888281395	0.49345868994912	0	0	0	0.00536411370515805	0.00483477624235142	0	0	0	0	0	0.0052962684722312	0.0164545136190331	0.044156611730519
ENSG00000005108	0	0.00284825019415819	0.075663426490518	0.204621944374413	0	0.00190846687785747	0.0011208608349358	0.0107767966452893	0.0233119892320831	0.0227491251292677	1.25913646248138	1.17982809993571	0.67624203651539	0	0.00212809837529017	0.00220386761499791	0
ENSG00000005156	3.36786678460526	4.0612895336442	11.5695196571639	7.92786467405905	7.86111805650136	7.82206944396341	7.20116984933434	11.967205526319	11.4867148702844	8.29712070136548	10.942714730663	10.7813630304913	8.4085889411485	8.12186536489692	7.06410375516738	6.50477143219534	5.2770711650901
ENSG00000005175	9.90305248619261	11.7898626503804	31.309464017174	26.1868108474712	25.1836158483366	22.8301460634049	19.9499092964129	23.6769652303477	22.307489818511	17.3128544259884	22.5848955947516	23.6819018361708	21.2653686023229	13.1122037044949	18.3683415090622	25.5910984673503	26.8804852547694
ENSG00000005187	0.918454677130267	1.0959569211758	0.443962951458906	0.589374274869522	0.0846115306114991	0.0656115554974033	0.15265508593349	0.0569996302251731	0.0565123188100092	0.0765688994180489	0.325560312094905	0.347783910570923	0.442432375491084	0.4227627027945	0.433345987863945	1.14816441848143	1.1391442864709
ENSG00000005189	0.181088783790477	0.186569388021815	3.33768657843512	3.11966358989677	3.26869375042125	3.03463258551242	4.69153330610696	0.102357563975698	0.0858942539565443	0.179494085998618	8.60141845469993	8.10050717261071	8.98031990384272	0.0800365124179227	0.0731835133303177	2.32420071529488	2.17266247970044
ENSG00000005194	8.85071430775957	8.15340392791199	24.4291918307694	22.2984872197772	20.7227467500764	20.07562647199	22.1996540650421	31.0565750293447	31.2404970865396	28.0601691578243	23.8924496175044	23.2829774503041	26.5075861356755	23.6740184072956	23.2276540092235	19.4806748323731	22.2402623786685
ENSG00000005206	10.3513740890675	9.57117471117225	7.95265446592326	6.76457732636223	11.0441271903809	13.107316483055	12.6461491911479	13.0273140194264	16.8870092744516	16.7032998544471	15.3228415637868	13.8974183527513	13.0477273443905	6.81196698935929	4.34262271199131	3.93782089163214	3.86437125028005
ENSG00000005238	2.7712095738992	2.90325649849229	0.365412006749134	0.767080152426511	0.66623930026175	0.651969235707398	1.37498696511829	1.65431244871668	1.76255692091226	3.05081178307714	1.02766909860694	0.952285236996092	1.59386985923755	0.585013890699563	0.380022522134855	1.58154496395948	1.51967774902842
ENSG00000005243	0.214283083390945	0.166225546794098	0.0574968986043381	0.0694293972249364	0.0225874084460723	0.0139224053666765	0.0204419042906401	0.801898696040071	1.05580571408703	1.47097833928218	0	0	0.00642348318219323	0.638811546641191	0.442452046018843	3.75406714081564	3.49470773662361
ENSG00000005249	0.851883702880498	0.751015239302776	11.1238536011942	9.87212038046957	4.3541772021506	4.08528771204367	5.66255519286439	5.95891664598355	6.19227683313491	6.00162516637186	0.259465058221221	0.199320475180974	0.217061070301844	0.18110624217402	0.139452049023125	0.361042819091082	0.415233723788264
ENSG00000005302	36.7896441443395	36.3148522556756	7.12175763551333	5.6788672829221	8.26155854823926	7.73143178251788	7.90938261543496	7.33188025373426	7.65030156104404	8.65490233064601	2.77830674975711	2.83580489731415	2.89570602070446	9.31892840517676	10.7538529307577	6.50462159959583	5.53627250988728
ENSG00000005339	20.0921869435815	19.0091021420838	12.0799885009206	12.5650325456893	8.19538574885127	9.26073305933322	11.2837607740095	6.9336420546863	7.67389013869659	10.1934724792972	10.0107883642171	8.99704819575434	6.11239569919015	9.96282038276371	8.83264928566791	6.4984718029054	4.23260783763664
ENSG00000005379	3.86997724840903	3.41727437868166	0.00186604764930966	0.0046944040544448	23.6023706612541	27.7852772216329	28.2385306392007	24.1092385613959	31.0600960858091	33.3777716046035	0.962602949534834	0.822884302297834	0.709849069666572	1.81409121563081	4.33813246440977	2.2593387808576	5.87519629386539
ENSG00000005381	0.0514218150548056	0.084764932338128	0.0029319925931036	0	0	0.00709958109117933	0.00416965181941604	0.00801803191599274	0.0108402037173208	0.00769343185562355	1.15293346160756	0.894575826764745	0.517542629245368	0	0	0	0.0220010947827195
ENSG00000005421	0	0.00642190815195573	0.00355410882604459	0.00715283894882071	0.0139621631191083	0.0172119696869153	0.0985603542013172	0	0	0.00932584008737232	2.1474783268879	2.23231594434193	4.32796152840926	0.00459156364468058	0.00479819235419339	0	0
ENSG00000005436	6.04502484557067	5.71621976514093	15.5807084294364	14.2354190879849	6.86027882928445	6.37573560386108	6.91010950855576	8.4387196377611	8.20468340363096	7.75036184359087	9.48096624874388	9.25930228648112	9.32851843750857	9.00748338646961	12.0677391161788	9.08235056114388	9.33459819240198
ENSG00000005448	7.45650479640347	7.91029090102571	11.6407999772425	9.76716657071772	11.3584442636546	10.2454129197939	10.0278347594292	16.785065760261	15.4902089125991	16.0324690744574	14.3467611585952	13.298543626869	15.6183961511289	3.98155996550826	2.97768435666851	10.2530509935055	13.522806233238
ENSG00000005469	4.07737090580581	4.59772509314042	3.99704258299711	4.52436385803302	1.92716549145933	2.15106755365591	2.90128962808057	3.33050590950861	3.78779520266585	4.34298322966643	2.72068553645489	2.67677510207138	2.93566211588942	0.614474604132987	0.81489669561666	4.11816366837009	3.7744684643422
ENSG00000005471	0.0714529244221316	0.06401341592622	0.202643959918286	0.657379687827206	0.0129896185303473	0.0102941083715979	0.0161222085827861	0.0368151134504129	0.048900013352718	0.089241345655944	0.0135911167891796	0.0101335870088005	0.0110820942170505	0.00183074355088145	0.00191313033818119	0.00396249162589829	0.00531678444775887
ENSG00000005483	32.6566537646845	35.1599213065897	9.52354427374801	7.79272079880529	16.2178198203347	16.1908857358809	18.0640965944896	6.73802549068703	7.31141467599582	9.35546150571955	13.4986506073091	14.0000145691317	9.20162602509363	18.2422146562944	20.3956299303386	16.8460245569259	10.7309921998189
ENSG00000005486	25.9517484762221	22.3644990301657	18.6594819302159	16.5220206489623	16.373104374068	16.3073858412804	13.9207609595785	25.4899672685016	24.4490336556684	24.2753871569202	18.3651598186342	17.5101118548015	18.4985842290727	21.4533729266925	14.7951248923216	20.6927676066626	19.8975071086377
ENSG00000005513	1.02958493821038	0.969824049865025	1.61978830514927	1.61307815649842	0	0.0029010246742161	0.00340759902751013	0.340737410466096	0.386844279497729	0.207483108297667	0.0820750299913873	0.0542599623885028	0.0455078854778171	12.0108343007188	8.63390110002401	0.435507512610856	0.836076350764883
ENSG00000005700	8.99271416818012	9.9617357870697	9.72354298295791	10.1974798652976	9.79915256958489	9.20297891381485	12.2220645774518	9.69597562238033	9.35588792260519	11.0302704827034	11.0169600706983	12.0023856671734	9.88091674502169	13.8061064525077	15.7818762944647	21.1783079129556	17.229789180684
ENSG00000005801	5.60300163887902	5.62037746949887	8.79171521198965	6.35186391795334	15.3932297733182	15.3409154445483	16.8575960685437	7.54666861465265	8.02699382451718	7.45362333677661	10.5333180085339	10.5603167095883	10.9761800882003	8.8449886069034	10.2758962149789	8.1459312292049	9.7916325464347
ENSG00000005810	19.926372962295	21.1783385756844	15.0416040243347	12.9245745369115	9.59266476271016	11.0029713416028	9.98915291278349	12.4172940926213	13.2533757353973	9.73838566443206	10.7306012130138	10.9368634546517	5.25380476513546	12.7534358142237	15.7840825832394	12.1814070497302	6.93814354464525
ENSG00000005812	18.7511235144427	18.7389595348602	23.0523028877114	23.4750268709764	13.7717661649766	13.6839044749135	15.0245473712497	9.31307595162134	9.30295981214315	10.1822413465332	11.4249740548744	11.2172729342495	9.31838864055629	16.7874003528723	20.2308584873504	25.8354036545464	24.4009769767871
ENSG00000005844	123.001550909367	142.548287229036	0.0220712715010194	0.19647150436401	4.67990279012951	4.20561477452171	10.0743554225758	12.4870675535511	12.0373723619704	15.4541649429459	1.66554550006094	1.41441059498326	1.29927398955955	72.4254090269369	56.016292974751	50.9560896204868	44.2944482863333
ENSG00000005882	2.96908912780117	3.49744077658925	2.81912612398867	4.11583044577905	0	0	0.0137771199506704	3.26655146893466	3.36446353892644	3.65033900930618	2.29629192466617	2.20992622085571	2.62565998534952	1.34167148390509	0.810886629053504	2.41091697660908	1.83917672155277
ENSG00000005884	1.465467957015	1.99090683580192	0.81039772748638	1.01281484910028	0.773203569099609	0.754230899793136	1.57079955399698	2.18357953978758	2.18307016281923	2.45622191353226	2.06482488183744	2.08020665479502	2.04433676147275	3.70073471722995	3.08182578814252	1.56169427280457	3.0432423667034
ENSG00000005889	13.4014542035035	14.3962736929884	10.9028842319209	9.02136754019989	5.96908197588414	6.164751587484	6.59532288802574	4.02342836371103	4.1332751939893	3.84666910488912	7.0553552163924	6.79551145780771	4.91397600714875	10.0243960496324	11.1735622691983	9.50289766637615	7.89942852538966
ENSG00000005893	12.5959850706901	14.7339678297744	42.7698659408918	38.5579634932828	25.7354706926541	24.9043749251644	25.6153313840688	20.1588167931868	21.0750581912711	23.26433664663	28.9969067440053	31.8550633629557	25.798293460167	20.1898075271045	21.7288357478387	21.3632081858556	18.6983689281408
ENSG00000005955	14.9082169547306	16.4925056992868	7.91591107543925	7.67891999735441	12.6770585881959	12.8771645774581	13.420544890826	11.5386154783369	11.7842117548851	13.1967107523151	10.1563186969766	10.2800318711978	9.98741704730335	7.88287801747437	8.56182164278513	10.1760548281532	9.6773903798444
ENSG00000005961	0.159374277987822	0.23851876193569	0.843681793001184	0.864378901801949	0.110228397861971	0.0995974920398861	0.194528416614958	0.156951783100661	0.238130367157733	0.283625828721018	0.0262119641810001	0.0319214380176338	0.0299222533102419	0.0222439793789858	0.0284105541880073	0.0320968246202289	0.0693854258628261
ENSG00000005981	0	0	0.00461223764265852	0.00464119061434881	0.00603965883458496	0	0.0049193742312459	0	0	0	0.0126386634674251	0	0.00515273547774632	0	0.0031133547783561	0	0
ENSG00000006007	7.0656306980414	6.85868523958181	21.5498571448089	21.0214770897102	11.1861990122567	11.17586221685	11.2498406327602	18.9110807402566	18.8692451521433	20.3907802514913	14.6953681840405	15.6833635315533	16.5270194802679	11.5024413957299	11.8900903087246	8.98856647835571	9.50945460834876
ENSG00000006015	9.63027599759411	10.2776065615041	6.05037987260083	4.43625863619105	6.75508509847963	7.32525086165029	9.42000315330034	6.62693430866144	7.3050556678971	7.29301726400665	14.9647494730808	13.4981363576637	17.0710317502939	7.77579259503966	4.11816462735647	7.89514580743492	7.84662408102338
ENSG00000006016	0.462847450617559	0.241606739299424	0.418734785783409	0.463853784635353	0.465386932117236	0.566609145250075	0.515425886568014	0.45226694671541	0.47268508363053	0.323159826486878	0.318196569553886	0.322921624717485	0.373458077058826	0.427316654741128	0.294530789519036	0.324695859532107	0.250840182365339
ENSG00000006025	10.5459847964958	10.1520049052523	0.933988649656707	1.38538692390239	3.0830036789231	3.6369138133046	5.93804099993396	3.45340611917006	4.74360848815032	5.00961935924109	2.42430556025199	2.26482894166378	2.7710752018532	1.91848831474602	1.65141632030245	1.97002156704109	1.95218539467203
ENSG00000006042	0.0134625443905531	0.0036986625979267	12.0730254359601	13.1890215723232	0	0.00495656952819035	0.0145552032478074	8.34070051726895	7.78251266453735	11.3465885712234	0.00280459932861857	0.0146378375181093	0.00914739663647718	0.0766900873051006	0.0718508033177672	0.512277302598519	0.588802108060019
ENSG00000006047	0.0453726810079188	0.00415518873062878	0.216164931612992	0.157356261257816	0.451699257253092	0.495583967386398	0.451308377394898	2.34569277321301	3.35270584187042	2.79681903831209	10.5991942550804	11.0288360979089	9.55710809604603	0.00297089479651485	0	0.0482269038184524	0.0632718072999212
ENSG00000006059	0	0	0	0	0	0	0	0	0	0.0108258003811455	0	0	0	0	0	0	0
ENSG00000006062	16.9664435122908	17.0312457905084	1.43816750481172	1.04947701876992	1.97539034414938	2.23224691120578	1.86721022128943	2.08246349740823	2.55787266288181	2.67144976794343	2.30218476019115	2.27389241239682	2.00433327558884	39.2607035489298	31.0569787903128	15.9989151122354	16.0659550727814
ENSG00000006071	0.00681235603981367	0.00561482415743781	0.68519058272854	1.05847156118761	0.00406914834429608	0	0.00110478997000182	0.00212445585952639	0.0019148118929108	0.00203844990351635	0	0	0.00347159427578958	0.0441596236644803	0.0104879288619823	0.0716848649647329	0.0136019448212892
ENSG00000006074	0	0	0	0	0.00995441264612159	0	0	0	0	0.00997337515428365	0	0	0	0	0	0.0425124012089932	0.028521104260204
ENSG00000006075	0.17141465490408	0.346783040205609	0	0	0	0	0	0	0	0	0.019478261468371	0	0	1.80907607600415	0.53739754366966	39.9211721840975	34.2789819509601
ENSG00000006114	16.7943793838821	20.735635673986	4.716633252718	4.58231995424476	5.95623120847894	5.71767600126374	7.55494181073361	7.96668045670139	8.00738269111688	10.1814775869961	5.47991560557729	5.56823393870159	4.65941167360956	4.25031562437918	4.31606224319603	5.31313674641232	4.29780298965592
ENSG00000006116	0	0.0248557792202639	0	0	0	0	0	0	0	0	0	0	0	0.00444287311214559	0	0.00480811402922308	0
ENSG00000006118	0.00640385827700818	0.0184734741997395	7.58172798803473	8.73455190180513	0.487705981156804	0.406710014015806	1.49134642318334	0.165756351449404	0.280798697419209	0.302762096589797	0.0160090896073422	0.0087036516118772	0.00979026827466172	0.500026395974553	0.45351529548836	0.161318805344111	0.611916480459091
ENSG00000006125	28.5185323640721	32.7833988219444	45.7434728522574	45.866155521469	21.3133843627358	21.3332596029497	27.2210705501552	41.0459476502472	41.8515587621949	43.001028818599	28.3391392020053	30.740383704615	26.4185942313793	24.4408279140111	27.2452623499943	37.7194319442539	30.2249424209441
ENSG00000006128	0	0	0.0731227771392353	0.0849020767177288	0	0	0	0	0	0	0	0	0	0.0145334662821034	0.0683437440619538	0.0393205935440702	0.070346014568335
ENSG00000006194	7.43182477321645	6.95843520751012	4.43843083872769	3.51209376142394	9.33447756351685	10.321430958948	9.41051664563549	10.140644499529	10.0770962917815	9.23128612547885	8.20392051953615	7.9544552009984	7.57964129998552	9.44297366550886	9.05340976114881	5.10883633319683	5.79572134827872
ENSG00000006210	0	0	0.046149357592805	0.112525406575448	0	0	0	0	0	0	0	0	0	0.976858810722075	1.48330306350162	0.161304470657807	0.486145868888494
ENSG00000006282	4.77085242258193	6.16189990501576	4.38484667061377	7.37298425196907	1.82021212060856	1.49891920789789	3.38588297951951	1.82027682894675	1.82793840084892	2.92958427967349	2.32926335524834	1.73394741937152	2.2501408885491	4.5574909308342	2.85864600234205	6.99737008623068	8.47916847624089
ENSG00000006283	0.00959160645424378	0	0.0929727633781858	0.113368334856569	0.00429693515294012	0.00264854080876007	0.00233326999020366	0.00747793583266188	0.0040440022519452	0.00430512053472065	0	0	0.00122197687068811	0.0084784790423147	0.0103366970110525	0.00917548014558094	0.0123114582299428
ENSG00000006327	0.251961328637048	0.134985173297927	1.9538367091749	1.68275180971623	0.647155326910357	0.8627220390474	1.09509316626079	1.10004968180779	1.44475044088812	1.36463080161618	0.960569199490543	0.999945955304549	1.13634128703432	11.989795105543	8.85976871073848	1.55062718159767	4.86550798251603
ENSG00000006377	0.00675013823312938	0	2.49403841968664	1.899312053287	0	0	0	0	0.00379464751755445	0.00403966514657415	0	0	0	0	0	0	0
ENSG00000006432	2.00933565420003	1.66541346479065	3.37813079755787	3.16983838730527	2.84728027509918	3.27402346497826	4.21152608475704	2.94492873964601	3.06324529275338	3.72111409974869	1.63288093254107	1.58593827466779	0.995226562374764	1.13425338143008	1.14478376941969	0.493876305697016	0.458938171452826
ENSG00000006451	9.63645866415223	13.4294452650429	19.8079435605196	18.780552493865	13.4661691792842	12.5381004111306	13.9507345925896	22.9834445552536	22.1402410875528	22.1708374592076	13.629207940198	14.0244116116182	16.1598782537665	36.3821872587176	54.7113955192517	21.8275835161348	25.1602338835288
ENSG00000006453	0.528898232076051	0.463919287355788	9.5307065242986	6.95569907451596	0.124629329317459	0.166143218857815	0.169973709890776	0.036316771487777	0.0627382250156403	0.0638853088769807	0.0606513602203966	0.0527588585827087	0.0173091317345928	0.180144707530065	0.203192145747068	0.278505846394681	0.204839149382476
ENSG00000006459	18.0299892971962	16.1791143211035	5.69948951947102	5.30804062233262	2.74439567575842	2.60964489455193	4.61802734667004	1.90323760006686	2.04157629827303	3.46916504269082	1.28684177500235	1.31400385157349	1.16377098936348	3.91655801934916	5.00958758170911	1.42176594680631	1.10842044350422
ENSG00000006468	0.00721078673324279	0.0237728617279088	0.373870526092034	0.738092338385403	0	0	0.0436577956760167	0.151412991512095	0.201329047482836	0.595517376366011	0.00450658516938049	0.00130671589655088	0.00734927117747939	0.0524081055442191	0.0222026617091625	0.102702824715067	0.0781577194278953
ENSG00000006530	7.91568822075099	8.45567261264031	14.0162869169335	12.4230554934741	9.0719213513036	8.53293847447173	9.44856476754734	7.33906369967102	6.9106941681339	6.60142987487968	10.0987303228764	10.0276587524814	8.54430697386038	22.1395282235037	25.6432343689022	30.2029052445401	25.8181542286902
ENSG00000006534	1.0021370832696	0.788297227577087	0.234175029020435	0.293749302657596	0.0546086959873778	0.0873856458277691	0.078694384791181	0.0855317287712809	0.0612777402098481	0.0967994312286023	0.0703229666424922	0.0994043511626	0.145143943277206	0.0372983928508534	0.0238192095299243	0.0358796704358638	0.0541603751493044
ENSG00000006555	2.04936314885412	2.41165506947502	0	0	0.00229666630332483	0	0	0.00239812647396579	0	0	0.00720904772099413	0.00209031381899122	0.00783760425269093	0.115557258577305	0.134964315276103	0.0907276426957742	0.0701903355270112
ENSG00000006576	8.0328459401386	9.54875465088608	6.54824723792857	6.61163978914768	7.02968949344396	6.49347132097697	8.27390469598076	4.40111639119931	4.74621990170105	7.40144958175177	4.54832638546214	4.89351280623459	4.40971711128895	2.39866349032454	3.10626667484612	24.0129347712154	18.9056181538018
ENSG00000006606	0	0	0.045126106964113	0.121091687133577	0	0	0	0	0	0	0	0	0	0.0388657001991659	0.0406147273493764	0.0420607822159799	0.0564362360502903
ENSG00000006607	0.653299730680346	0.736388298478608	3.59132605347189	3.49534391723025	2.67607094050646	2.80363055746931	2.25213873863177	2.94246208366786	3.25306385808668	2.63171773171915	1.77682317101568	1.84040933652432	0.864547687272034	2.89426179102942	2.60311301695186	1.53151444029326	0.885323631083795
ENSG00000006611	0	0	1.17370820296573	1.38373303066002	0	0	0.00153981228486184	0.00296098201465392	0.00533757719740836	0.00852333100970692	0	0	0	0	0	0	0.00270826418240246
ENSG00000006625	7.3815543132295	6.9703694478563	47.3286399958837	39.3178828342639	41.740843107717	40.9815100862969	38.0852013581098	44.6138574260353	43.618927422467	40.8841892157934	60.4542353401842	63.264318822441	66.9064646924827	33.9712946285204	37.7653856951324	57.2075212269019	70.1017052599969
ENSG00000006634	5.3339053249763	4.78146443362119	12.9275974130095	10.8868705973715	14.6800675080875	13.4436787646857	11.8401061862318	17.9171522034092	16.5174523329815	14.24897609848	19.1283710308009	21.3396206184671	20.5933885436175	6.12187780673683	9.03140200823703	11.1088647268523	13.3074091450804
ENSG00000006638	0.89190521445355	0.336643185228837	0.47908318070171	0.769049272931316	0	0	0.00270363030610901	0	0	0.00498847300054932	0.109400461029121	0.0861010215917811	0.114691257720299	0.00982426936649164	0.0102663793443107	0.00531595278275721	0.0285313158979627
ENSG00000006652	5.62183611925458	5.54845729976453	12.7875267168669	9.85530974930866	16.3438354100193	15.3073979175847	15.4520193672415	9.69014601672687	9.67293182992393	8.3970894435468	12.3186674657743	12.1276098720088	11.3040072483613	15.0786383319066	15.173194639091	9.39277427884395	11.4902643998862
ENSG00000006659	0.064730009544198	0.355674913031394	0	0	0	0	0	0.0134575123261009	0.0363885244338609	0.103301613275509	0	0	0.0109955268188238	0.241586887150886	0.425193660925445	0.0963226995882171	0.0615446133016759
ENSG00000006695	7.97815053427198	9.12247844562734	8.68791370173838	6.73792016994838	8.25523018306047	8.40672319438992	7.91308950663783	11.6641333474308	10.9215781511526	9.72045954140993	10.8897605189965	10.58993706235	10.0538771122413	12.3182214694295	11.733558879647	12.4930202995778	11.7907371948968
ENSG00000006704	0.161227332174953	0.203757717375349	4.74763960992655	4.50280128109501	0.002140091484554	0.00197866133519941	0.0290521677630134	2.47150589637555	2.37665933516366	3.87022363625951	2.83257626436512	2.55552284214793	3.32299102127883	0.11612458746796	0.11473129197063	0.0205643436596134	0.0756246721096585
ENSG00000006712	19.6948009036749	21.3822679205637	44.4290991740381	35.083082545339	34.4999608150811	35.8106835147566	38.797747493083	39.545384198577	39.2975560106938	37.3125533627688	37.5045528771127	36.5900619910041	41.9870785595869	25.0943065184	17.668685121528	22.7831654289558	23.665453963675
ENSG00000006715	3.91850413329586	5.62057321627098	9.56601352252259	8.66304614119205	7.49775139682779	6.89922201214491	9.25585842491104	6.95040748066759	7.70064393438379	8.48363340341465	8.6842733869198	9.35513371404138	8.68559088599215	7.6503302064901	9.2002327604378	13.0469570206334	11.6537222257639
ENSG00000006740	0.0663352809923709	0.123523465073941	2.1427630596546	2.17764090578283	0.0381557805120756	0.0651279427072643	0.0525941117947997	0.821345663647793	1.037240629519	1.28653487275406	0.479071499669103	0.507556254339056	0.515833627717865	0.0709434377738469	0.0983437018817477	0.0658076358309537	0.0728819156422632
ENSG00000006744	11.5596480038262	13.1038599321449	31.5954701325286	25.6313401681097	28.7622855645607	30.1921918819551	25.0279540693215	34.3941679584484	33.2241551101359	23.9364093777942	31.6881046731839	30.9578632219689	28.3663647237358	13.6848919687999	13.8248012016143	17.2531852599736	17.7406288020454
ENSG00000006747	0.0415077339331555	0.0608198464597265	0.267174920933459	0.184174267212721	0.00550963330690644	0	0.00598354948095282	0.00287651660060674	0	0	0	0	0	0	0	0	0
ENSG00000006756	0.874287889934665	0.816132262568289	0.00453186792555672	0.00760052730408118	0	0	0	0	0	0	0.0020697384519023	0	0.00168764913762602	0.173690427191635	0.14275816682832	0.606147924193903	0.570549206294665
ENSG00000006757	2.65897184512143	2.43134450430313	3.76210010838062	3.91615126190281	0.0161654338467095	0.0149460521431279	0.0241393879379794	0	0.00380346971463101	0.0121471709594893	0	0.0110347429590164	0.00344788533493487	1.01272200269039	1.33745324037776	1.63964932474616	2.49724467456395
ENSG00000006788	0	0	0.00334636116975618	0	0	0	0	0.00915119319354835	0.00618610648560515	0.00658553888003825	0	0	0	0	0	0	0
ENSG00000006831	9.45824591993178	9.92730857400662	22.2221893872612	22.0617136376395	30.8550788148712	29.1116631692204	35.9795105707832	27.3614807144064	23.6104776132073	27.9722750720304	25.9666963616875	25.5548652373146	24.8445237907999	29.4067951265192	28.6618020350681	23.7134940584548	18.6634511002286
ENSG00000006837	0.670418374681527	0.568205408809227	0.551034593831638	0.615458944466744	1.28825135374123	1.04786808118384	1.34572482366079	1.54240054815169	1.42930486112312	1.79411834091639	0.668023407376137	0.718631264972641	0.844448095796755	0.436075056757879	0.67770654258446	0.613097889318287	0.89480283415496
ENSG00000007001	0.067900041607184	0.0279820073759296	0.00387155565884843	0.00389585905560996	0	0	0	0	0.00477132310902126	0.010158807940601	0	0	0	0	0.00522675856884064	0	0
ENSG00000007038	4.68206122966695	0.918811919361972	0	0.0053862607810172	16.8852376764698	17.7760520866194	16.6172940608398	0.109783183970737	0.0131932855726263	0	0	0.00637946077318136	0.0478394090222214	0.677681468089691	0.433578591360782	0.740876086744883	0.642644881475886
ENSG00000007047	4.01520857543082	3.94248145388721	5.44043449614694	6.66373837697954	7.45785550879957	8.40123519625674	8.39718663533242	8.19018993150632	7.90603087166264	9.32545127760264	4.37948027338998	4.19490685130803	4.79513308549668	3.76939005038989	2.53499123145694	2.42039364200298	2.11330061953843
ENSG00000007062	0	0.0154229027928014	0.00426778720919809	0.0171783116777572	0.00558860594774221	0	0.00809242003478897	0.00194516487607004	0.00525964070517561	0.011198503756625	0	0.00169549232069549	0	0	0	0.00198894254819034	0.00177914635639674
ENSG00000007080	11.9772094326614	11.4322808921116	72.719199046168	71.6564253053909	65.2256412272263	69.143064027792	74.5389214127438	92.3198803082846	92.5129715698335	86.0644478303243	75.713950153705	74.8507820229384	101.703125310711	77.7223161262371	34.9960957545449	40.8752255895427	43.4683449288406
ENSG00000007129	9.62316488420055	9.75901751996852	0.00294010995908672	0.00887569882852004	0.00770006338130225	0.0142384732625977	0.0292683699417149	0.381910936042904	0.438432019339281	1.04534611836511	0.644529847923506	0.574674260391655	0.873718198886462	1.93335338169589	3.41754040074142	4.45999166462662	5.76553754130304
ENSG00000007168	24.0505036749458	27.4013188399435	25.3217201625658	21.7104973956572	32.3407289865979	31.5069258651413	31.4594046084197	26.0245967158463	27.4404961760669	26.4681608868312	22.3525479238916	23.3329288169166	19.0934941583774	22.8166080792489	26.0889734064741	32.0204406913633	28.2316758391046
ENSG00000007171	0.0501750576854811	0.096494706110852	1.67076817580205	1.08245268385408	0	0	0.00723298797410197	0.0208630112066995	0.00940211155750381	0.0500459952964592	0.024389805847249	0.0242468394137774	0.0170462262033203	0.0131413718106375	0.0102995680706393	0.00355542531662856	0.00636078905675366
ENSG00000007174	0.00669077674619589	0.00330877024221929	0.00244158573910133	0.0006142281520599	0.0879235884199049	0.0827694121097877	0.257379295945668	0.000834616381185357	0.00300902156294868	0.00560579581755028	0.00334527217309418	0.00145497760363166	0.00204578229178829	0.00157714589841425	0.00329624066084144	0.00256020050389255	0.00229014729575267
ENSG00000007202	18.1050995675872	18.7772087760974	31.8877830792916	27.8036984929233	20.8910974963306	21.7129500874405	20.0188803999005	26.5488663492619	26.0209882596084	22.755104350265	24.5183090849628	24.0225207006044	17.0086558334166	30.3186049195642	28.7267869777573	29.2012833697224	21.2682467499749
ENSG00000007216	0	0	0	0	0.00431069884272531	0	0	0	0	0	0	0	0	0	0	0	0
ENSG00000007237	2.40649512314555	1.73457901014791	0.861140158816753	0.832688185501635	13.8195721090677	14.5517098061261	26.4898975024223	35.6776826068709	30.0370095739495	34.6099155362786	26.0579333365942	25.5568121236029	21.1299754251432	0.00679187731203246	0.00141950482716137	0	0
ENSG00000007255	36.5812201919064	35.7447950566774	8.41151278700054	10.5488964842065	18.5268476763381	16.9915347182241	29.5331969289046	11.8748771439393	12.7651047718341	21.6832079222462	9.66898394047304	9.91656749966562	24.3387223573375	9.80811144436637	7.51424693554909	11.8556857567733	15.1603578148813
ENSG00000007264	5.5980716849282	2.66174280674652	7.44506608908019	5.14431900627355	0	0	0.0054745573549752	2.82131639997335	3.48542501097775	2.0370582599742	0	0	0.0086013823858223	28.1420730646577	22.5726309532284	7.91529439479541	10.1551765030902
ENSG00000007306	0	0	0	0	0	0	0	0	0	0	0	0	0	0	0	0	0
ENSG00000007312	9.49157706616424	10.4338347221863	0.00510561402510637	0.0462389771662708	0.120343105961237	0.043269898794654	0.540930133317022	0.307167718843253	0.402699670401394	0.515781726909201	5.96700620350615	5.36090625158019	12.1607777734487	0.923434088385952	0.723742725579152	3.36923042773928	5.14651442581939
ENSG00000007314	0.00564598684759627	0.0116337222978318	0.363131922222189	0.20732564839652	0.00337245409643067	0.00467709761954375	0.0128188859257275	0.00704287901048277	0.0190436366504843	0.015204952808877	0.0864511706713695	0.0598541477853378	0.0704916331318096	0.00332717161884457	0.00347690038906993	0.00540103896771222	0.0112731045050942
ENSG00000007341	1.76525144385759	1.91389806441343	3.20384046855201	2.67718477420065	0.833247297593772	0.798927387928416	1.07156658872541	1.68640830519921	1.69425795246549	1.68684682516393	1.35259487522159	1.32794717027087	1.45687544615471	0.668134497259364	0.882032101887634	1.25940695501193	1.3689051697965
ENSG00000007350	1.36498151450343	1.47200691404171	0.0669185136879695	0.562130834737348	0.0228596950136414	0.0457932705834616	0.109648134406304	0.77973932514332	0.742236173322021	1.00774261476741	6.44995145498651	5.89843894409865	5.79231700428614	0.0789346398839499	0.0864147870123992	0.0650847391659874	0.0727743975369954
ENSG00000007372	0.461680686742985	0.477265715009154	3.06540022704477	2.82603300796202	2.24636149928182	2.38633500163103	3.4654686535869	1.71503040066947	2.34551713780107	3.43356167396468	0.940935156415163	0.99546347832552	1.37495529754429	0.0710142912821679	0.140709990463307	0.190633511652864	0.190166897570372
ENSG00000007376	7.33161059588557	7.38718426178209	28.760187473632	19.1806127504531	21.4043742350253	21.6007049435526	18.1486090668924	29.3979040859628	28.9263143527762	19.3167348293828	33.9033174490666	28.8790102561503	30.3438339777726	17.2423910266029	9.87383771199243	9.96264842005185	12.4323586171543
ENSG00000007384	0.0684205332074742	0.041354874047508	1.88091460887304	2.66111675276312	0.0599410106320339	0.0906865769632695	0.0902479635859541	0.315790124174133	0.37181077522856	0.409467234243757	0.0855226958280161	0.0545553886809992	0.079032503306303	0.137088401388241	0.06460638153401	0.232718747997506	0.156128458665772
ENSG00000007392	22.6516987754653	21.5095699427359	12.9960362803834	10.0997692180593	16.1084478131937	16.1008222228427	16.6858427307971	12.3223376047735	12.6236500872548	10.4450918991538	10.5687293179231	10.5234659396775	11.3147638515122	17.0784042430876	14.5830677096341	7.22178727189307	8.94812239922885
ENSG00000007402	3.23851848826865	2.69959172734624	2.97297181795528	4.27521301357057	0.523770033717104	0.459844777098342	1.39218135043223	0.845640344097092	0.990020474708919	1.62942601074613	0.174999186593189	0.164244613747006	0.334202068662279	0.0694772827108369	0.0476463006553137	0.103384723750372	0.126108506572258
ENSG00000007516	3.78608913223135	2.91750120384386	0.406254946357153	0.441857514722886	0.124507129361021	0.263718868772887	0.116778080298133	0.139462590296583	0.200268190310314	0.199590891741334	0.14211552645489	0.111259955949139	0.181545222713011	0.321605286101905	0.0793517756222066	0.0507564021759822	0.0929671308272133
ENSG00000007520	18.1305128797661	16.3327465232584	27.6812180514858	25.0265002292401	23.1249814984136	24.825116053662	23.880870682339	53.7953499262819	50.550471699039	42.0225955626813	34.7661111111128	31.3111941150642	38.3891436570143	30.1764802844855	20.5885299891221	23.8180430472633	28.1653897209351
ENSG00000007541	3.64012775465889	4.03663065240547	9.37048527308676	7.33373319410144	4.2129917608183	4.24148136744519	4.67651369906395	6.28263051931757	6.90493043818259	7.87003694151593	6.92244198333694	6.32566118027572	6.96754631633702	5.30687966174144	3.85715150647861	3.72213123343992	4.41421907086843
ENSG00000007545	3.34298629711463	3.70226746304956	3.54595800484381	3.08358445853019	2.95791153037109	3.42950560504383	3.66261853818947	2.75683458297602	3.2382960130119	3.58585902090172	2.54471670963363	2.44346319328835	2.19285270983466	3.82719260679532	3.16252508505951	3.34296733115568	3.11475502183915
ENSG00000007866	0.0229296389685455	0.037797757501071	2.72639118472653	4.60642358649493	0.255664350010303	0.232158166312186	0.85279920192616	0.82947935297969	0.87222950606474	1.06119854924621	0.0382147375361081	0.0498628371923512	0.0116850033855984	0.657603564302237	0.513044275844371	0.419199352105291	0.514509734392382
ENSG00000007908	0.0496636740683975	0.054577847522286	0.00251710764925841	0	0	0	0.00178981736074009	0.00344172927230691	0	0.00330239513878508	0	0.0149998224389569	0.0224966550130569	0	0	0	0.00314797998352729
ENSG00000007923	7.71668406118202	7.76568525848165	13.4690601477094	10.2295714059169	18.0644294781233	18.2355919758535	15.1567621344292	22.2450691629918	21.990046505346	15.8899486849497	9.30911414736026	8.93135415425263	7.50529409608228	18.25902591152	17.660107266845	13.5349260006905	12.538171860868
ENSG00000007933	0	0	0.0122664477877231	0.0123434494825736	0	0.00371277544213854	0.00436109699391421	0.00838617141199125	0	0.00402333384075491	0	0	0	0	0	0	0
ENSG00000007944	58.8823905448305	42.6477967566016	3.97406316863538	4.17165453518403	1.80649122975699	1.16152704634964	1.26476414046849	2.43686574419063	1.3204247352924	1.89721348578656	3.43008138528332	1.53568112892482	0.872308168996021	4.78579904918671	4.08885721150522	7.76395166827367	8.48200839608365
ENSG00000007952	0.0276171136014985	0.197273705223067	0.663467375725962	0.561994228868553	0.214450875523386	0.157602839873428	0.191095027472359	0.327274567256695	0.336379222508084	0.402172705262555	0.184107695587165	0.215201485757868	0.33307881141292	0.238695949186811	0.232430584787475	0.217222568810958	0.4253805977029
ENSG00000007968	1.82597856988731	2.92911033129016	5.23686114539992	3.74031740040642	47.7840026688316	56.6575934745751	30.9771021101209	34.5866747455777	38.6036744695579	31.018810526828	21.2347958819091	19.9141864749668	16.2863337402225	0.105593342707135	0.144499712568837	8.47804164869023	6.77574049855169
ENSG00000008018	39.111635391569	39.2534011925407	91.6653251660746	91.757588234372	105.524023649943	97.2849365908984	96.894184154598	80.236921631689	70.752689874557	68.9661500203883	90.6618011220239	91.6948400903024	111.563198272764	89.0313959987915	96.0121352750069	136.700581168025	181.3701858049
ENSG00000008056	0.145371381617629	0.149771008102121	0.444282466774164	0.233544769674577	0.156299506961832	0.112396365273656	0.117877606071846	0.634683675298407	0.698721017251248	0.30449464762329	5.20593177306795	4.58776242647659	4.94865304792837	0.0728170674040571	0.058189504778735	0.0509903269886512	0.070490967330168
ENSG00000008083	10.776087088637	9.18926966446839	10.9829388566948	11.4256583824353	32.9787497620849	33.377578916488	32.3120910055551	18.2861817954205	18.1635235388943	21.5282233355743	35.503534393529	32.9039100363005	31.6310929105163	60.6600458130845	46.6405323112737	16.0668234740366	12.2417413570263
ENSG00000008086	0.611978555931192	0.525863767530281	1.401702356065	1.69140638324345	2.36438456255933	2.56715372714592	6.35182557339124	0.535997361739904	0.530682940930249	0.740277675391921	0.0488263802579636	0.0884846908137012	0.0331772187849857	0.0537120498837467	0.10423992382902	0.0456717050740072	0.04828223102811
ENSG00000008118	0	0	0.0238109353637248	0.0239604067030003	0	0	0	0	0	0	0	0	0	0.00512690290370164	0.00535762285288859	0.0221935069091792	0.0397050150986596
ENSG00000008128	2.12679286480993	1.81393451778031	0.288113327266706	0.221971482868745	0.651397943434854	0.828450990305687	0.838670934540129	0.489356564683805	0.865488481956366	0.877075691371063	0.977624594626704	0.847724598342818	0.739310510942816	0.473991844798603	0.376809632373231	0.283228285502688	0.228017704872962
ENSG00000008130	10.8910049640072	9.99430731495766	9.28209143649709	8.89864936712648	17.7449210499349	18.8127286686758	16.2947093504565	16.7668881676969	17.1879606083731	14.3332156679099	25.8430399688724	24.2943265713308	24.3366041259426	24.13645477256	20.6013287049977	13.6595542753133	13.6276740379815
ENSG00000008196	0	0	0	0	0	0	0	0	0	0	0	0	0	0.00223119079042211	0	0	0
ENSG00000008197	0.0501750576854811	0	0	0	0	0	0	0.0704126628226108	0.0423095020087671	0.187672482361722	0	0	0	0	0	0	0
ENSG00000008226	2.77822267117209	2.7570180554733	0.0509459207110638	0.0435758703819017	0.0483668888861027	0.0724748193497135	0.132223669820643	0.303021601004574	0.39084277797113	0.914037465162178	0.0523516238313977	0.0516110465238333	0.0611848714095669	0.0658171847939821	0.0567427391332317	0.0569823214094157	0.0573432228133916
ENSG00000008256	1.80474626093513	1.71557542611967	8.23962549245211	7.75933315364397	4.05091778864332	4.51612730837906	7.30798677033576	4.43248959127596	4.59479977072116	5.88754020449277	1.3184216111413	1.34308694352781	1.18948302164192	1.05880745776002	1.22994407918282	0.319712664130941	0.352338405301853
ENSG00000008277	0.615522325074766	0.907837143369834	2.42261113849395	1.81939838669389	1.46382257543493	1.53547196845277	2.34009925011278	1.34069736778631	1.59298259157922	2.23527035912639	3.51697811809171	3.77415938314252	3.00950098083378	0.128021077794453	0.106791101468774	0.212679448423685	0.167416259538123
ENSG00000008282	18.5899845794871	20.3424536631802	30.1904422974064	27.0792043800752	31.7197358968664	28.1996377345521	31.9184459001455	57.568111773472	53.0301705368507	56.6986377521025	75.7613463270832	82.8221874484941	84.4929574300615	11.0188850501667	11.1247721186067	15.4851421403758	15.2778048487159
ENSG00000008283	8.39787108347281	11.2895696760671	3.42145238217805	3.47105224081239	0.00522793776941047	0.0145007609279614	0.0170328709284867	0.0518594849995102	0.0344414191790666	0.0419031732046143	5.33053746364394	5.63610489890726	5.29650599888879	1.00318070568588	0.865070789499979	0.720045804424464	0.539241870471496
ENSG00000008294	7.10244991314868	6.94280079640299	20.5576258215856	23.0541626763253	9.09124726304498	9.00056939258754	10.8933012281029	7.59818714937584	8.1365690853365	11.305536102505	8.43569301489624	8.76170135496203	6.49610165954104	10.9924385542631	11.779905990229	8.99570931276379	7.0664043554184
ENSG00000008300	0.499553972946921	0.892560150237344	1.31140166693256	0.604030673299786	5.19884682537101	5.45659345859773	6.88735239410566	14.7966820909893	16.682909606586	7.48707692905077	20.0307060856349	18.3500632382867	10.8091436135387	3.34197726901957	1.80657746400326	1.67953294700752	1.0251715966401
ENSG00000008311	1.83572295563382	2.63316418679319	11.1008126224112	11.6243931386089	0	0	0.0164479186342027	2.26460238568978	3.16146871497326	5.00136414489228	1.78114721413259	2.16691009295525	1.55311876191332	0.0567789699925519	0.0343513365928182	0.145531589087528	0.112823300908204
ENSG00000008323	0.153022147758162	0.0630613290639934	0.00747864589593046	0.0200682467409167	0.0359083237401292	0.0362178629750022	0.0602681082461792	0.0579462790135372	0.0860226995458377	0.0883065111371889	0.102466628992064	0.0861616561140288	0.0974756033598313	0.0772934770158061	0.0841373166333912	0.0557650934168672	0.0436475553302871
ENSG00000008324	15.8190656888546	16.7992970904011	18.3579200309958	12.4359115017377	22.2330008382738	16.6424003410575	19.1596013895627	17.7239057726228	16.9607443809719	16.5030381587343	21.6632253426466	21.7238635192342	26.5462020573361	21.5021125559209	26.1504212482896	29.3639543447547	39.3233464446828
ENSG00000008382	3.91997229589644	3.89579463550326	5.3487100252476	5.31970142378179	4.87297891022044	4.41755408233896	6.53040326816665	6.88827595776803	6.68758566841554	8.57455696396471	4.26779260685249	4.37337721971021	7.23778272176116	2.30333807056375	1.77725606813069	3.85497640655547	4.36877245926701
ENSG00000008394	0.115780294401121	0.268228602424267	9.23226773520525	8.27760556826724	0	0	0.00710466076810984	0.00195170104836866	0.00351820948603368	0.00561806656876381	0	0.00170118953951503	0	0.0903575290786254	0.217752803661193	0.0538818972178097	0.446281167691588
ENSG00000008405	7.47832373007088	6.57312112636266	12.3630496989134	12.0458838341969	16.2524212533769	14.9858384040186	20.5190238177516	11.5746436492388	10.9650537970368	13.2309352173446	14.9670507066295	15.1572156765584	16.0337436756247	9.39664679068539	14.3936443440348	9.24519591017449	13.3810293377239
ENSG00000008438	0.29101533457579	0.319811025967395	0.589982065123403	0.371053520470074	0.463543815554395	0.625009649256114	0.776099609621141	0.443686704995809	0.618032133046584	0.503129072713737	0.666886977023353	0.632842508699591	0.444906503906659	0.209604880379669	0.238949979238831	0.226836135200902	0.147570306116685
ENSG00000008441	0.971590390268903	0.776437432132838	6.05466519831656	7.52554476146782	1.27323761460593	1.33633109937518	2.78108961468706	4.53684088700888	5.24381810573062	5.44975635483449	1.67159460384261	1.70913670232736	1.98614772716185	3.46581890433616	2.4865661121045	0.473554217799178	0.575341545745311
ENSG00000008513	39.679424175516	46.9144091975813	2.73703019902609	1.90469040115937	0.866556136294127	0.939631590516407	1.79136505046017	4.17489645563067	4.15269620021598	6.53229911060214	6.56345121029169	6.13849984383521	5.96742102681676	11.3465584730362	9.63190122498793	24.2236331671337	18.9346394837965
ENSG00000008516	0.660180206405574	1.63703559583892	0.414388760234518	0.365190047485428	0.171890944691766	0.143344086859376	0.278184293658336	0.126695009402584	0.237901223122491	0.374828251344959	0.186903502131429	0.177919852179235	0.192656233716246	1.17045478525147	0.63588724479941	2.36062317406447	1.8186985133382
ENSG00000008517	110.673410413228	163.484246489051	0.0544785080654305	0.0511657932467626	1.55043040907045	1.45546511247525	2.71162839165888	71.6100740882429	62.1578096761577	44.8337083094517	137.381537084895	126.78493214645	191.121122239082	92.5227900158193	88.0470200518131	87.7238891818856	103.32545797497
ENSG00000008710	6.93600939855415	7.1423024596139	4.76925777078876	4.43251106570106	6.57614493121275	8.00783105557679	6.46713649578279	5.25986960023087	6.80618931737085	6.34887897462381	5.84129994382806	4.92889908583075	3.20047840234985	10.1126014691511	5.86552260879867	4.10137444542074	3.05538606287235
ENSG00000008735	0.125803255817928	0.128825139001112	8.8233571265516	8.05106545493122	1.1385553026553	1.26952297981723	1.96107184537587	0.325745839951074	0.432900497164754	0.529296017849017	0.212047364860277	0.151293607778189	0.279751264942127	0.051670316017198	0.0140858019528376	0.0218809734894659	0.0369711099326229
ENSG00000008838	12.2091006783822	11.0220421675692	28.0379612327778	24.183181354808	13.976225556309	15.8195900684535	16.4311586256444	15.0650239647241	17.1576840680824	15.8300040600583	19.7500674295391	19.0525409111511	16.4721488720167	15.0734215039741	13.3855920573318	16.4298767546314	14.160771963139
ENSG00000008853	1.27020674909068	1.35895384286449	1.58488191232846	1.51687581425967	1.51109648079662	1.46550243420886	1.98650387222341	3.48010246145649	3.41912216354861	3.69494603084837	1.18082667829943	1.13488474204486	1.29099516432489	0.982055913710323	0.736459814432142	1.76228924490428	1.64906453020666
ENSG00000008869	16.6736253599992	17.6640445295469	9.30483534831474	10.2383641243662	2.64874110545279	2.67769880302449	4.51270756008968	3.56380706567436	3.68900084977441	4.88310351454747	4.3796180176306	4.79374729963034	3.39761242726671	4.15299377906886	4.68581899331132	8.35915760233401	5.35396435986589
ENSG00000008952	13.4965335793172	14.4495849522605	25.4039073626609	20.4655299340764	16.2830874361432	15.1407844224004	15.0872392543145	14.5371398944893	14.1442671821357	13.6445886381065	12.061594017973	12.4764485506743	11.6576578050214	21.6073193539903	26.8475130558503	19.2241595730074	20.3743069713927
ENSG00000008988	495.387331872762	480.246829495686	117.233119953733	99.8923170899235	302.133778654083	260.783379829519	243.136513183023	216.18487108107	192.699211523574	188.033448707326	223.928074882809	206.106721922366	274.903949107852	243.746271949615	257.200181337911	257.634517543858	342.351026644661
ENSG00000009307	137.215626529644	131.593206900315	247.684825098418	190.38956652513	137.340259833181	138.396824498336	120.936609626889	165.361379637083	157.694182052413	131.229834914406	128.2622600984	136.993083811981	117.223393571459	172.676145902996	197.352337848698	155.651906649355	140.855921293635
ENSG00000009335	12.5624671224125	13.2184856686459	28.4328089184661	27.4566402115232	25.5708429387514	25.8667167985845	21.9803489680226	20.8689138681474	20.2520626171272	19.4950444844555	13.2148825932808	13.0797520891133	9.40845170624915	34.3957230479238	36.2002219578029	30.4084534749171	23.3828015640151
ENSG00000009413	4.05363713201487	4.88331887923155	8.18220596815983	7.04677162740905	3.59053267133943	3.73387878957796	3.43658324099886	5.14075887059653	5.60210472062179	5.65413585014111	8.62211667629481	8.68049738920145	4.83758638271061	4.28813217467633	5.41173497314521	6.01933592005804	4.27308557334735
ENSG00000009694	4.89237938399747	4.99655129589879	4.4616478690365	4.70759192260904	2.09845595161799	2.0109535914474	0.772339084049742	0.896281173750839	1.41472616063393	1.73295745698022	0.676966252335909	0.632057344296738	0.206997442884612	0.441503625207569	0.508065169876609	0.583720553192938	0.262619302526204
ENSG00000009709	0	0	0.312887684782695	0.480741478635962	0	0	0	0	0	0	0	0	0	0.00217322860293134	0.0136261670403895	0	0
ENSG00000009724	6.34195732653522	4.87051654225574	0.754444249826115	0.522879089396361	0.647718246152225	0.828725366167598	1.26120442388223	0.826628723492545	1.1268201786461	1.53716433485311	0.650329251989155	0.681820439859827	0.499573522774512	1.04889848396832	1.10621867593982	0.422616370451928	0.503009582599568
ENSG00000009765	0	0	0.00102486751324274	0	0.00402614778999185	0.0012408165755767	0.00655869089023954	0.00140133717427744	0.00252610293148915	0.0174798751377094	0	0	0	0	0.00276722616373863	0.00286575103691196	0.00512693593920156
ENSG00000009780	6.45171687501822	7.33252400983659	7.14132672151457	4.12070674582677	5.15926200830883	5.01150196808657	5.83409389662955	5.14483597359536	4.89652554726591	4.30676763751215	3.32895408431938	3.37105258458892	3.47344716077336	1.75072681728169	1.89930338157152	2.65354396621412	2.81697142065577
ENSG00000009790	97.1997973933575	109.01624863242	0.60269030772312	0.498962412358159	5.71462890373908	5.31507533166298	9.12615937047571	11.8236682657725	11.0029517192673	15.0164477410685	5.97174403589454	5.3823855312332	7.3636531125116	20.1891947724773	26.0055737755889	49.8509132359154	67.8044919097647
ENSG00000009830	1.43995597204168	1.38047924878012	5.44141732005901	4.75589174150708	1.61740108304951	1.76518655308921	1.48338696530737	3.45025174780914	3.84995048601173	3.32588642698704	2.78269386096075	2.70766548985976	2.47407373741859	4.5334423768186	3.52264987379068	1.87521827922787	1.84197468426222
ENSG00000009844	9.35159615538074	11.136425647935	37.6901661585785	33.8385336673067	35.2148316525424	29.8999279147668	31.420853850339	30.9042280547906	29.3744510519407	25.7553127404808	27.6088364170729	27.6082813525938	25.0511695722247	28.4722263227367	33.9470900131483	38.1785586184121	39.5785868794272
ENSG00000009950	0.0193405829832301	0	2.14378529831756	2.89629813361314	0.0317693580753791	0.037383754721861	0.119188826130249	0.057298537943384	0.160368975699828	0.0665533784179206	0	0	0	0.0142467208414388	0.00595513966950358	0	0.00275832347881654
ENSG00000009954	24.3738236836255	25.5603963331661	59.4644705178695	49.2302005428715	55.8303134038208	55.8172316720849	45.3534742844257	57.8499797703596	58.6099880069348	44.3664922059136	58.1721634216913	58.1500883365987	40.7752111335976	39.9897030819711	40.5920215688662	51.34192646609	38.704722312918
ENSG00000010017	22.284415620045	20.3190281153423	16.823643750131	18.8884154847842	28.2801688161936	27.3292396584087	33.9523688492321	34.7243958524306	34.0055570811798	35.9330246228577	21.503446538126	22.3058799187046	23.3533298985488	41.4505149651129	32.7320273284916	32.8691959671678	28.8143744270941
ENSG00000010030	1.10067429202156	0.818089834260201	0	0.00902181628496254	0	0	0.00318752192695756	0.00612944525110293	0.0165737517366551	0.00588130227544713	0.0122838846069001	0	0	3.1620503693486	4.46631704546029	0.576600237756928	0.695181349203126
ENSG00000010072	1.7147534106396	1.62775473088044	15.7712814895958	14.4842808708521	3.84036554268144	3.91859370826725	5.29072618070685	4.90250383761031	4.75555172911365	5.23482805551905	4.79424458561381	4.76828507232167	4.19042766519603	2.84334250193939	3.2067686004859	3.04189331322578	3.15729493411858
ENSG00000010165	5.65825287522848	9.10250586008683	26.7080873977409	21.2197426863298	20.4198107039302	18.2471870300052	19.0696796287694	22.1607198194628	21.0398265213489	17.7432079399101	24.2731525637454	22.9028717434138	23.5925093441213	30.6165033704243	28.1330490779083	25.7657259638888	27.1225237096896
ENSG00000010219	1.54000332693803	1.56794510785571	2.42720078830501	2.39181689364895	3.86064321430264	3.77389396935852	4.59257415067502	5.70656122873987	4.79802589023755	5.13847320205797	2.8037130163963	2.70224072400231	3.46632169287453	1.81272229487543	2.06893248814809	1.77586727768978	2.35248687961009
ENSG00000010244	17.7498401869341	17.7295767711368	19.0891279320299	14.5271882284835	19.2259144871187	19.5937632261788	18.1126736213006	14.8562980900454	16.3981091155445	15.0661543994018	14.5190178607172	14.9317898983306	12.9940947172738	17.512105428448	19.6085666934298	17.2395150187823	15.9385996030461
ENSG00000010256	18.7631147731437	18.2399020248895	58.8676665992907	48.8579792516121	66.0850753608976	66.9845234619667	62.4027333860278	70.8128767545227	67.448772591697	63.9419309022015	73.8574142122862	70.2893246220046	80.4791319922131	37.08020801035	30.0518734705252	35.8798228912002	41.567764348418
ENSG00000010270	4.65303267242616	4.8633636239568	13.0181415197652	13.4439483442442	16.3882141966471	14.3565759622793	17.521723725903	21.9546437967568	20.0409770422736	23.9273816952666	14.1654222986026	14.161816029547	16.0935820916374	4.78671143568389	6.73324550513836	13.6556984896139	14.6742174684015
ENSG00000010278	0.361734412151386	0.441255735020272	15.4906043027988	16.8663542316545	37.7518841455861	35.447586237274	23.4069650290555	11.6914292036807	11.310442187711	15.9071242705478	0.00452152309411844	0.0117994252709681	0.055302237900144	4.94127014461907	4.45079607071956	2.23311645841038	2.15027086818252
ENSG00000010282	0	0.00663737860880101	0	0.00739283389106754	0.0288612545139368	0.0133421044857756	0.0130599091057808	0	0.00905412610726067	0.00963874444173937	0	0.00437801804703972	0.00410383031390899	0	0	0	0.00459402544119739
ENSG00000010292	17.1441992078748	17.9403780406251	51.2026580723854	43.7205951099649	62.622361368776	68.0188439431978	61.6868863738084	35.3402364372182	35.9443753901365	38.310381439781	60.5763692592559	57.0114324162234	51.4620182186961	3.94647124861881	4.02019434779189	16.4358844479439	14.2865891240019
ENSG00000010295	17.8162132039929	18.1688135722898	7.69123933077684	6.95342722034457	4.16680633739249	4.28330455345611	6.02005224381756	7.47144084291037	8.4958153552861	10.5119835056255	7.01315310535981	6.56606092215174	7.37255684245093	2.61552017111545	2.19486116111925	3.57677019235959	3.12020404614135
ENSG00000010310	1.58780326128345	1.66523224247381	0.322895589695916	0.527999131155389	0.619559196042931	0.730283957938731	4.83591833542465	0.432308375798282	0.721262659244051	2.15934943759547	0.491562882326795	0.51578802440465	1.28010824040711	0.365006041693096	0.293642077527449	0.498468227076922	0.429063157775919
ENSG00000010318	2.73445802850578	2.52759537537349	1.90011786945342	2.22289977312566	3.41170283566654	3.17905174584778	5.04590231846421	7.2523582754529	7.30528587044022	7.79992381577658	7.43484812623979	7.08213982018917	6.18929574772454	0.903595532621663	0.924586911983402	2.44877089173073	2.33625986824137
ENSG00000010319	0.450664337718646	0.708421949359028	1.58945477532747	2.25200089949157	0.55780666689144	0.492638104245888	0.893611053854068	2.36167121869651	2.58829567640249	1.84343439932632	0.0958209186702881	0.0681969576327637	0.087602158688466	0.00821368519475489	0.0114444212766552	0.0296297268454218	0.0397565183112203
ENSG00000010322	26.201227808985	27.6236293666063	14.5877106795363	15.0712292056361	14.8732746582315	16.5639496435975	19.0062743283424	14.8963129797087	16.9707733874785	16.7038531065755	13.7180009817524	12.9552760704641	11.7087645506534	15.1557987952726	11.8251678405978	8.79891270468789	7.57648922376614
ENSG00000010327	0.949895160836732	1.2921718635139	0.0381136883778247	0.0545015522322496	0.0091938233156803	0.0145719773586616	0.00998463848030548	0.0301713664145242	0.0395549355135483	0.0407930636387006	1.01554997290983	0.798524359296046	0.749634683575254	0.00907037638762175	0.00135407997301944	0.00420687272069538	0.00376312643100727
ENSG00000010361	3.78684813544912	4.14854831380274	7.12176927272987	5.79401769680143	7.3136564053584	7.17588655152122	8.68482096787617	10.928626408504	10.3956831213752	9.80159382173809	11.0938962937867	11.5202641705666	11.9767443816825	1.91079375872436	1.27288840177378	2.12322144479351	2.77688210730583
ENSG00000010379	0.12625989521798	0.10858945470244	0.0450729047630235	0.146146616503941	0.0360691957399082	0.0272850913004319	0.0480743845824066	0.0171193772693502	0.0432040438652757	0.0755610745301315	0.0102925687221456	0.0059688046092864	0.0111899773048912	0.00646997980207761	0.0304251329377432	0	0.0313164997653894
ENSG00000010404	26.739251968835	28.4338084234236	7.45481911251202	7.60139337026407	5.69051263664099	6.10527718358716	6.45193553186197	6.36247103883091	7.19102443541895	6.67038353467365	3.56686569820071	3.82864894268522	3.44870361641061	20.6565086763852	16.1181960081071	15.0539851422339	10.5013088168458
ENSG00000010438	0	0.011888885723695	0.0328986281667325	0.0860733817001213	0.0258481681535908	0.0079661346692229	0.00467858701670536	0.152943710407477	0.194613223614057	0.189914319697493	0	0	0	0	0.00888289885646212	0	0.00822882747862556
ENSG00000010539	1.77605517607204	1.71720350832853	3.02670713750824	3.02575390370625	2.70967263746988	2.63045634039703	3.20157244539019	2.93589146340252	2.84516071479246	2.64050627282598	5.07648487662579	5.23458154035058	4.06337655208429	1.94138267440574	1.82988901145555	2.38810777319585	2.22654424259544
ENSG00000010610	165.340905254599	155.962828504719	0.0625641029129334	0.237836967430262	44.1099920142761	46.6460865651981	30.1637662053082	27.6599007490296	26.0840957139441	13.2001395817368	35.9867362048346	36.2638227437675	36.3769070791846	27.0769607637822	22.2953938734691	42.6665933078578	45.112464756417
ENSG00000010626	1.44840638033792	2.23050912020482	0.719801301457039	0.629843303902051	0.642040058872001	0.757800079928827	0.811004105418364	3.8560091203958	3.56120214419307	3.39880150374853	1.24348991607855	1.31375949743137	1.88801188298307	0.417787187897321	0.253502924929212	0.646598449331381	0.961091482862104
ENSG00000010671	2.34079048393113	2.07003304245752	0.123104845384159	0.154215004675142	0.0625076827220263	0.0517092034667939	0.164351556407983	0.127102972461539	0.120752740060035	0.177991832242453	0.130804336418543	0.113782897234845	0.126304188475985	0.00649140864457326	0.00339176691609412	0.0105375841889573	0.0314202213165405
ENSG00000010704	0.775357155733207	1.40322370864989	0.00561392625844295	0.0188305575146046	0.00735135566517984	0.00906244324660847	0.0266122976033919	0.00255870586781724	0.00461241913235077	0.00982047935896688	0.0538423766791782	0.0490662033176775	0.0961677494494276	0.00967019712444446	0.0202107471426676	0.00784887548312294	0.0351048305299603
ENSG00000010803	6.86343339111961	7.18873626168222	12.1169871760402	13.6276685451025	13.1495507830418	13.2042900772265	11.9237246194123	24.8127869177328	23.4148985328735	19.9859149252345	18.9673633581996	18.1015442110609	16.3329142757908	4.75727706917275	5.696756644682	4.93802284794114	4.58141588991894
ENSG00000010810	67.1703131442402	59.4017370752448	15.2667710960525	11.8240452562694	7.15299834661998	7.51905511232615	8.33581026841693	15.1417660263581	13.6846433332969	12.7277142710723	9.23355538702664	8.95765472440792	10.0471667108107	65.0639301602429	62.9640127455369	44.6866156802838	47.1898417298353
ENSG00000010818	37.6587062790525	42.5963157177076	3.55619023784327	4.1503327107312	2.999233772832	3.13869618126827	3.48435542222024	3.8329539557649	3.60066819578001	3.43402163526673	7.20665183496858	6.77906800295142	4.53130340108739	10.8518689450207	15.7935815007028	11.7424632519871	8.14082600317735
ENSG00000010932	0.0586264803846024	0.0644275150242095	0.193139064408053	0.125580956452323	0.474697919677976	0.539619810693583	0.422565162001257	0.877577407042634	0.750695734205173	0.596451924692709	2.48746772932554	2.84371871564506	2.71873476366016	0.0345484973510773	0.0240688283508616	0.0332343729652846	0.0445931534991661
ENSG00000011007	6.78010128412526	6.05807864436847	17.7802274450879	14.8966528551992	22.4755551748773	22.8241062471014	18.989455231934	23.4280586435183	21.7740555879203	16.269153783141	17.4381818527764	17.9276030288632	14.7801500289971	17.4580601536443	15.5550186818912	15.883004907617	13.8725942194166
ENSG00000011009	17.2488870438911	15.9381232613259	10.5084510451898	10.5987484273288	19.3459884770311	19.5611919266012	20.4289223781976	19.797287552272	20.5077007696557	18.3994238445124	18.1745750419777	17.6250673187919	19.8978828644593	31.3251526147141	25.3378379624564	24.3806588236797	27.7782957374563
ENSG00000011021	3.39207879813501	3.55397203464639	1.97769118750547	1.98855364904101	4.08260626627876	4.03986481018304	5.79067301422963	4.08156144287255	4.49439507218755	5.61238647821782	4.65210998815192	4.00628653822315	4.14315411734111	2.17632112870042	2.02850621538601	1.45800121130663	1.1730167272959
ENSG00000011028	1.39144358222827	2.89787950060252	4.62869311150751	7.74214529242048	1.12912786558512	0.989602949859243	3.38705011255823	3.4925775611915	3.7832342577542	7.6082052287378	6.31006230578682	6.54429264827245	8.74420712828792	2.31393121589556	2.42433215087794	1.76827575100157	2.06383311499049
ENSG00000011052	0	0	0	0	0	0	0	0	0	0	0	0	0	0	0	0	0
ENSG00000011083	0	0.00436999807744106	0	0	0	0	0	0	0	0	0	0	0	0.00312448011166148	0	0	0
ENSG00000011105	0.15482789938929	0.151118265682878	3.78955578476709	5.01214471892933	0.204433044311704	0.186762221308792	0.339633975735973	0.630227973112703	0.762726143318006	0.977783486402561	0.173156767509166	0.143978869672641	0.137038055106006	0.244906965588234	0.210764419909644	0.0571655643488448	0.0906495930118243
ENSG00000011114	3.97709829869394	4.26000816024336	6.3738678307111	5.70101650411608	3.79776257603685	4.00820497760455	4.086451205855	3.25186838613358	3.62387063318505	3.67222172464712	4.07633280517711	4.08865512106098	2.54912753201615	3.76492823168185	4.17851468150989	3.20976506657462	2.24656356783832
ENSG00000011132	6.25609639340036	7.02479078636806	2.16369232522578	2.09072229849315	2.5204569236678	2.90424107306297	3.70766400393405	3.31915638333798	3.46745000576002	4.19288158952003	3.13212968592158	2.62659255770565	3.02796939063903	5.7930459380016	3.82165139581759	3.44997585561789	3.17929547195234
ENSG00000011143	3.07520255343531	4.40967032121996	9.75925648308965	8.36698813926764	5.5311145190139	5.53689583566035	6.45183237625076	7.30132655981319	7.72796783396733	7.42307563134282	5.69078474779743	5.44744865087347	5.53739103970248	1.86947548601021	1.71072462425836	3.27351229996865	3.27386517571904
ENSG00000011198	1.54865663544746	1.92975505580578	5.46719193639259	4.09665546332862	8.32537552715445	8.1229861531135	8.80581169827116	6.50957520409993	6.02811699238152	5.89464830753372	5.26598360396292	5.46255608076759	5.05312052776709	3.40827195151349	3.72436537628241	7.79819101502311	6.82908109548177
ENSG00000011201	0	0	0.00893536152479701	0.0119886034379898	0	0	0	0.00203627202353987	0	0	0	0	0	0	0	0	0
ENSG00000011243	14.9045262264104	14.3196472964502	7.74374578893946	7.85191123693162	10.7482103105037	12.1385662646391	14.016215605087	8.85856100085677	10.4004448574279	13.0495691008173	7.2599266236227	7.41732860248737	8.75866095465146	7.92544187197903	6.31706841665875	5.17669926101119	5.12332645843977
ENSG00000011258	10.2099866861863	10.2165433153089	7.86041929286755	6.81753261262855	16.9092750270558	15.4891593201487	14.4145726163663	8.47525570432211	8.89115686670152	7.48784275800133	11.1294041568306	12.2086489804954	8.6168069821111	6.22058997862071	6.829038429017	3.99794714914943	3.48770870684608
ENSG00000011260	13.6555817415057	15.1478298517743	42.4162629576261	28.8503726010831	42.4446680063865	41.7142997030056	33.5518136308696	54.3737456614489	50.4173771471117	34.127947786994	40.5813793214812	41.9011048758979	38.2173760307913	52.4581539654021	53.5648398884665	40.3844258583994	48.8153461347177
ENSG00000011275	27.1986086684248	25.0643863795316	12.8777001436084	11.0944953919473	11.2159472893362	13.0176573331348	16.2571178127995	10.9128855637242	10.9920519365011	10.8825466719739	13.5610192428293	13.2482451945905	11.4593059885343	13.3198350549613	13.5033866729323	11.8873188536119	11.872833960686
ENSG00000011295	8.56107621153593	7.36519029982638	11.0582828790631	10.5653510787971	13.1212984689939	12.0864339490291	14.2716137620308	14.4303503340369	13.9058534326656	14.2216369613315	14.4133668155663	15.1131389097195	15.6423195632818	13.2010874111982	13.5733952486775	9.12250812294596	10.4518181249762
ENSG00000011304	35.4297203141486	35.4945588069747	131.877980567427	84.0003004309404	117.190429285774	139.373879482285	98.7470618343061	121.537635630266	128.920703527906	75.5970174982042	124.159690591363	119.77621303398	93.2621347398053	107.85722431036	74.0995145042721	84.99931105234	70.7584165441429
ENSG00000011332	0.0436523001863686	0.0479716538951093	2.20800787872433	2.2218684805748	4.28198599618373	4.82686023411221	3.0912886477815	3.51823389484177	4.16899028571276	3.27130652854835	1.26708525634437	1.14966389080426	1.11226625976665	1.08327613178038	0.415175588927469	0.408305043361624	0.273927380729097
ENSG00000011347	0	0.00967007973696139	1.84814136576872	1.32659269055412	0.23593780633795	0.218140681499866	0.182660587951385	0.54394527857709	0.762883509650885	0.294898948665768	0.408179680819388	0.393333996672012	0.394608825907468	0.216637269277461	0.127643361998905	0.0374116986113915	0.0290034030163819
ENSG00000011376	2.71535168474945	2.97810304544457	20.2094839270363	15.2874325644885	14.8939129166078	14.6716259420727	14.3351732685937	18.4382441901466	17.7302101313664	11.0186192677783	22.3798289678218	21.1831503190154	17.1659828171514	9.12010716309021	8.91908600422338	12.7798797180497	11.0993775765086
ENSG00000011405	5.8228361598737	6.76731805925792	20.7339850917879	20.6342524092646	4.47679375973818	4.58891420630955	6.15814898673274	5.15574784375834	6.0575586013769	6.93158567031251	4.03120016927711	4.19282227080629	2.6863252329175	8.66492712798635	12.0876912574533	7.91896589570627	5.60170725239542
ENSG00000011422	1.50959715849053	1.32172292984506	1.14131150224231	1.20841733460337	0.0187206387255533	0.0201932666575904	0.0474387939104664	1.40417380519203	1.9351178350509	2.65089044576465	1.20789694575792	1.15294619040626	1.34426914649832	1.27745809977043	1.05508987916091	1.08932424320681	1.86838509629
ENSG00000011426	0.151025922135141	0.284063685739503	35.842293662931	33.7760909986699	7.56612684969275	7.40601681907244	7.7496918455453	19.0275659333532	19.2506451304366	21.2815950010606	16.3702540830556	15.7389574019898	11.4990915868889	0.317202812986107	0.281398179143534	4.32433394378639	4.46024622828723
ENSG00000011451	5.07839137600662	4.80654095704743	10.4674733300135	8.87859764524927	8.15957908552427	9.8782353350647	8.21453507047544	7.69232135152343	8.68963363153062	8.05561206374537	10.4663931839614	9.21435183676603	9.15512276008577	13.521469938096	9.66540990940653	6.11792573115137	5.49567201899694
ENSG00000011454	6.8293494765202	7.77861686616848	8.28685132547063	10.1118770998134	4.82855781480363	4.99056487335511	7.33997080319136	8.15888772432123	8.27957410305419	9.11036931515447	6.6787210467309	6.76836080776569	5.84004334511074	4.32121058216833	5.02889718065743	4.42612009019765	3.64445469498188
ENSG00000011465	0	0	0.00131382867403455	0.0052883045352162	0	0	0	0.0053893316095	0	0.00172371707169792	0	0	0	0.00339467825567378	0.0035474449472547	0.00183687444293466	0
ENSG00000011478	4.24620037427781	4.24457037803137	9.09941453863532	8.50982444542519	4.70702046428983	4.80808758559628	6.39775295211761	5.86644190912656	5.57157515601261	7.94914213637743	7.71236722555463	6.96760658576595	10.2895460781084	4.46058526739067	3.97917536378521	3.24710643074049	4.14071439074488
ENSG00000011485	8.00663152804554	6.49859628686721	19.7396633896685	15.0214237889202	20.1208218522159	21.1035228944455	17.7625259861886	21.6041031900509	21.2110358263193	17.2818093736273	21.1906213682847	20.3961734319412	18.9608312883053	17.6178219002819	13.9572510536132	17.2280963956653	15.23590252571
ENSG00000011523	9.00686216996253	12.1634261946268	4.95946190102458	5.15417996510369	3.3011974618109	3.39959854945689	5.44078054871295	3.44535101084534	3.27079649376524	4.72451839089901	4.75165671672443	5.08739913058746	4.38904247543312	3.24255234177001	2.84977570044316	2.03694080860617	1.75739240810882
ENSG00000011566	3.45574716906474	2.82930018030463	8.23156195968714	8.25330616707657	4.06650876083551	3.99912034272907	4.64643810987393	1.51665498799226	1.71628343876179	2.52259518854978	4.14215017389733	4.38506687247196	3.31297759087001	2.07489054569037	3.42718042710587	3.66416627201266	3.75027931162435
ENSG00000011590	0.722810650498714	0.581894429919015	0.0306705477898087	0.0192894248908631	0.070284621853013	0.097474429053661	0.130851802656389	0.104842280143414	0.155918915705955	0.150896806034667	0.0735392268722831	0.0274155599436646	0.0642464265569182	1.83753382497595	0.879888010193529	5.87466133934152	4.84744482077876
ENSG00000011600	28.0684920101671	26.664763463775	0	0	0.0150501238816362	0.0278297431950774	0.0163446741232954	0.015714995454397	0.014164220008707	0.0301575867760482	1.14953363217721	1.01364384510324	2.09292237047	0.22272065211535	0.124129859344847	0.0803433772848533	0.0718686555763076
ENSG00000011638	5.47900645550042	5.59606783514488	3.73639931782608	4.25699056917098	3.43036920580325	3.46816479113635	7.1674782534671	6.94811677053641	6.68712871363378	6.91193497259107	3.32756171632947	3.74559639629078	4.91171214633465	1.56611450888555	1.0200679332635	3.52902788206507	3.07890040556977
ENSG00000011677	0	0	3.89001817290778	4.5923568045082	0	0	0.00343394244882331	0.00660329959066069	0.0178550331351232	0.0063359732107932	0	0.00287786497817004	0.00269762924909297	0.0343145779612009	0.0423785774911979	0.0202557382295237	0.0271787057650102
ENSG00000012048	0.397875226004404	0.460017758690343	20.4213896536317	17.3446955664993	13.7066154338212	12.6879650339646	14.5997201279235	16.8798746213692	17.4974344979623	18.5313252610512	13.2585932104144	13.269714507126	10.6856411366331	0.61873309099408	1.0362250464499	21.8817600434355	17.4709511713459
ENSG00000012061	8.02066653830837	7.17165901846541	4.6889607600446	3.9364679365336	10.2651345668323	10.0603623272555	8.61973440946665	6.80460430506485	6.25282235712925	5.97941222769879	9.40443719261313	8.97737489923559	10.0896539527756	9.57861770426822	6.93452038027755	9.04001318777041	10.2110923975969
ENSG00000012124	0.705733368315326	0.460080941621189	0.0163687437146757	0.0603954899562867	0	0	0	0.00497367898608078	0.00672430516597635	0.00477232577171922	0	0.00433528007329742	0.00203188447294244	0.0023496475715543	0.00982154393172109	0	0.00909835763007477
ENSG00000012171	0.0524806568335048	0.0798557096225159	0.416169072467835	0.602230093913628	0.055461285370649	0.0601956331915026	0.151888984847519	0.156109009812987	0.197439451718388	0.227099649472901	0.0479373963968423	0.0395046476732881	0.0925763490008653	0.0880223530954233	0.0820393547586068	0.0360437637786323	0.069089617914869
ENSG00000012174	1.16836446636007	1.08765125443823	10.1212292350463	10.6588085283351	1.81793088188186	1.46043958049866	2.95045627691599	2.65298416148497	2.57884321806561	3.24167538624842	3.43097345939487	3.53036372053765	2.9397951880558	3.91900526876658	4.37321021709871	5.3305810319012	4.88583843125881
ENSG00000012211	1.77557059258256	2.18104339263983	5.18788116275473	3.65966284924407	2.53474930943614	2.55556696566104	2.61714040833946	2.17211223390175	2.39325267899768	2.27700436550251	2.82350477262055	2.43372295748429	2.38611026437572	2.43607599490408	1.95888322202858	2.02425564917477	1.48613205806556
ENSG00000012223	0	0	0	0.00251620941594964	0.00327438532296488	0	0.00889008646687362	0.017095191664543	0.0123265733817239	0.0196837368832601	0.113058305499603	0.092385767693371	0.220689828482072	0.00646083926079848	0.00337579438529076	0	0
ENSG00000012232	2.75606050596739	2.72444158430016	5.77334491957293	4.82744559593962	3.69011733350564	3.50513299905274	5.09965701699129	4.83399441567295	4.75989791958561	5.28645615235399	6.53220884384585	6.04216198548127	5.3388780468799	3.38734862661705	2.91728643336969	3.34910091955539	2.47844440749528
ENSG00000012504	0	0	0	0.0061770759477099	0	0	0.00218243914594291	0	0	0.00402682228050123	0	0	0	0	0.00828728251695368	0.00858234457932999	0.00767706794826685
ENSG00000012660	37.4770967453701	45.8973882069144	37.3134667017331	30.158611574832	51.4036393142608	47.8671846556972	67.4765739273273	106.970779524919	107.19983470838	96.7048188512075	54.6108552859198	61.0813655093425	59.5034793763867	41.5908640692048	50.6259354545505	45.509228521498	45.7031143651172
ENSG00000012779	6.54527840695834	7.04018193391455	0.141211446794801	0.11599827831249	0.0188688120307081	0.0279128170553612	0.0491803925859156	0.0394047647214731	0.106548759468483	0.0793999747357447	0.00394851053375119	0.0171734737774652	0.00321958573609522	0.238277855875049	0.198422506504972	0.124903972805826	0.23427036384874
ENSG00000012817	0.00972279255212496	0.0160272804828095	0.00776130091935151	0.00557858706908443	4.38909883406015	4.38019470088102	5.92714743654497	2.6045611468119	2.44728973323127	2.48893605240177	0.00151913356826823	0.00132145021653705	0.018580350967077	0.0186212881827075	0.00299373538407389	0.0170517871522917	0.00693324678977952
ENSG00000012822	32.0860455858583	31.1720583571077	4.73933220255295	6.03258472029632	2.63074541250995	2.50168235242187	6.84537053001516	3.29543529500141	4.25595584846926	7.83208945098751	2.94422840485848	2.88450037293323	4.19887426847315	4.60077737753621	3.42213079297129	4.46295538732332	3.46945963309407
ENSG00000012963	9.51038743638046	10.3111784495714	23.19424889699	18.3496111082405	39.3811466257271	38.0290502590769	34.8432258633961	38.2199069686157	38.38810373199	35.1940997021589	46.6955462673338	48.0302451919376	40.3073569682625	5.58588701249041	7.45570509124734	23.3483683308331	21.7843973006198
ENSG00000012983	7.06315287380696	6.53129285717779	11.6964099180406	10.8349185389729	10.6668582110261	10.2619257806959	11.4051052215035	7.8850360718038	7.87599001227071	8.9802996084582	9.89356698146254	10.5368609724982	8.55577460118506	19.4510849644325	25.2307859767634	11.232965229943	12.4956666473962
ENSG00000013016	2.22061307932001	2.48419453927487	4.20161456178627	4.30987755173952	0	0	0	0.570987675130723	0.556868923125138	0.550681548244548	0.0410775677427352	0.0331798855135902	0.04784905600932	0.730383612212275	0.511725908351762	1.15570035555253	0.806146318350675
ENSG00000013275	19.7310103677193	20.4909502771066	50.0330496350231	44.0033722319943	57.5186605484107	59.1103745463444	57.3350078343107	62.6207083384115	62.3024639841051	59.8404347667185	56.3723572092345	53.8406605222928	59.5793242544797	77.0354812981172	69.3305306331083	68.9252875117517	76.4163186336781
ENSG00000013288	15.013225352177	13.5709425921296	3.24748725394628	3.89598690353582	2.64904506866049	2.95785319802084	4.35354667932765	7.64872035670456	8.31478873851653	9.51558288774743	3.55498630061612	3.53617998792354	3.41871664349044	1.98593332382036	1.63704099060453	2.84167428367905	2.18668744228871
ENSG00000013293	0	0	0	0	0	0	0	0.00265072212483805	0	0	0	0	0	0	0	0	0.00242448476642966
ENSG00000013297	0.0196068946993963	0.00969614025166433	0.0107323670259942	0.0215994772906279	0.00234231336813742	0	0.0050875792116978	0.00244579009598498	0.00881774585686057	0.00469355064528693	0.012253883541244	0.00426371910863797	0.00999172430310839	0.0623932943571249	0.0144891346683475	0.0175058434993576	0.0134222612940896
ENSG00000013306	16.1436753950722	14.6391093565336	36.2201468159764	29.2010491458309	29.1417349954461	31.3776013526552	24.3841214748561	34.4484644826582	33.4802632949996	33.1289387064774	29.6988742761021	27.9412710590903	29.5864086886084	46.3182147462614	34.4681617811839	24.5618864325102	26.7020224065531
ENSG00000013364	46.4334506458738	46.1265902837589	0.529599285316118	0.68444135692446	0.861212434374203	0.942927576638949	3.35227774577538	0.776201939757988	0.808385461240086	1.31244480807184	0.251357187025514	0.257840005174214	0.262960819345092	14.826371525635	11.4607201580815	14.7530866977351	14.6341355229696
ENSG00000013374	18.4064106644277	19.1815690939676	22.3384153713218	20.1304523717542	14.9908579345525	14.0050212443181	16.2789148263698	18.3473893372135	17.5140122315166	18.2560687658266	12.2161961120966	13.6790352647393	13.8199750834654	19.459964869173	20.5026236113481	21.9268197879924	19.9551271457362
ENSG00000013375	3.49039406923295	3.99067115693298	8.78804141186633	8.54742990178076	2.09200578982904	1.99351397243877	2.5883605222033	3.21337423966724	3.44802562483613	3.44213841806126	3.01856395079672	3.32801852345351	2.77144902313972	1.75274646255698	2.23395572594376	3.25905847480762	3.46499011953118
ENSG00000013392	2.89931702796236	3.35027520790006	3.11955763023462	3.62106479024896	1.07591262112543	0.835168635875774	1.96201008334151	3.02188244407572	3.21643241088081	4.4963127722866	1.74579055932694	1.81186187844484	2.18434306151938	0.732241369453628	0.854169557560406	2.08245247225472	2.1760056723205
ENSG00000013441	86.0564994841564	70.5618567264179	10.6818411361562	8.55115825141383	17.4174892802556	14.9722172123626	15.7625677233577	10.5172047471397	11.394632722587	13.0193567958183	11.1831179174953	11.0614696447433	11.0469923207419	19.2181370128046	23.0063371230456	20.5894381777104	21.6336629056757
ENSG00000013503	1.56310062060181	2.28862738258209	14.4453458655001	10.4153895287486	6.39182729845594	5.81318740016315	5.96440697742065	8.80369983484585	8.39951462624246	5.2848571033061	7.01836134107999	7.25779217887928	5.87192356744961	6.29765458040599	6.6159578430224	7.05028291727503	6.82116051883776
ENSG00000013523	8.06374265396467	8.62718204330224	13.157913085088	10.118748168175	7.47721228568666	7.87503140851167	8.8081317408324	11.8891773128482	12.3509879273381	12.3563421992357	8.52008007913406	8.42448658485822	7.10252836608797	7.42813153787818	8.15656446805151	3.52096023246707	3.46005036054775
ENSG00000013561	4.96544162097873	5.6406884720687	12.4364899610973	13.6707354474356	8.72237183757298	8.10432749526587	9.89752857328964	13.5113590789787	12.8007512109802	13.007602270083	8.47912414762757	8.24501886592889	8.84045360403688	4.7084822942774	5.09832454668867	8.10252156608843	8.46499176315589
ENSG00000013563	3.55281742943152	3.56018645351564	3.36693596097329	2.98325113694166	0.634554168516133	0.716756653301027	0.906928887277023	4.80375548092751	5.87060884121533	4.08447708422463	1.72248035391309	1.63454802074798	1.43769471487702	0.776636405680234	0.644948932340711	1.29747464176276	1.24351646243397
ENSG00000013573	6.25262467122954	6.02194919686397	13.760940649125	9.74965944782318	17.3970086401284	20.0798077687381	18.0475885182086	15.1605079601386	17.4732416097858	13.3804177857746	9.8241195946502	9.59314880037331	8.16210928749705	4.00578013570541	4.09701910904124	10.5566937845501	9.63665466883783
ENSG00000013583	3.15196155519624	2.54213529066471	7.26593252195847	8.18706631150844	2.2059406446197	2.25993362012089	3.65495784872384	6.40815693201385	5.84423453972273	6.61423693141574	0.0929999270689161	0.117669728520551	0.175791064878866	1.19578083994529	1.43286681333221	2.57091337851702	3.80844575605611
ENSG00000013588	0.0248259527126267	0	0.704623129910415	0.719175581665599	0.00329533518166632	0.00152338167726609	0.00178939323340343	0	0.00155068001043191	0.00330161258069532	0	0	0	0.00650217638403108	0.00509608960461962	0.0035183545313367	0.0062944680334131
ENSG00000013619	0.613486505920095	0.863135498079173	1.06945389448351	1.72366130838304	0.487818013347778	0.535183057455386	1.69959921042206	0.311957694256872	0.470086641094612	0.837184327360064	0.00244213852246948	0.00212434544712854	0.00796520539611339	29.0487840262512	25.1968301370574	13.972757045553	8.68034398819292
ENSG00000013725	110.759611108405	125.441673915144	0.00177142238068745	0.00178254235021487	13.6209972557235	15.4545457568377	20.0110994265419	12.3334744508593	12.4175247823856	14.5486838810249	9.3199338543441	9.05086183417897	9.06783030703502	75.7403874009063	75.9801146661908	56.0612204809082	60.0063449596143
ENSG00000013810	23.1966943322693	22.2173717014428	35.2363701132971	35.7793865062793	37.7062499260768	41.7877324682114	24.831030007399	38.4912129714006	41.0550249729862	41.6466482789464	38.762368518872	36.8784173587348	38.0276913235212	5.32725727586833	4.4339970517449	17.8505618351333	19.939011395232
ENSG00000014123	15.3874598586009	15.9081148805725	16.5764293380012	18.1425306780747	9.04722331349722	7.98237231583221	12.1861266654219	16.3857235089001	15.2675874708526	18.7305522499317	15.7651873003706	15.8496445007644	12.6979851419758	8.46933184868831	13.3578250125713	19.7802527365478	19.7742259498326
ENSG00000014138	3.29742838059331	3.73317655879509	19.3253643266758	16.557670417042	15.6014956572901	15.7202666493602	17.1307370572934	19.1842055756134	19.0236210433813	17.9549718412596	17.9299063660246	17.4026163848826	18.3183998185529	4.02770423302195	4.39173870329979	19.5200226490097	22.1765233514401
ENSG00000014164	10.2210263851009	8.213426027391	9.93371035407455	9.73542599384618	7.37619842655172	8.68068691398574	7.98840581325832	7.96670662619117	8.43283978784801	8.14831967503236	7.32777834746841	6.91021275915876	7.04345863416956	6.46082107832402	4.3383735174587	2.94083893710427	2.65199384216664
ENSG00000014216	17.3944415814186	18.5815370424223	12.0097018723269	16.9589726554729	10.9249554638736	11.5660368875113	15.8668225438656	16.3926899334411	17.0276350721451	22.4201643684756	20.1816346084764	19.0741739723319	21.1333996586777	6.01414182179996	4.43455022518067	10.1653516709316	9.94050785944728
ENSG00000014257	0.266515355299555	0.512551894705675	0.108906777582999	0.550500772749878	0.00663310969073783	0	0	0.0103892123538251	0.00624266123922981	0	0	0	0	0.01963213761551	0	0	0.00633500002408855
ENSG00000014641	16.5714960798295	17.236360322016	45.0650350340524	43.7256067671268	64.4319404908995	55.245624164695	55.1332733759476	49.8524097178548	48.177978793165	55.8149343923225	56.2631474554115	55.9938240523343	66.427965675757	26.3867902286089	31.5540315063751	56.7938242496853	66.6726367020476
ENSG00000014824	11.2563811421226	11.2179181353975	27.5983242179065	26.1470082441372	17.1097448795636	14.8627518744801	17.3018519779161	26.9688609579043	26.1207181606595	29.6727941049453	26.7837097555366	27.0259938861666	25.8022330733036	9.68535597889773	12.387406873511	19.8242184951538	21.7743382644556
ENSG00000014914	0.902648304151438	0.998930540704084	0.770279350544473	1.09167809010965	0.202945560719742	0.240847605451278	0.337182332001155	0.110699837289305	0.094074362122739	0.151740417017363	0.209173872122332	0.170926750334893	0.178311471833642	1.08776553038363	0.905626146537935	0.488339332271482	0.535187453026096
ENSG00000014919	7.19682451870182	8.64085691278366	21.0414721611092	18.2683848503428	12.0559042521278	11.978889462229	13.3887480077667	18.2184625563497	19.2095246502031	16.349244769399	13.5700478215654	13.9297918661205	12.3403275554043	4.68681720103607	5.27448114707788	9.4490260653726	9.67068475249141
ENSG00000015133	32.1770311025567	33.0666996573628	2.46818185042451	2.49915564767406	8.0006632964712	8.66571976964053	9.99661104696864	18.8256691562683	19.0302006644457	20.215237645038	12.1462949171033	11.4732625430423	8.65895613268842	6.62130969300841	4.99706595887676	7.83595825282921	5.15391609918871
ENSG00000015153	2.48061041649474	2.44283698801664	2.11413868428537	1.94798990643241	2.54521475108834	2.35203947501821	2.51057813280855	1.99458085664168	2.07785971538062	3.01020567546413	3.87380573436309	4.12515236759346	4.11196490818528	1.99971915397443	3.04991873869785	2.8462189872709	3.15860354475953
ENSG00000015171	12.2053930015778	11.2625162892124	4.73945947425543	5.16261046173836	10.2571211291544	9.49797559496321	10.956923989802	8.64605406697516	9.07765794681489	8.8405055520645	6.67768269989024	7.22565884956603	7.16957129950394	9.51332113300593	12.4396538181801	9.21904534378899	10.2399361367281
ENSG00000015285	63.3511416284434	64.0535413957713	0.272070687738554	0.192991465665745	30.4934346200273	32.5078517277938	30.5982184649298	32.340629024222	32.4912334866173	28.6087711413784	28.0799877156792	26.3077494796663	31.3421465442854	14.0710810919304	10.9168327348173	24.8496903179882	22.5910863416765
ENSG00000015413	0.0171690462876572	0	0.13313754566944	0.130032915138185	0	0	0.0167062819578815	0.0803133617249051	0.0916913888174265	0.0565121150427274	4.73741915294948	3.94359822899081	4.66779980008264	0	0	0	0
ENSG00000015475	5.02195769761391	5.08165097847695	5.94201945897033	7.34595264826331	18.7883184815133	17.0596955703054	14.7606391685595	33.8629055468508	31.8632240340007	25.5224516970787	19.931684357111	19.6241339275337	22.4957403544656	4.77297717649608	4.86120962743009	1.28713800244868	1.56622264685635
ENSG00000015479	32.0833048657692	30.4580268401043	65.9977933091012	42.4248263113466	76.1960614394666	65.4147590217723	58.2751422296663	54.3428292385896	53.5010080037928	35.0547438459573	62.1260152061978	62.2928594424646	52.159011860732	56.679714002649	64.2521165798381	47.9310985526428	47.2501629884811
ENSG00000015520	0.0753581216723296	0.0365359130960467	0.103123293180366	0.179055225110311	0.0450128229117939	0.0367212719615168	0.0359445898941472	0.00829435784455227	0.00249195340594922	0.00795857107227775	0	0.00481982108682095	0.00451796398991276	0.0104490420185115	0.00272981697531033	0.00565401984853042	0.00252881331883124
ENSG00000015532	7.00308831449928	7.72876646087872	5.73291783017938	5.98177333263072	6.07638850323772	6.91505036752159	7.95281303386671	4.15027515917132	4.81223162418625	4.84287194484579	7.63410092118838	7.04083551345598	7.70347372505048	6.43858053606446	4.50389270078455	6.16201989283791	5.77902794183926
ENSG00000015568	0.00150882869514344	0.00870516078459533	0.00481774077806537	0.00277027644576491	0.00360500699070171	0.000833269044466997	0.0107665111982614	0.000941066480872511	0.000848200861182457	0.00180593714718526	0	0.000820275448735698	0.000768903009560006	0.000889150497103407	0.000929163885569013	0.00192449204436045	0.000860747086876322
ENSG00000015592	0.0282710707541751	0.0116506748986301	0.00322394571105684	0.0032441837855307	0.0422171052417482	0.0156130435411363	0.0320939138522994	0.0308574956281238	0.0476784673517133	0.0634462891190084	0	0	0.00360175271326985	0.0166600997817918	0	0.0135222733353742	0.0120959267308758
ENSG00000015676	13.7570885435828	14.9506063537905	12.8197326703125	12.7102696830113	12.4212724351573	11.3250999182891	11.9319264306618	9.38215449772607	9.03214175516763	9.78178725688878	13.2275102880665	12.4392644629587	10.7510429459962	12.0746002769254	12.3652436808906	10.7635404522539	10.7291610238245
ENSG00000016082	0	0	6.11225822319077	5.42956524580389	0	0	0	0	0.0203478533707172	0.00433233989133528	0	0	0	0	0	0	0
ENSG00000016391	0.561293975072513	0.544869575449406	6.93280291151974	6.2406172593606	0.0298019061701192	0.0309981441749617	0.0546165188893614	0.0233388520758578	0.0210357449044393	0.0335910114692763	0.0818525281688551	0.0508579567666427	0.0730983094194349	1.98094298949764	0.97551505052231	6.6382009825931	3.91003990838503
ENSG00000016402	0	0.00410628323519018	0	0.00228682674717272	0	0	0	0	0	0	0	0	0	0	0	0	0
ENSG00000016490	0	0	0	0	0	0	0	0.0173900069459435	0.0156739392671201	0.0625724779515011	0.00435636566373448	0	0.00355214773578171	0	0	0	0
ENSG00000016602	0.0127603325656691	0.00525860826474204	0	0	0.00381099327668727	0	0.00620819905039391	0.0039793520964272	0	0.00763650594164662	0	0	0	0	0.00392902130839404	0	0
ENSG00000016864	12.6837452722327	12.9649005927464	12.1832933987418	9.68070101558213	9.25984830595973	8.53417503178213	9.50541957095195	11.8491314972711	12.537659841363	11.0968918154321	9.59632619233373	9.93343594147018	11.189894481903	17.6327404525577	21.5983494319127	16.904042695874	21.149013260434
ENSG00000017260	10.3424250659504	11.6325046750835	15.8116066853612	16.3722765502929	9.81813936498077	9.26470896387005	10.7166862293176	14.8789251262843	15.3077789526224	17.2776408549285	13.9435516789379	15.1801008378422	13.5883279291699	22.6747318413007	23.8596241297693	23.0606307153976	22.494367868349
ENSG00000017373	0.0168934071771887	0.0104428090111803	0.984427217234478	1.06911878028667	0.264882180316797	0.267059516603429	0.56848333236452	0.17121861714124	0.204180603858847	0.289397947005201	0.142533172083655	0.102173212288914	0.110839896967222	0.0323545937803125	0.00780244830167612	0.00404012411489548	0.00963724448108963
ENSG00000017427	0	0.00474555745221806	0	0.00132142220718909	0.00343917756068551	0.00476963324698619	0.00747000316059103	0	0.00647347065069633	0.0034457289700839	0.00179921618855857	0	0	0.826195299485448	0.409527230400668	0.739894252165584	0.20036131583544
ENSG00000017483	6.01740871094961	6.05857142818711	0.0819745996859708	0.063862597945447	10.7586949820282	11.7143954238208	10.8417446811886	16.451440211498	16.7800721100959	9.90145062957788	19.2167793886193	19.9591215517655	19.5658418019509	61.9704686178643	59.1115601031359	24.2860904549304	29.1388887070394
ENSG00000017621	0.244669319287649	0.306367070146616	0.309060936297466	0.278605100899438	0.177060996644666	0.174099003811727	0.186186582919446	0.261183986699231	0.272440813797224	0.222451819351699	0.161734917628946	0.130456620629261	0.172639548807758	0.216274896783313	0.1361841029615	0.27606426096325	0.397258786878384
ENSG00000017797	13.0363647768195	13.5388166405719	20.1921035929742	17.6681988991119	27.3657499787224	26.8431539258741	26.9487796138859	28.6476003056945	26.0230204763303	25.8452275188139	27.6305926392921	26.9151897252913	24.4122227088369	11.5785752760844	10.3546590722174	11.1825588388036	10.5124948536909
ENSG00000018189	3.95521213088881	4.41553215778032	5.53618114789774	4.99358034447934	4.3924653749002	4.09299999304673	7.05998780820839	5.80466364440614	6.13193832070623	9.73915161285052	5.2287184410077	5.52541303134736	5.50280064146261	2.47530684014435	2.8833889688076	2.15628482964886	1.75438601844297
ENSG00000018236	0	0	3.13132729794201	3.61066049220624	0.0138194493563917	0.0219034776083914	0.0214402028533857	0	0	0.00197796778684473	0.00206562483203764	0	0	0.00194769905881681	0	0.00843126412393009	0
ENSG00000018280	1.65834464516218	1.69415799371386	0.00734417508452368	0.0147805551722519	0.0352626692330453	0.0385305296518292	0.0748509211925739	0.130545314936526	0.13274793192116	0.229643975097556	0.103978354269956	0.0977419273464099	0.136747042848212	0.00316265379675094	0.00660995793191787	0.0325151759246861	0.0367394952987598
ENSG00000018408	0.282263773937769	0.289665995230186	5.661387390635	5.74011372154081	0.538863486998929	0.596025571007851	1.08964753193681	0.0759430470930661	0.0622262654845848	0.0745246914387307	0.0553439156234329	0.0586731435618306	0.0775620514754665	0.406059485368607	0.477161494260354	0.275312392139496	0.5604268727479
ENSG00000018510	6.29959265183948	6.61080642185134	22.4558819599989	19.1655367533976	19.4539109416698	19.086022889025	17.1263989900326	16.8890975229831	16.8574297185778	14.9611504705237	17.4418528363542	17.6287981501116	12.7253645068435	20.8999081896555	21.8177043383568	24.2265128260305	19.8304462474795
ENSG00000018607	0	0	0.00598628927408187	0.0421670742540963	0	0	0.00425661749997884	0	0	0.0078538923847431	0	0	0	0	0.00808173548722089	0.00836947921208618	0
ENSG00000018610	5.09220999871682	6.01578530043044	26.0316568596122	21.5080048304403	15.2723990803916	13.6270056890328	13.3841807353344	13.6124183112298	13.6401764797893	12.3663001436707	6.47112542834074	6.10015495722706	6.43287684850457	13.4721551664666	12.7030430252293	11.9075914410911	14.3159052530158
ENSG00000018625	0.00739321269166822	0.00609357305749245	0.0016861983442714	0.00339356665275901	0.00220805247167861	0	0.00479596026990311	0	0.0041561572842316	0	0	0	0	0	0	0.00235748747574482	0
ENSG00000018699	9.15898811236334	10.4769489637168	19.2787985588017	12.9041346889054	12.9108231955511	12.4415466435101	10.7045042681336	12.2958269049388	11.5098140489215	6.60988021720479	22.6773931481816	22.6154267944074	21.9962148032973	36.9416710996988	40.1345936871601	27.1589574154397	29.4983080352429
ENSG00000018869	1.05622316863802	1.66196212098539	1.36115151572887	1.03744304098943	0.908851770344595	0.815821152038437	1.01817156221734	0.110563369034489	0.224218883741893	0.388986944151972	0.0369295972509471	0.0240929889098829	0.0451681729854476	1.85858688347731	2.62450770344173	1.2011742738488	1.6728068012529
ENSG00000019102	0.40644599801088	0.308197776421093	0.148319513578509	0.126862991356249	0.0582666807261112	0.143657445319841	0.110737449961042	1.15597399524048	1.58113051454737	1.31349768660763	0.0304823910269689	0.0265157475712119	0.00828503731669756	0	0	0.0622100116853668	0.0556480204629957
ENSG00000019144	0.0889404697266378	0.102104484368342	1.26443127327975	1.81815550019384	0.21819531066891	0.223372039205023	0.526814685672749	0.148587754910367	0.148805476715087	0.160948357876828	0.055585862771391	0.0535331574577606	0.0588136667586269	3.59337508226259	2.00110283686731	0.243090967982842	0.154630700970003
ENSG00000019169	1.32139719018541	0.387649728445328	0.00510806982790825	0.00514013534850319	0.00668894394739387	0	0	0.0628599818175881	0.0125904177855174	0.0402101157013976	0	0.00608795102164109	0	0.0131982608660948	0	0.0071416335364314	0
ENSG00000019186	0.164117409227032	0.758464215662856	0.0133681736810439	0.0161425096518703	0	0	0	0	0	0	0	0	0	0	0.00721903260540275	0	0
ENSG00000019485	0.58129352156988	0.586734901991928	0.597560991597758	0.672850878154382	0.973718780276195	0.986342090645436	1.12988511325926	0.746131038024434	0.743540824397725	1.11674193144684	0.279053319990692	0.256480408808953	0.158847265130416	0.484045679972786	0.386504941992971	0.311616593121032	0.237896042608949
ENSG00000019505	0	0	0.43661283359243	0.392068941098468	0	0	0	0.0267711205749684	0.0168905189926838	0.0308247900233059	0	0	0	0	0	0	0
ENSG00000019549	0	0	21.9746343589959	13.8894340759729	0	0.00563424248734696	0.00992713336322847	0.00636312699380493	0.017205616943092	0.0366331422187579	0	0	0.00519902429338777	0.0601209122274565	0.0628264625518399	0.00650633484760775	0.0174601150970661
ENSG00000019582	233.367975334697	222.025590596699	0.103395098096375	0.0805503119814432	0.0480431718382382	0.0403810972240131	0.0355743064304136	0.0319235523238191	0.0287732961734664	0.0393829289619373	0.0548376682796727	0.0437265552493436	0.0857022578714669	62.8283208025206	46.3205735508139	76.4709274336144	68.9886546349707
ENSG00000019991	0.112520259743815	0.0754864734777487	0.0561003514773967	0.0660614562689218	0	0	0	0	0	0	0	0	0	0.00154204700127072	0	0	0.00298557436225731
ENSG00000019995	11.2191194560972	11.001541984555	10.0597208921575	8.40035946706393	12.7112949521457	13.408707404603	12.9579420076746	8.54811841513701	8.93626383558842	8.95995842131136	9.00742023787742	9.1151285417902	9.71424980107892	9.14105315134827	10.932768948321	8.34906176071279	8.61413652407808
ENSG00000020129	8.30018111061803	9.34652113718013	17.8052915614789	18.1669976967967	10.3682222563906	11.3250244891968	11.0941943767356	9.0248371210862	9.98682078681025	8.87766490718809	19.116267664633	17.3674533504012	14.2143269718073	16.4372823826053	11.3891228664658	9.41214576632598	8.80559849799377
ENSG00000020181	0.171209700443401	0.0759839518632759	2.45855063370474	3.26741197626664	1.75426849161867	1.81468344978271	3.87867369029892	2.3821186151663	2.68751201332793	3.39108436724784	0.240755278471809	0.214795929978648	0.181209267607294	0.0135818335726402	0.0202757725276904	0.0398955828486179	0.0563484410288572
ENSG00000020219	0	0.0802393255115329	0.00634389317336992	0	0.0166144736757848	0	0.0405980615320562	0.0086742268816385	0.00781824330229708	0.0249691847500614	0	0	0.0141746397102878	0	0	0	0
ENSG00000020256	2.01968052694017	2.20215738618109	8.58286042717038	8.25186544628763	3.07262572036771	3.43989467181184	3.64125795159402	5.46418275275674	5.29532512854884	4.60577078382246	5.97648292478111	5.61481534087046	5.6599415370032	0.870587240762566	0.768382811615506	1.51933379784543	1.4501835427445
ENSG00000020426	2.16849718907704	1.94120741764427	10.0811372690504	9.54720228152009	8.24664236934547	7.06238957284735	8.04749166204407	9.5238971416953	8.63147411260737	9.10228534375135	8.3649885242153	8.48156324725454	9.85662636684282	5.39554465688602	5.98333220976302	9.46549337262653	10.5254091299318
ENSG00000020577	0.306080220424825	0.203396659078689	1.34207588256995	1.25215471006421	0.425073868659577	0.458511598073836	0.987803878092048	0.0155109716843235	0.0139803295599498	0.0263315133181831	0.00478233732682766	0.0156000618414032	0.0243717613753305	1.09463631860039	1.50673963901297	0.237900899247081	0.246637635695429
ENSG00000020633	61.8355449675829	54.2074480366104	1.39750800572553	1.1881447972733	16.9623818369318	16.724315900802	29.068582332432	7.67182531184936	8.18800801060988	10.0358554799787	16.7936240823411	15.3338907971119	12.9977752426151	85.8211882861721	74.8014619047838	54.7501959634685	44.876754980631
ENSG00000020922	11.9104071358322	10.1475369630016	23.4305257225435	21.2186399834668	17.1018581809823	15.8554495016328	17.324310507281	10.941794336471	12.2184293014171	16.2759421817914	12.3541506489223	13.20419276207	10.4859441320228	8.57765344282531	11.3545139936779	20.1561141195938	18.7582797540579
ENSG00000021300	12.1762750975964	10.0358294789687	1.86000427261284	2.59522339036422	1.11633904901403	0.943514609956928	2.67270708917585	2.97889796664529	3.10412628563004	3.73669189839384	0.106184757228347	0.0795382840854949	0.161139189197898	0.214151347478923	0.15112992808132	0.517689530311257	0.463082979664765
ENSG00000021355	33.3846729757621	32.3221286132702	4.35518688742985	6.90007722083321	5.63408338744198	5.06163159401107	12.2186825488853	0.130532863668947	0.150107363192088	0.12956731330317	6.63015627272273	6.39119929740629	10.8638463528851	12.4182297387763	13.0126262717538	25.2397549207592	30.3914321071926
ENSG00000021461	0.0354087099103623	0.0291842761339068	0.0121137001964501	0.00812649535326094	0.00528757204054443	0.0097774458981945	0.0258407433477803	0	0.01990530690197	0.0105952890422314	0	0.00962498112090633	0.00451109256179122	0	0.0109026606496805	0.0169362617363964	0.0100998688596971
ENSG00000021488	0.0806819564476585	0.243829738704445	0.0204460476939185	0.0205743962062729	0.0160642831728516	0.0148525314086936	0.0581535575276277	0.011182638274827	0.0151186822734447	0.0429196922311413	0.00560271902844557	0.0097472854632205	0	0.0158485854874535	0.0220824008538003	0.00571715676636153	0.0153423113790932
ENSG00000021574	7.27957023377768	7.05265212837363	12.8686937841783	12.1294997126217	13.412804361831	12.3221326328802	13.4786654585413	6.98317362176408	6.91418262023341	5.63138697981118	11.1673883615595	12.3387900602775	9.79767248196517	6.67951753850673	7.86568510212611	9.02296969024729	8.19095877131456
ENSG00000021645	0.00205392384349918	0.00169286824508546	2.1304936823671	2.46441079772851	0.001226847328331	0	0.00532950291660341	0.0576470675777528	0.0508037519782967	0.05900085084655	1.23231150103204	1.19143000755618	0.408207114303419	0.0363112276232172	0.0366804555690839	0.0078592621732197	0.0105453857921936
ENSG00000021762	1.2504382444671	0.773611991557884	2.16632310920077	3.08023127113395	9.62787831208413	10.6547510005827	6.23437448951896	4.76696053649395	5.12921579919911	6.18634461225838	2.94863988379709	3.07690638438189	3.09555449454477	0.108418957681225	0.0384061043512721	0.0556829321487737	0.0462516094713425
ENSG00000021776	8.74444686693427	8.83200385241382	8.38041197852862	7.5806473278685	12.5254952267199	12.7232326723826	12.829153506351	11.7454123506407	11.4388902438821	10.2683021052746	11.114679623381	11.1088807693396	7.48320091651163	15.2698682055022	17.9054878603774	13.6009317867915	10.4672452634949
ENSG00000021826	0.100311681776412	0.077166199295082	3.65852149230678	4.99528137339383	0.214373480383735	0.189585462355742	0.206784228385605	0.816126479751004	0.889725669715833	0.851123099172812	0.328787980733633	0.306605045386818	0.332842092798803	0.0302135790805274	0.0356914944094769	0.102357031865314	0.101733646499438
ENSG00000021852	0	0	0.00778283413134573	0.00391584514090807	0	0	0.00553407068154082	0.0106417411505041	0	0.0153163852222802	0.0106634381215633	0.00463790772223958	0.0086948870923495	0	0	0	0
ENSG00000022267	6.6901159220578	7.365031271419	57.9389828977466	49.2911548541912	3.57430246452762	3.14348345794864	4.92624842253769	8.91207084986526	7.92939674559833	7.10023636565143	0.588483774191027	0.711547896535839	1.07245410041807	1.60362472688304	1.38876085001497	2.8283728346109	1.97675572844676
ENSG00000022277	16.770995116827	16.0809862928593	22.8136509603759	19.7793465307647	24.4442899821915	23.680130552499	24.5884403520628	37.5272475513165	35.3380175635225	33.5565302837432	43.9998904775024	41.6255278215772	48.9579302061468	36.4484223867501	32.6667349509538	37.7102484544319	40.280244481927
ENSG00000022355	0	0.00349265772807494	0	0.00194509308145943	0	0	0.0013744520285698	0	0	0	0	0.00230375867746484	0.00215947823762485	0	0	0	0
ENSG00000022556	2.76955509287399	3.84502722492085	0.00504657556101121	0.0101565101120274	0	0	0	0.00230011972118848	0.00621942307367906	0.00662100669596115	0.00691442799788048	0.00801954707682041	0.0169139174619987	3.86834691321779	2.91145769096323	2.51886987278948	2.13536313381264
ENSG00000022567	2.51257663402332	2.74856176824674	2.18364644456687	2.22218297946948	1.64782071979141	1.74906444331125	2.24835347321547	3.70101287463976	3.78583536561719	3.96392189436784	2.61830329691409	2.46138094694032	2.46297373755018	1.1714568128688	0.906055683359136	1.87318045408383	1.65553722835598
ENSG00000022840	27.977659716672	28.1871014255914	37.518426239176	38.0433030073319	26.5464930078875	27.7447892421661	29.6682306573444	34.0224199609242	33.3982096335142	35.2646865686293	25.5596061041028	24.5061808835066	26.5131850130871	37.1188221402395	32.7307688603672	23.9886044337508	25.4837860496848
ENSG00000022976	7.36094551370256	6.46824230535665	4.44526969389494	4.16566766230253	5.51778697335527	6.03456271692337	7.08561342020606	5.75376119898051	6.49591635440604	6.06120600363903	5.21936987720543	4.94510714572764	5.81651970314431	3.86698781994136	3.91288598710665	3.71783485741903	4.36539077129089
ENSG00000023041	32.5685381090976	33.1890410808427	29.2659572653768	22.4350935910977	26.1640018022362	26.0355814149835	27.9307908255433	30.7023683156002	31.8156191344995	29.1290675478474	23.7198311567495	24.3818107969035	22.840014421298	23.7981278494901	27.3798507824993	34.5246587867415	34.6894574415973
ENSG00000023171	2.51875708206027	2.48058132526195	0.97501027875972	1.4820872653863	0	0	0.00541030461768037	1.28411940748019	1.53516368721596	1.70844426801024	2.29051196574728	2.25543256427019	1.6296541200757	28.2171427912099	20.3344720305782	24.6905444849588	14.8215265387021
ENSG00000023191	13.4213886351935	14.802384095882	12.5051852136581	10.1742905533081	12.0337660818214	13.4681828756919	12.7490588050011	19.4778228063316	20.1867763716654	15.9791326469287	17.1138881920328	16.491530449321	17.3735174486043	26.75758114605	18.5055682306126	16.3952837728288	18.5960219469831
ENSG00000023228	8.9546343939434	10.0723522065279	31.0072058212241	29.1004558015815	27.655384388058	25.2558164659728	26.70550529502	28.6462266185987	27.1443412548346	26.2507833013175	20.9642015970142	21.5501881849398	17.2638396521802	15.2079012856002	17.3386495536021	21.7255532869963	20.3396726515456
ENSG00000023287	11.9325841192311	11.4124029148234	24.1944555825169	20.5573493125862	15.9680648320721	14.329646236302	18.3183251827697	10.8785740431014	10.8878303860495	13.2686411709198	12.2210730640474	12.7731967941073	11.3858672989271	10.6009297872722	12.6199478201278	9.26138103488433	8.34028999954024
ENSG00000023318	14.7054473145344	14.5713651633599	15.0171949134995	14.4531996749728	7.58916914340911	7.27364222577696	8.54842619490496	10.2518103473692	11.1976475614446	13.3156742511307	11.3818175154856	12.3361265292862	12.9347354411429	17.8773012931979	18.9446868583172	20.8182501788157	21.5992582784631
ENSG00000023330	6.90358143851717	7.97509829738883	25.4059863579914	24.2886718333193	22.5264746959478	21.8260467421614	27.5072358014839	29.568086179216	29.3029115447639	29.013857919208	20.213158761571	20.5474180466579	21.7073204850357	44.2207990536584	33.3210846443297	51.87242162581	47.6001522502009
ENSG00000023445	51.474406640573	59.7427850032037	0.157507237589064	0.191337486130159	0.267572058150052	0.250824671030781	0.535770730261232	3.67866961471672	3.61644105393876	5.59620685490994	2.25913998532958	2.25773583408325	2.51741146696517	620.204759895482	585.634981853609	554.144994518515	424.198574430006
ENSG00000023516	13.5206317454076	14.9978563252015	17.1202522837958	15.261427928144	8.13364382906603	7.66018945317046	10.6546137513053	7.89678759377188	8.53548214437737	9.94818868463648	8.64825377575069	8.61835354327093	5.29836535941297	20.7987522581814	22.5244041763274	24.3104065691609	14.7644738834387
ENSG00000023572	2.24030280658807	3.23503993934686	14.0369404963078	13.1214122527431	8.74631171611873	8.08656496378349	8.52203004335255	7.92543876990205	7.30455041095677	8.06579632646787	6.39584234944924	6.8984218038385	9.11504625915002	5.80891123454047	8.05697389581278	17.2363078001072	18.7410880677979
ENSG00000023608	1.78816651365847	1.9578792478275	6.19747726541526	6.4254846382125	7.72282147525677	6.61262360409179	6.51919881298905	7.94918431212371	7.44562276514927	7.33360749870741	7.14913065456305	6.80496312065524	7.91093793593065	5.96616301080683	6.04032439988521	6.7361387903992	8.23082272143288
ENSG00000023697	5.74673539906687	5.33617273664699	9.20272586412993	9.69950579071491	8.49613313621469	7.58438675501801	12.5942371360856	12.649489831271	11.3139094547639	13.3212880131758	7.3568736995426	7.58166657192066	9.11891701359247	2.46644353623471	3.84602073325422	9.69151015844305	13.3186346503626
ENSG00000023734	35.1376995560167	32.9791560020652	142.541908385351	124.325988043007	122.05605542264	114.744938778414	111.574600374255	160.738602759676	148.179727543029	125.294420450064	50.0407901644068	53.6842790283561	54.1105042713071	101.038498104516	103.743845803041	98.1570629302556	116.684661993892
ENSG00000023839	1.28136405339533	1.09306400081924	0.344219317841574	0.360098153370187	0.236532306396498	0.214564104787721	0.36471807973904	0.265621752436515	0.306612634155105	0.324174701239966	0.347880124552968	0.402127139674323	0.390268863076016	0.180520949609284	0.280666535306201	0.259687534872313	0.287705266257658
ENSG00000023892	90.957794740982	91.9764555129856	2.28273434543074	2.91627260350013	22.0057679017767	23.6094432677719	30.0468757578244	59.895669568481	64.4503886509984	58.5334069560463	63.7655003430669	58.917046118335	66.390583994804	21.9616051114948	15.8323343253422	24.7217082498919	27.411667067783
ENSG00000023902	11.8122928365807	11.2892574411703	3.97344125039506	3.53755930897663	10.2302143455232	10.7735369138297	13.7830093492053	14.1970951784808	13.555608134027	20.2827513669672	21.9116952245441	21.316586714966	28.7418065065189	12.958614470574	9.512798628434	8.83754481915364	7.8670255368874
ENSG00000023909	2.95455836517587	3.8205932019179	14.9948102684806	15.3832409731051	10.8217728134452	10.4002349972234	9.78682224305238	9.90560553820193	10.416125964825	9.77940841114537	9.61985084831602	10.4947756559932	9.56375127117552	8.85110272691653	11.2743127532188	11.4740389422528	11.9517119527774
ENSG00000024048	13.9190528814776	14.0166593041529	8.86212473147017	9.73731540640587	8.88909797683671	8.71589695798722	10.4283816943046	9.08166390861712	10.217659304127	9.76860448050351	8.10234624847554	8.79663044770155	6.78197665767684	12.7268774317406	15.4891216952413	12.0568538878617	9.69122100356156
ENSG00000024422	0	0	1.00972204568915	1.9367802008569	0.0035448163310303	0.0065548515708008	0.0327226792159984	0.188772226814429	0.226858595867214	0.259264535204945	1.55405544016565	1.66800702012587	1.7329011928865	0.0524582927745561	0.0182730037653962	0.0378471988841216	0.0778665647875447
ENSG00000024526	0.102525727628327	0.0780026892603403	34.4312094225371	41.7245158725666	7.33002212401056	6.38076053073315	7.80448223122644	5.68381361000729	5.89435954724127	9.4395698445354	8.65770122055816	8.92024958908875	9.73006906917815	0.0534469207176538	0.075278956874022	1.59187664725245	1.56118586044176
ENSG00000024862	12.6988509633072	15.5074143206383	17.8603661532812	16.3938191771324	19.1304780563692	17.9624621887051	19.2617177285941	19.0438012562372	17.6282049902482	20.4707925060122	9.40514885923552	10.5501952987753	14.0450876723475	7.54760986374431	6.76599005384818	14.1924212933185	13.5121527619409
ENSG00000025039	1.40458505331533	1.13497603852782	6.55354683538101	6.75059893771297	4.43346027061193	4.78094357209251	5.44457465501335	8.8234742064624	8.97975802886389	11.3451271734831	4.85964958020172	5.14808397258382	4.52391786832533	3.04579274127841	2.95106993287074	1.31437456602645	2.74163050973486
ENSG00000025156	15.9795047400611	11.6748155101951	26.0882353879835	23.401784912147	13.9422746444178	12.7718473980872	14.2963066699049	16.0386999784226	16.1384830969691	17.1547984361842	22.8224638165657	23.8081570321265	21.2783753376858	7.83035460034064	10.9473869321019	15.9553933725891	18.6046524091253
ENSG00000025293	11.3485549827405	12.453470826841	8.66349239868996	8.51815768467153	12.3665087813225	11.8352715939453	11.8159691468537	9.38303513539524	9.26629365107253	7.98478858043034	15.2524436666506	15.8972112016395	12.0373065368294	6.61041281733617	7.79615600465863	13.748911621645	10.6308424440971
ENSG00000025423	0.194693357638733	0.464514254266023	2.0005377771614	2.4034861135801	3.4276127206487	3.02192794197674	5.67007680154311	2.25607020129911	2.16016823636311	2.7902404560709	0.505928980648318	0.696349591438811	0.741510839844431	0.144925269404636	0.2902737423852	0.555472610207076	0.590411127905223
ENSG00000025434	0.974961636314659	1.10381164047651	2.14788224445064	3.15475747877989	1.95187570746559	1.9141048912594	3.50456740922441	2.79320484323179	2.74643769689308	3.68998128375631	1.29901090449765	1.28432372911422	2.33134010944186	0.539818283737288	0.445350858682589	1.38362165888347	1.58300222530139
ENSG00000025708	8.52709992395569	8.34591183428167	0.665329172235548	0.318658975169962	0.397921648894586	0.46859587472627	0.313876820302656	0.314905788430761	0.461224547199187	0.566544785307869	0.350608706430678	0.32023355861907	0.328766251882832	6.88045812155385	4.03336049293497	3.15284836330718	2.80828070495547
ENSG00000025770	16.8304016505352	15.9798161098265	27.5554211154706	22.090105759149	47.7151662687851	51.4450594633876	42.0145708880075	44.5944095116935	46.8674460009801	44.953173091919	40.9378728536986	37.7503978030504	40.6575122683086	13.9414836518516	12.1538549098347	35.4943458228975	39.9655694157756
ENSG00000025772	7.77922659641977	6.84910519239582	45.1362030733982	43.2739818635516	19.0115909221315	18.4941195258337	16.4391434861477	25.2527020845335	24.2840400174885	23.4938716293829	30.4130098330375	30.8687194592652	31.9043849228894	56.2290365815967	48.4203973448852	43.087864905669	45.2995037161388
ENSG00000025796	11.5145417579446	11.025603368742	20.2450349725471	16.937359533203	6.68189746003529	6.39048945009255	6.17940603001644	9.07731225499753	9.05335639582964	8.50538771219058	15.8414339177183	17.4530992092974	14.2129675266886	12.5292933270684	15.5558189582033	13.8999300997664	13.4158885726157
ENSG00000025800	11.5724687749613	12.1367597886313	20.2916376096768	19.8907470536635	11.7155317400687	11.9792219061497	11.2251870869762	14.6642189377306	15.4577318845015	14.3351834865403	13.6019484614349	13.0734214103675	11.1603796184001	16.8215371673124	15.2658169382321	14.2776630227143	12.3967120040132
ENSG00000026025	111.632661756227	148.23772461638	69.4610304467039	53.1777314625012	103.973858132993	110.070754147457	177.781879645518	120.666211006353	113.292637837039	133.014090894526	111.801101558653	111.461856396298	138.140557184795	74.3068586206822	62.7391685670342	58.7050173485822	64.8765432189963
ENSG00000026036	0.618132823269246	0.540216381698187	0.88355519617817	0.651844811240996	1.16814314700249	1.43758554645627	1.77676222234411	1.23304264173704	1.59814806824724	1.8926802062788	2.79748672606396	2.44793737629276	1.91445233999661	0.951484648112289	0.664509555447882	0.970233170725515	0.802533868924797
ENSG00000026103	20.2550594463868	19.3502729692569	3.89666425157023	4.5511453924563	1.54991769883572	1.56295025468907	4.01517336012321	10.5867891949028	9.52002596724463	13.608149609761	7.69178609199105	8.04111508808071	9.94565465592576	59.1036333108757	65.9051144310492	43.070961288915	34.9333963561623
ENSG00000026297	20.5477529628266	17.7593910996551	2.30343893732855	2.39077950584345	0.691782425994524	0.938768170693323	1.24608578163729	1.84663595422166	2.08619754364135	2.81898022224904	1.36007390485348	1.36419112600126	2.07202601088382	0.733864250885562	0.531070962148886	0.716760050832971	0.859609860182241
ENSG00000026508	86.1220251364092	80.9891222420016	0.238573264505169	0.311242348621737	2.05691808413004	2.01167547659463	4.996128205335	0.0288681029818347	0.00520387248033611	0.0180046189042689	10.554001672885	10.0449594223808	9.55266449739943	145.028090473838	129.25531203009	52.2465155792572	49.7191645677825
ENSG00000026559	0	0	1.75955697010389	1.04639468782297	0	0	0	0	0.00698385234153965	0.00371739730270391	0	0	0	0.0109815305525391	0.00382523979571234	0.00792286879521926	0
ENSG00000026652	3.7718602871868	2.6483979218024	4.69141912237102	3.8642827022791	0.406013003325593	0.43135363292661	0.695076398639181	1.02827024296725	1.21025808683379	1.36236474024653	0.937680074248009	0.943317636919233	0.919508080410124	0.353950620807331	0.398799625611469	0.349945350794933	0.390585808630317
ENSG00000026751	7.37778233094836	2.56321174157187	0	0.00232109934612036	0.00906145599476446	0.0251338123816533	0.126291363436601	0.0536166699821174	0.0284268881147813	0.0756559789885657	0	0	0.00515385466442698	48.4625819864639	44.4216523089738	13.4478479647577	9.10134414027644
ENSG00000026950	78.7960611692935	67.1793415282511	1.44544010546729	1.46799930391708	1.25851268473935	1.21225699103187	3.02349068095576	6.65955441767642	7.53600852461091	7.58304282825364	7.45481208987804	8.07738410238526	7.60787180768456	5.10991119954053	6.09975068689715	8.43416878333893	7.03931909112581
ENSG00000027001	1.63317088262081	2.38239032552172	10.1178374232551	6.50213845039993	3.80413415993569	3.51340909966337	3.00985710779543	8.61351493147133	7.63291399041562	5.52486635671024	7.85380996822123	7.97972238735968	6.87752936280717	2.85908730288141	3.36227238177563	2.86315781400419	3.68384342096392
ENSG00000027075	36.3556085133347	34.9160013751712	0.949972256976995	1.25072289392823	9.66606464742728	8.4946902818313	13.0108652850085	14.0689973041014	11.5574439688619	14.864400299789	11.6084954631609	11.9355720734873	11.5705657851806	12.6293759687828	14.0293937180524	17.5526629648106	16.9073455728602
ENSG00000027644	0.0182562060506279	0.0300939604909527	0.0353919843026389	0.0356141547975197	0.00272619377899076	0.00504110619726554	0.0103624144510365	0.0113865169965598	0.0410515249183934	0.0327766440083143	0.0171145986867749	0.00496249761771881	0.0116292623382777	0.131789848332675	0.123667505428448	0.200837967542564	0.161427623628916
ENSG00000027697	16.3924160102841	15.1146509511307	24.5005462521806	23.9844565142059	7.72111788296575	6.9611948909472	18.272308880814	11.6436154156363	11.739897480769	15.2792963287613	5.85810894063661	5.99783571677971	7.80910520289896	6.52704478251478	8.39356382296401	8.47634621904051	10.4813461825787
ENSG00000027847	5.62775341554319	4.90718765235135	4.28063301482269	4.32702477615762	3.15270007291004	3.13670069211755	4.25916265832163	3.81951896014253	3.93933780478409	3.74689806067747	3.00337238872742	2.80264330014716	3.38563585409789	5.78912768866761	4.61507611616951	3.33291789551419	3.81969578629203
ENSG00000027869	10.417236817299	10.5339029811076	2.33785090614584	2.0036890105384	5.33112294242296	5.59949500143375	7.95104631047997	2.55498800300134	2.20386692629107	3.17259733749426	5.10301760356896	3.55218127892684	7.19312744638897	79.2317371077321	51.9145464448186	69.7038415802495	76.2460289035765
ENSG00000028116	4.32636797648799	3.91649375629456	7.62216357061592	7.66400249781045	0.0390956268389988	0.0289172704101788	0.0658106333409716	4.72319335407403	4.60664874574999	5.27229565697473	7.39171273533589	7.4688581712704	6.32066591624491	6.29087850148114	7.85169344206763	11.0322818473665	9.28236724502308
ENSG00000028137	67.5934502018415	67.9755533313492	0.135354355885985	0.0737771843143897	0.0110777863515389	0.0273124617230499	0.208531307030296	0.427985340888151	0.622067268337788	0.850914809034222	23.7417301625559	22.0167353929422	25.0672405847781	147.064847669428	98.5202312170214	81.1011736300099	71.7812376428334
ENSG00000028203	4.50098400307697	5.29402835722663	9.48337050208635	9.83699873713222	17.8589028767548	14.9627915679203	16.8081259862063	7.57123608338172	7.11702803353566	7.73090098605755	12.7458095879564	13.4012007323572	12.129718486472	8.24240886239324	9.68570111118139	11.3767763595108	10.2252723929978
ENSG00000028277	10.2795191242079	11.0035117178254	0.168668295731846	0.229535694647469	0.193523057166863	0.246994759072451	0.613374010277543	0.404144708391282	0.39197888050718	0.602750303417455	0.253105438124401	0.183793316699927	0.337386871313273	8.25956388410471	5.67971558577975	2.51088427539938	2.38666119043956
ENSG00000028310	14.7534473471064	13.8329873025722	6.54900421626174	5.42183698567044	12.8593840363884	14.8577004059981	13.4001581254189	18.8478931030693	19.6883220134561	15.4050822912882	11.5982765890164	11.0286535138312	8.60607840350718	10.0737362578666	8.80998618244035	7.41830192596039	6.41392293213638
ENSG00000028528	16.9380668805362	19.2807263899371	8.45693156599612	8.3900216034032	15.3259055718413	14.9875439919967	16.8792864563437	13.7750565892329	13.9134051598309	14.9113442802329	12.2524607597883	12.3596803556968	12.812483748002	16.5836760809094	17.1323915290103	13.6227986552369	12.340408673404
ENSG00000028839	10.0708440569248	11.3892815515454	16.8371804739063	13.6293983724119	17.736163654973	15.6717926216405	15.7299560517808	15.9892691357464	15.3187451780777	16.850358293253	9.06455026008432	9.39948417479735	10.3600260928692	12.8205875551573	14.4459218217892	15.6370644250381	18.8183672415465
ENSG00000029153	0.186175343990909	0.191809891623788	8.11018928386349	7.21466910685131	3.99507674701119	3.23875451993572	5.21582012841769	7.51288628749401	7.04885438664415	9.42316665759244	4.46514416661341	4.79249784676939	3.66456376668419	10.3212365727429	16.291783470534	27.824880785663	24.4517683751639
ENSG00000029363	48.4781401488887	43.8365045532204	90.9200628374876	55.394950046898	68.9123172843064	66.5132658409023	56.0417789849972	45.2519049682076	44.1888927881835	29.6295030058032	39.3187280911911	40.2549642674803	25.6399884593384	56.4765528611127	67.9870134540325	57.0438082424785	52.6353139290344
ENSG00000029364	7.26233334939136	6.84886785150467	12.4888355982736	12.1164781646235	19.3589304808746	18.394142083056	22.4071602083913	20.9243138438887	20.4184138864642	22.5119454447674	13.7856385598906	13.7529731290825	12.5857333130546	14.9077519182384	15.1245693137045	13.5990713585996	12.0659818539661
ENSG00000029534	1.00894658084245	1.14076495233485	0.330420550964565	0.893579616145285	0.00128774094514602	0	0.000699253583198672	0.00537851867760454	0.0193910388562575	0.0270940741643874	0.00943159822373479	0.0164085473132591	0.0120849993344402	7.82216214395513	4.45151929097769	7.41616615643739	6.38792622440092
ENSG00000029559	0	0	0.0822433856512778	0.0724147044789612	0	0	0	0	0	0	0	0	0	0	0	0	0
ENSG00000029639	3.17393917534415	4.55870979997384	10.9224311266925	9.18259817500152	4.09158740703167	3.62317623741702	4.26137196747881	8.22624871702756	7.23748155804552	6.5590105835556	5.27553334295985	5.82881258012781	6.74731501051424	3.61041899218568	4.71087788016906	6.59344268586355	8.92217837639694
ENSG00000029725	13.6917054436573	13.006136278015	25.9149284587111	22.9214279079948	27.5962377699386	25.3223915953598	24.4139462329656	22.1896886570902	21.2059311942531	16.9149142502626	21.7532510915876	22.2243090011664	18.3890163425035	15.0339939831129	19.9733749236522	13.9754087374868	14.9083155021497
ENSG00000029993	0.921389614890831	0.68686411425314	60.0184427025965	41.207200462759	41.1650745605389	39.2332032054203	38.9630250060339	31.3290378096864	28.9170745802161	28.4697045787423	36.6342349465412	37.724879369115	43.8259635879215	5.07005851315049	4.50312590065415	8.13672034528654	7.35879958558171
ENSG00000030066	10.4107291925212	11.1901768500456	29.6551131517995	24.5189152693971	34.1592009705673	34.3479677593113	32.7579916330398	28.6504829463945	29.021378206427	21.6796486717427	22.8602795261793	23.6372765615099	15.9524183040077	19.7882159292638	21.8025283854654	30.1611409457586	24.2626069937449
ENSG00000030110	12.652170875955	8.55744897890701	13.2148695645506	15.3954966820607	8.39776996242568	8.10460555708148	10.1227246022236	13.867322367315	12.7528963772793	13.2751914404737	14.1651639728006	12.6010193395234	15.8782100614945	16.3097930740951	14.4445104344461	14.7361165747869	19.0519969978965
ENSG00000030304	0.00557367171799455	0	0	0.0153502629488218	0	0	0	0	0.00626657375534848	0.0100068027942549	0	0	0	0	0	0	0.00317963312197789
ENSG00000030419	3.21021825702263	4.90394353893376	0.261581246222471	0.22561997369074	30.0533435965042	25.0644505552887	49.1015946232992	16.4230755981919	18.4866994968044	27.8610495247377	16.4017880229073	17.0401390394855	10.1408585560394	1.769400757807	1.18966585408269	2.35712478536394	1.44225218162976
ENSG00000030582	26.8726205541236	26.9077367757113	30.4682158415518	30.6534059687973	5.11610148701371	5.39131700046637	6.83902027003986	23.1299196221111	25.3612129783401	28.0912266271368	12.537199594908	12.6820200464969	17.7457025990042	4.22890838204021	2.98144405913905	10.0431230190499	10.2062474500304
ENSG00000031003	8.4876622845724	8.59374692868321	8.3391295773641	10.0145208673991	14.8663567403271	13.8601686563759	15.6504096017069	11.1549691294481	11.1537989643418	12.6230231783806	12.8319284586525	13.1941342075235	10.2696201626398	8.94554489482762	9.91881083033103	8.32007125533916	6.99571689131888
ENSG00000031081	2.65461558393943	3.36987577234186	1.34217147551731	2.46774315762246	0.429756094983295	0.43981314741223	0.99540528489115	1.406572476777	1.43652722364521	5.20550028211989	1.93662365566651	1.99078333938746	2.15309967647923	7.44752797480143	8.57103186400155	8.68000258808754	5.01446542108135
ENSG00000031544	0.0531686594714547	0.0821666923695848	0.103074228905373	0.0915187672526817	0.0158793199733164	0.00734076012339467	0.00862259713955176	0.0331616461315737	0.0597784266653511	0.111366983310008	0.00415365724147107	0.0108394377739011	0.00677372163146497	0.0156661058182193	0.00818555452716521	0.00847699464586976	0.0189570761497312
ENSG00000031691	2.56160202812845	3.74976137036843	15.9325586457738	14.0055373970623	26.4020743999721	19.5623159315266	19.9274828905743	16.1765930515378	15.6527861857596	17.5337764921566	16.3012956300785	16.5880895976615	18.4659570523092	2.1778378402147	3.9683497984764	37.8291059710504	42.2262494270391
ENSG00000031698	35.8079348070316	40.1381179201624	59.1280148707772	47.5425188096605	49.0128705914658	48.9054921082458	45.959016507179	61.8906992512402	58.8845913379494	55.9891007483278	27.3898427969606	28.8276590120351	31.9800712575242	39.9248715842339	37.0160676910539	33.5422457652084	36.797171326051
ENSG00000031823	11.4795679594652	11.4693813207917	12.9647072959461	10.4007024457479	14.2668139551557	15.149039405767	12.4958052333025	10.243449867143	9.88480295724362	8.47384035593541	12.6838409599069	12.0533334766423	12.1781079126203	14.1434345073332	11.8258575353042	9.72613075999581	9.22111243902526
ENSG00000032219	13.6309613901197	13.3620832995363	5.35474208366758	5.77384380838021	5.55113319287723	5.43820688173343	6.51753383383916	5.41454686406091	5.52182235025484	7.99184816305618	6.27729957711295	6.76994311632121	5.08554157390134	4.32362940356485	5.53171727836194	7.92400571851624	6.23702934916528
ENSG00000032389	5.36576845465457	4.94751810561508	4.89516547748103	5.09798623864546	9.6681995815631	8.86766937167947	8.1605688962789	16.1675873234837	14.3251255480059	14.6951888842328	11.6124942700378	10.5068293911891	12.1517897632687	5.99385818972831	6.22883634192444	7.05222028455528	8.11138394296438
ENSG00000032444	11.7082625890847	12.3073980935716	3.54792049538278	4.71531973715552	4.87263066782622	5.46004177221159	7.26867003128845	10.3507268628647	11.3903216482776	13.0322580853913	7.49477670099462	6.84241340377106	7.37411772125943	12.4263917743802	7.53124271914195	9.91864786734533	9.19433079470589
ENSG00000032742	2.74871418205162	2.53164275665431	2.13556281820946	1.81550799884307	3.05025364760794	2.64654763680837	2.99155854653531	6.69593014712653	6.78986182407168	5.96466436904988	3.40391149785244	3.70928857288884	3.30594759837211	0.197782441871194	0.319181359129241	0.368477013252694	0.363539987696213
ENSG00000033011	1.33587405570912	1.53217449703011	3.86720701726066	3.21365952606228	4.25409205080166	4.27096614007496	2.99909233399995	8.45239694675736	8.8714333715371	5.7334961839893	5.67072922045436	5.562801588742	4.99500976387427	4.95811739165381	3.66478070474488	3.30257103859731	3.44313711126037
ENSG00000033030	6.37891197769844	7.50516277657231	8.96206502330642	7.57362739862261	5.40681524799128	5.25107620401112	5.07312371379831	7.97587105209185	8.27944704186973	7.32047408846053	7.22069856630689	7.30642473279327	6.52590757708288	6.3589389406486	6.53598472623861	7.72826179737384	6.91478818289792
ENSG00000033050	10.5414547452454	12.7866890418259	47.5641206441078	38.5457871523718	44.1169072478962	45.4892043438289	36.3522235240515	37.1536833764027	35.5675792522238	24.9744278297728	29.9248629781375	29.8124593689101	26.9077746487432	60.3501664577785	54.5244314137239	32.9394552640002	32.0238844377541
ENSG00000033100	21.3134087894079	19.3851169025665	8.88007291162881	10.8822576483463	17.6543973181145	19.3411149257149	24.7554799804019	12.6640862368804	14.059971349443	21.0750263667057	15.6276735239083	14.9501508840889	16.1550494974107	21.6018245291026	22.6285630339173	16.1907973904436	16.2854373535913
ENSG00000033122	0.492375653503752	0.319544738685158	0.180384191767955	0.155712717999099	0.135473671323558	0.142383547074498	0.180450101640651	0.0785880621974259	0.118781314104658	0.107889331675244	0.112670633011591	0.140163286689501	0.0731014849605168	0.0788219700042535	0.0608815101141401	0.102609397014654	0.0973153059487215
ENSG00000033170	3.88640017142876	3.31463307505763	5.73299163935126	5.37807310168801	3.55480037389152	3.7924397787266	4.71116666198993	5.89763317288667	5.49422877355596	6.55482962671237	5.32671781697693	5.48788089268596	5.97944696981243	8.49583106380078	10.7033219035446	16.8496751289997	17.7771986272573
ENSG00000033178	7.2140194436714	8.13610316452436	16.577057049321	16.1071912449544	12.7116713279028	11.1642443807186	11.6684477353913	10.5306594266457	10.8249425998923	9.80803857088071	7.04349427438206	7.5168581533151	5.80308182916098	12.780006980221	13.9907610095719	17.3449256129458	15.2249364603312
ENSG00000033327	3.79940268446313	2.77160109345248	1.12611552350537	1.38570487963587	0.480590398049307	0.571563985850518	1.26021275628527	1.98155161114655	2.44126638913029	2.58037772611578	0.773607159071678	0.837434482048196	0.879606419381254	3.38380134757204	2.82039319757309	5.44691788622749	3.16194063083867
ENSG00000033627	1.70236541451338	1.36636986477317	6.14639958873637	5.19604837986933	2.52565448737515	2.82045617276063	1.92705317345459	2.09972283903925	2.57506759514969	1.69459901447599	2.22870523453199	2.24564464246791	1.66583033312972	0.66921788941589	0.496723151590568	0.609168057531765	0.336634669861366
ENSG00000033800	13.7968543235666	13.2250766441159	10.3990207499868	9.10842891203781	18.0652984351007	18.0554132704392	17.5244170938684	9.98214843889776	10.0298833138048	9.89216842413705	8.84143862955002	8.74005303792008	6.55099585475292	8.78551249278852	9.27278036144323	8.2737482060498	6.26195218064103
ENSG00000033867	13.8192727259453	14.5760796966946	6.87991632780038	6.4728121779166	7.37918715162659	6.89784802365969	8.84451947537321	5.47485202993574	5.85965073519552	10.7773831095538	0.512697413612113	0.554498141248701	0.548302452883712	13.6120044023452	15.4987693560243	22.8222974124909	16.7932971631343
ENSG00000034053	12.9641421429891	8.88058743529203	5.78524268138767	6.3131712561866	1.11752592598352	1.19607528411186	0.395755743221209	5.05231727495592	5.52546861775097	11.5109432069853	0.0021182503008987	0.0147408358410154	0.0138176426699792	0.0679088853967666	0.0584416894921002	0.0216151639572585	0.0483379223704384
ENSG00000034063	0.751299308547141	0.962417317646827	22.0837260325137	12.3566015911689	88.4662197912249	95.6452224598578	45.8476497560395	41.9614207746814	43.0440072463356	22.8033215507791	63.1539044365915	61.3650550815233	41.5822672832201	1.51758319302175	1.13993633174979	21.4630022793513	18.1533853047389
ENSG00000034152	16.0931556947543	15.2677428733047	12.8149157523632	11.3784253547607	12.0499336033886	12.6534184162982	13.1223494874922	15.9677314637667	16.3882159681392	11.8113946405877	9.33478303358475	8.73566899399753	10.1706355955189	46.054745168044	37.906069664501	50.3157249503379	56.309598885143
ENSG00000034239	0	0	0.00548820525696189	0.00368177136590461	0	0	0	0	0	0	0	0	0	0	0	0	0.0022879117227393
ENSG00000034510	2199.79201199339	2022.84374058841	429.427799474272	341.78916281661	623.664285988276	564.729972979426	759.298613457688	621.968090094125	580.169906244447	1004.20975877121	386.143825232546	392.002201120503	646.9832791228	1681.26351856111	1635.64174813117	1849.41361990937	2161.07715118488
ENSG00000034533	4.04211553131241	4.17704742407371	4.62344859671844	4.23462258739212	3.51817176614235	3.60920991671812	4.68895171837762	4.86846615525019	4.50642905161758	4.55347000332605	5.68933474310184	5.61008328400746	5.56684881456595	2.47409044681904	2.81970737100039	4.48846353739176	4.92575643906846
ENSG00000034677	20.3976127063303	21.6958187969325	6.41477100620163	6.21228866054066	5.14886423544834	5.0290943888411	6.5007519811383	4.95257651804309	4.99117896907713	7.0899981467169	4.11585902944546	4.27071631637761	3.67866097299708	86.849044914264	107.542942571237	77.3416815679522	77.8887869563411
ENSG00000034693	5.65790389454282	5.82050310086475	17.5066955363845	16.3998308453308	12.1289097373234	10.2418965798122	12.8357476974002	11.0571330393195	10.8259517603183	10.6659322497744	11.184449293078	11.7112889098682	11.191407527013	13.7257666042256	13.872433538168	11.7069050972844	13.2813275505017
ENSG00000034713	19.268015955697	20.7887707782761	30.0564165714779	30.3507593123435	22.6974519574031	20.7310856671613	25.0604581316173	26.5238874234805	26.7966501177777	36.1453885522726	14.6845419091185	15.6854834061336	21.4759527089024	12.9689486962546	14.4929384243671	20.1081731068846	23.5334268000978
ENSG00000034971	0	0	0	0	0	0	0	0.00697103014875797	0.0125662403149739	0.0133776333082422	0	0	0	0	0.0137657213195678	0.00712791940578055	0
ENSG00000035115	7.60016449000294	6.82829559277878	0.806134786327906	0.695610422799827	0.838207548480367	0.935539095725965	1.23106735494078	4.5703657045586	4.91723223398438	4.27574087389945	1.65103260173762	1.84812414045013	1.54572564451347	2.87477393460385	3.51869703941075	1.87162622897864	1.85964704345274
ENSG00000035141	14.7638887819785	12.5789573337403	42.2584691104591	36.5572605474252	35.1668431942952	34.3348509772626	31.4993860580044	56.9909860816393	57.6437305259598	39.1436876652404	44.7635064622144	46.037959560291	46.487875957998	18.916676825875	23.5357212214631	28.7422886825234	33.6939447157736
ENSG00000035403	13.62139840352	16.6128030711355	40.6844249727809	38.8605920898003	3.34631149076738	3.30383728556343	7.9029730114088	3.01993700890926	3.04135845951139	4.60994324497739	0.670242356982125	0.68309572956917	0.717804924373296	7.74173617997821	7.06992943041808	9.65671604787891	8.83671690408936
ENSG00000035499	0.354784853502803	0.352918105376527	17.6594684243269	14.3617015784255	11.7250034480877	10.374381320195	10.4241229752582	19.812339876166	18.3283369430587	17.2970320685166	22.6511556233509	22.3074490192163	18.7844217378982	0.468614551271604	0.42566496564353	3.83084653495548	3.73035710758966
ENSG00000035664	0.436461004561901	0.25617585377874	0.220206343863699	0.298992934773329	0.00592514463853083	0.0054782025377613	0.0053623345014646	0.0391837040473504	0.0241642679654295	0.0415550215738133	0	0	0.00168501256036229	0.132499966990595	0.179187031725753	0.103326991903111	0.107518203433972
ENSG00000035681	12.9604493529812	13.9876472087345	6.74732773456458	5.37350499717246	16.8161515569733	16.9637655459411	19.0403920797958	18.9793097218645	18.9894286993618	15.5125343295097	22.8579530987699	24.1167914020895	19.5003518965609	14.883476469587	18.2881035205272	17.0968517456266	14.8065797655471
ENSG00000035687	16.2193816586267	17.2101252599148	37.7221593389703	27.7914835809756	36.5676136001994	34.4019807316524	31.0535968009422	27.0965101819045	25.1794394977042	19.7134369897985	35.3119680677088	37.9222155785941	31.5504164872596	42.476096872059	48.0481087549636	38.613106020034	41.1771873810698
ENSG00000035720	3.2635919092004	5.84355614818975	0.0898341271366148	0.116226069493466	0.0756234623563062	0.0699190768611069	0.0866909664376354	0.0438690507548727	0.0316319982792636	0.463023734126516	2.83971867392751	1.87367268436737	2.47319627549321	6.44116200382322	5.90805628426161	19.8982825855772	15.8332684333171
ENSG00000035862	2.26902068073295	2.03366429081344	6.51357795668816	7.39867413797243	4.99669456425757	5.3273628129234	4.17040758268741	7.75397348588451	9.56545759788435	6.95774555648373	6.90704753440774	8.06191699348174	7.61809254810526	0.51634183207967	0.720285930671996	0.0843455700180558	0.396105632608606
ENSG00000035928	10.0643706353516	11.8567805962707	25.687817357743	23.8066789037007	43.1607421290444	41.6403185496097	37.7854437949849	26.0519556760834	25.6744285243957	22.6893229926591	32.284543768036	34.03567098777	26.0082193216759	10.557934329182	14.3199131011145	31.2608289634668	26.8356810509466
ENSG00000036054	6.35638757099753	7.58189762026418	10.973118440337	10.4257997844526	10.9221614589897	9.15538238981092	11.5518767515234	7.35866825461316	7.28587963074813	8.39526994038771	7.28076156451895	7.38887712363261	7.24293095885195	10.6985209841973	12.0926814183676	10.4661924638784	10.5700658311171
ENSG00000036257	8.11128385806585	9.38661072302878	13.0841514242566	11.3609161090238	11.3030369214916	11.146904674544	10.4434409713566	14.1229506805726	13.425714991771	11.2191729365653	10.1982137618741	10.6429352258651	10.2466598343445	14.591605201911	15.1584996828668	12.8632338754898	14.2178684289867
ENSG00000036448	0.557140657528276	0.453767555960535	1.55340222584318	2.69504021732759	1.11258392433404	1.06689351949727	1.50447378916202	0.333099155986658	0.326174187864057	0.966733856465843	0.434735930028354	0.430139343211277	0.65856074589412	0.174846119417658	0.146171610069633	0.374234946156737	0.470168774798274
ENSG00000036473	0	0	0.0134002235611625	0.0269686848947335	0.0263210999368426	0.00811188729093108	0.0905195895610641	0.109935564415365	0.165144975243474	0.202179506045607	0.0734398047539339	0.127766310904649	0.42666112677484	0	0	0	0
ENSG00000036530	0.0597337441079236	0.116928983195263	0.0579007414777939	0.0594066444575564	0.20070049743375	0.210302889404238	0.285774937301337	0.242166164718688	0.380571422530289	0.376844097488258	0.0326657566446799	0.037886658634998	0.0279037647664357	0.00440012577623656	0.00459813943371708	0	0.00425956624454832
ENSG00000036549	8.50819255260659	8.678353373387	17.7285418867521	14.5727151009199	12.3640844319776	12.6717891385085	10.8155074732355	11.1548554768041	10.4463638411463	7.9176320224739	8.96630778973833	9.25799131843163	6.83691433327254	11.9909357412096	14.6155261502011	11.5113936009914	9.57323043798926
ENSG00000036565	0.0595427794528471	0.0294455164573561	0	0	0	0	0.00193126328515664	0	0	0	0	0	0	0	0	0	0
ENSG00000036672	0.0666789927206041	0.0760951548897966	3.83234880107918	3.46087725107316	0.0459560953953465	0.0651506612009017	0.174681679163044	3.18309154458329	3.29283945074857	3.14938489158144	0.0192336567308303	0.00836539998281019	0.0261382979456067	0.0392938308468765	0.0126344998936593	0.0294397675920176	0.0380386116229393
ENSG00000036828	0.00863867412469878	0.0142401941061549	0	0	0	0	0	0	0	0.00258493600937556	0	0.00234820967977585	0	0.00509075776263658	0.00265992555738959	0.00275463007833783	0.0123203409559385
ENSG00000037042	5.87909766819778	6.99153974517466	4.46317601213483	4.48733815924329	4.59530449185959	5.11139616682922	7.90537405096719	4.86117192722681	6.2464210238398	7.46400272707192	4.52989737246087	3.94499226202342	4.49400508996625	0.861186521512688	0.465486972543177	1.97109085605507	1.50445052339737
ENSG00000037241	2.44012857857364	3.56078255716275	25.4543808509427	22.7406079225824	0.585403272220757	0.508107991736929	0.661706549300834	25.6855930342935	22.2176742553072	24.358469380788	12.9627328054961	11.8195843119666	15.2583055291699	11.8573107588723	13.5117591353092	21.0211406266778	24.018208328012
ENSG00000037280	0.928723364043431	1.93209373355373	6.86096670737811	6.01642590153452	1.1974925554948	1.2844264616132	1.98999778343908	5.5086271352853	5.96631713052037	5.95793134394639	0.0131542649491451	0.0128728276150894	0.0201110409721622	0.00155041159117477	0	0.0486581791778716	0.0405238833612323
ENSG00000037474	15.8774076473969	18.1431478516483	43.5395191583223	33.9455341269564	49.0206424778165	50.5443431989361	41.9994836110661	52.7738545606712	51.9064589235462	37.3574285418738	47.3002410662391	46.0184314626121	36.9543360794246	55.389178051893	50.5206047641678	49.0591662244694	43.8264511923473
ENSG00000037637	5.76070426324116	5.4037526426815	3.49654998613429	3.35316077216251	5.74889269023494	5.33241917775207	6.27869085639688	5.42100173115984	5.27355478881612	5.45122550013668	6.02805794984437	5.95367863260123	5.50949817245052	4.36754603818722	4.35982642440218	4.36962088014302	3.9205343570715
ENSG00000037749	3.62145243747719	3.67651882340447	11.4500525950873	12.6241945071752	7.57877750843336	7.15861401444629	11.0415808160293	5.707203548123	5.83532088594949	8.3658642516434	7.38910400716849	7.82959454822563	6.98395680239446	8.2663728784345	9.98998415905475	8.26871360641088	6.86438224154584
ENSG00000037757	10.8255009875763	11.3988200748448	14.2087347350553	10.4853540659502	6.64734707722102	6.81558141331667	8.19798911964674	3.74780815204793	4.47240164906872	3.72509024989978	6.60992773943601	6.25517942626679	5.48237412607202	3.01307015545774	2.401945103807	4.21451228469859	4.57698527565031
ENSG00000037897	1.53668532259784	1.44958221613608	7.31343658750834	3.65724846486673	9.76254048783007	9.82573625956502	7.13060573303399	8.18275796123519	8.16922604931023	4.79488370532694	10.075820026755	10.2085392093929	8.77704398906281	28.9990616648199	22.5913028826335	14.1563498090347	16.0480596537347
ENSG00000037965	0	0	3.68900681360756	3.55049016798656	0	0.00381410304245795	0.00224005916492508	0.473827391867373	0.489188712635333	0.500109586459402	0	0.0075092555170524	0.0140779275437685	0.00406988791762254	0.0340243221698721	0	0.00393987764773113
ENSG00000038002	12.4891814614208	10.9751970780586	6.86805290016552	6.20407034689821	4.59558205177666	3.9124769584622	6.65355939131832	3.1646887219888	3.68413745192453	3.48971192921793	9.4644690434988	9.83685663989869	12.1036745087728	3.00548822870993	2.88883825367619	6.69384376950374	7.00062498923638
ENSG00000038210	4.22948636830281	5.336290359636	7.25214451736386	5.95969039031934	9.13431675822409	7.78069061608429	8.83655679729649	14.265177813204	13.7910356982321	12.1503485745876	13.6830403409493	14.1189822112765	11.7962117238754	7.23403482411366	9.44654132326344	21.3578995800975	18.99273313789
ENSG00000038219	8.71945062991271	9.85324462349988	9.1787222368732	8.40825058007858	13.520515074115	13.8196152646832	13.0837364405781	5.13441599783297	5.87792982022363	5.63110218350092	8.59254397817364	8.84303636683502	4.73220436101475	12.1417525663562	13.5089602386321	11.5418843966651	6.82824368516964
ENSG00000038274	33.2524411019261	40.1647396788394	19.6318736158703	16.8372609628683	19.4089294865159	16.4652815076798	18.1124237414586	21.7908463614088	20.7072265506372	18.4373758805265	16.9560099374778	17.7215552115954	19.7498311172072	30.5143112485683	39.5109100155712	47.0721697397728	44.790007795967
ENSG00000038295	0	0.00255100525897949	0.242832288436859	0.201736303817391	0.00184875225560115	0	0	0.820430565666274	0.798627005213081	1.35771684809381	0	0.00336528853336661	0.00157726315308574	0.00182392876499675	0.00190600887454532	0.0098693539764962	0
ENSG00000038358	16.3266532756014	16.4158953001829	20.2501571349775	18.7292284939921	20.3514733341248	23.1819551747416	23.6090914122429	29.7705199745771	34.2490426792619	29.8495621775985	24.2284361049958	22.1992089476445	19.6384455183033	16.6666485801266	13.821396336792	14.0946205858305	12.1302648193307
ENSG00000038382	0.796883133306964	0.702853260497487	6.74683261718605	6.7525464620293	0	0.000734705220350044	0.00215749698427499	2.58384698061559	2.8359261360153	4.00229778229233	0	0.000723248581370961	0.000677952767857766	1.0865916998882	1.63769488628031	0.733040119406636	0.949425186610146
ENSG00000038427	6.39209462554173	7.47181717333305	13.4136883869746	16.1494821363171	0.0412566810418584	0.0476807885231554	0.0463328696306104	0.0293722388238073	0.0361807909655355	0.0544874044400908	0	0	0.000799957753186629	0.0203513605115449	0.0870022175099243	0.0250277394009859	0.107461351632405
ENSG00000038532	4.94901496642955	4.75860813252893	3.88101899336451	4.06284965253622	5.78304286300741	6.59444684759096	6.82165720120101	2.73417237892595	2.64516097131123	3.19040705983014	3.72405800784337	3.68451674941138	3.09815446681149	6.43594063380962	5.74008104849342	7.37649067560092	5.90565393676442
ENSG00000038945	0.157949951177848	0.0663202588411649	0	0.00273587849194525	0	0	0.000966620512668005	0.00557628870962475	0.0134027028039378	0.0142681055714636	0.18253015988909	0.21548400833857	0.212619595654317	0	0.00183525329676522	0	0.00510035620218957
ENSG00000039068	0.0908831233548337	0.758432784418449	1.26268445232494	0.663985427912096	0.00452384985902143	0.0188217423886031	0.00491297296354096	0	0	0.00453246749854725	0	0	0.0038595229139593	0.448542294442326	0.741568901086027	0.149730364277641	0.16850090256004
ENSG00000039123	6.16538416334481	8.48291696728354	33.1408837019395	25.1026675511011	25.1446798823532	22.9411090752277	19.8159767860964	23.8228819386014	23.2447640775666	16.870597833096	23.8250022262148	23.7282268692106	18.5970648090871	34.0090711354519	39.6436105719833	32.2567642813841	29.4983574814273
ENSG00000039139	0	0.00116471390337139	0.0232053643823954	0.0090809577817016	0	0	0	0	0	0.000845693783947451	0	0	0	0.00416376090145845	0.0139236406718833	0.00450605648626431	0.00806150382428021
ENSG00000039319	2.17150610007169	2.75917583523742	8.26242573463894	9.41453529449145	1.83945316564121	1.69845692462913	3.58487861618015	2.78985115359026	3.10035879653111	4.29618123985237	2.87805971602403	2.97398983671233	2.36227587334437	1.3814160513509	1.84263146018043	2.0572166758676	1.72549487153799
ENSG00000039523	4.15587891588019	3.91873082353628	4.41486876496772	6.91562580410955	2.16201024555543	2.58369879807997	3.36146880761929	5.28769421962901	6.75395820572136	8.45535719153558	1.80148152154509	1.57081894995291	1.83041201369446	2.29203650407602	1.60673261901973	2.38556778658478	2.40043018748662
ENSG00000039537	0	0	0	0	0	0	0	0	0	0	0	0	0	0	0	0	0
ENSG00000039560	0.139046537423904	0.114603795334979	18.8636462468396	16.2306961276054	0	0.0150241589463947	0.0509821411500971	0.207384074004793	0.270183140327084	0.274965771716594	0.0094457681880506	0.0115032395764662	0.026186827893753	0.352697903105752	0.526794423198566	0.0771096137223624	0.384541163822626
ENSG00000039600	0.100610314460083	0.292998865622678	0.052012247746402	0.0862050011256317	0.0040064288293379	0	0.017404181953241	0.00836684286941103	0.0226235769888424	0.0401406081548091	0	0.00364645640276342	0	0.0355737048495391	0.0206525479030969	0.0855514613785127	0.0535691690311216
ENSG00000039650	16.015321386227	14.5749052106126	7.23016253809682	5.09651625601309	5.60033394832923	6.02266853668423	7.19410067767026	8.7469370960941	10.2151825199243	12.2558177885017	11.1712711498281	10.2265628848481	10.1673715156919	10.0672510091367	6.90254825328824	8.59899398753402	8.16965263089481
ENSG00000039987	0.0263959487143574	0.0217558521066255	0.0200674171810681	0.0201933888691197	0.0105111976316189	0.00485916151025161	0.0199768239284721	0.0329266571425461	0.0148387066757883	0.0210624415578749	0.00549896497236324	0	0.0089676292044678	0.00518503105453726	0.00541836687616397	0	0.0150581945017026
ENSG00000040199	2.17475319266756	2.41759011385262	4.38200879074686	4.76535723053846	3.00544697509854	3.07617012034419	3.51903594401436	3.31837607529084	3.63728734556098	3.43273625779752	2.70320631685444	2.69286062294647	1.74263653708737	8.04528393817807	7.6831991243287	5.9815293895172	4.23645964049861
ENSG00000040275	2.31009032596064	3.77587227644151	34.7068034357794	29.7929023709167	15.2949081447946	13.9124131190735	14.0101811180034	21.6669948799293	20.7124364700905	20.5915017666259	19.844034431532	19.3230915467704	18.2569685867998	4.4946957811447	5.50130180378619	12.1465058668029	12.9032114636546
ENSG00000040341	2.63395074992802	2.72966067951722	6.07226484230699	6.34197188487815	6.94852076483406	6.47153800865677	6.82951618171866	8.96930483836827	8.90454989124398	11.7262872805752	11.600752910341	11.6975290116599	9.59629409626632	1.26400776941357	1.32407712434409	2.59228201467442	2.14762520404311
ENSG00000040487	1.99355255256684	2.17890609650161	4.29768767170681	5.72113139171848	1.54284501528529	1.70888714226988	2.85350261974568	4.01669667136936	3.82984478049278	4.39355395073809	4.74535700431157	4.55665454886452	4.86757972008079	3.13619865694997	2.27918781388639	3.29452116487549	3.6293724579554
ENSG00000040531	3.66552569742314	4.09975523576802	7.28813630536196	5.92497562621832	3.53591986438197	3.66271525389339	4.63563433849078	6.54668766491756	7.43744101389508	7.41333478625248	4.56890194970678	4.51445038577931	4.89161476926215	14.7410921170646	13.4593955345239	17.403595566476	20.8913171740528
ENSG00000040608	0.453213459057835	0.327569244926173	1.08454924100852	1.44660865770328	1.14115907872331	0.989618666823696	1.61473044735046	2.78758321884159	2.72416256519661	2.75401358483157	1.21143235881723	1.08411474985375	1.44260389806212	0.291731369898681	0.0386442014941506	0.142293679518331	0.0954632708032464
ENSG00000040633	5.48777749138968	7.09490935796873	22.4032068552321	19.0918035892144	16.4597196741234	16.4331883592308	15.9409025293404	16.4303072633015	15.4297062896431	14.758860728313	23.2448659054323	22.3029799688307	22.752099761407	30.0618300591173	25.6602913385976	16.3946218697974	20.1963989197711
ENSG00000040731	0	0	0.197305477516679	0.400007860755936	0	0	0	0.00396739229504449	0	0.00380677734714051	0	0	0	0	0.0156688510976283	0.00405668200061226	0.0108863340577882
ENSG00000040933	27.2398629881445	27.2110618600151	7.42244780315433	8.18978626552211	7.69826448381347	7.98735395978316	13.2670176413932	12.430684315007	13.86675556258	19.5342314540015	6.32112419017435	6.48719816942232	4.96620200467064	7.08903660440269	7.7080481875742	14.3965277951154	10.4955539200511
ENSG00000041353	1.45977552112291	0.769405428457619	0.251488587501472	0.240126347154584	0	0	0	0.0273532267489343	0.0563519452660724	0.144352259414846	0.00783114172059911	0.00170302074461677	0.00638545394914472	0.116299018666476	0.0925963321054674	0.0759154107434276	0.105435727325027
ENSG00000041357	22.1289910053047	21.1380176423462	127.24802029752	110.306759636162	109.435703660176	92.382626717211	100.790065225142	122.137665129818	111.595222155477	100.770582480796	94.6733465574822	92.5179811363789	119.395800100233	67.7152467942042	81.9289082241439	108.658317206136	139.127008971978
ENSG00000041515	0.0440049872162636	0.125876254383431	0	0	0.0123694146912447	0.00714773257511995	0.0100750359505837	0.0113013776516611	0.0116413069050881	0.0216877108369446	0.0145599679621813	0.0140725485590303	0.022425055418911	0.00152541607408334	0.00637625027988875	0.00165081789217711	0.00295337503902638
ENSG00000041802	13.1820644702824	13.9753037374793	14.1485487273741	10.8770896999367	16.7955259197449	17.5354068184106	14.6542317995847	20.2107757978166	20.4465366585963	16.1305908665421	18.1923566153682	18.3994559191861	14.5728888342029	35.8907720453573	35.4467266835985	23.9660992658089	22.9322050420555
ENSG00000041880	7.00504125030796	6.64525369530612	2.95958216275018	4.0073780210768	4.51195312271184	4.28578045204192	8.4616176977192	7.12642840997367	7.64345429732154	12.219755284321	6.76825680108648	6.28087544494881	7.84866938130417	3.20967234858583	2.44825798400442	4.37107485565971	4.25020625506149
ENSG00000041982	0.00268000768574459	0.00220889392863402	0.23471601439697	0.418252109179575	0	0.00444020076762718	0.000869257447330776	0	0	0	0	0	0	3.65455695661185	3.49389045273585	1.09727947858624	3.29778099763233
ENSG00000041988	2.75006632477319	3.15726995183922	2.08116463247361	2.73981837197392	3.14872837382971	3.34063535235291	4.40427153285507	3.65869176096741	4.04331434782932	4.96475937779106	1.82950240526499	1.85563348572523	2.39497803674704	3.00874160316377	2.65825983779937	2.68362664684904	3.12789614954103
ENSG00000042062	0.317700215479645	0.268238903457426	0.0141383620199318	0.0320110076571287	0.0185139816497013	0.0427936140992703	0.0364429928280764	0.0193318765849397	0.0239582513177731	0.0394171553568118	0.0121070571782935	0.0337010488906422	0.0118464038317633	0.038813956880545	0.0596480227755444	0.0518882640317954	0.0243126315619102
ENSG00000042088	6.1225023290917	6.82290939823062	8.00444723686633	5.46255676237442	9.08682981945966	8.3600620134269	9.29672768187871	11.3789096647374	10.9355519722327	9.61701736999744	10.1882234843754	10.0363674502976	9.58898312872606	10.7004438531301	11.6774751146422	12.3915756609347	13.0870499734086
ENSG00000042286	1.77411024469513	1.7427238912587	0.726467879058596	1.26003440667912	0.292707457103146	0.260604853057314	0.238413718589733	0.432987787444751	0.48463661366763	0.290549628666374	1.50862191007143	1.3517742926033	1.43822176537357	2.06154854088981	1.42783207239574	5.96386807014977	5.91978096043603
ENSG00000042304	0	0	0	0.0051204319068223	0	0	0	0	0	0	0	0	0	0	0	0	0
ENSG00000042317	0.423479823305865	0.469105812245539	1.02611548928331	1.00767596339067	0.566613511446001	0.486453543741662	0.747212285007926	0.925501635672283	1.13508332591313	1.26108916855534	0.609789764153007	0.707251232074048	1.07039981537496	0.0459183090682521	0.0667613446068911	0.198772695466554	0.313092995224282
ENSG00000042429	3.86831856597542	3.43055436376053	5.74209779338984	4.76535635712812	7.41721738840311	7.0821000285204	6.84398978377549	3.85626995668872	4.08437570652634	3.67558081010845	4.35575909652983	4.3540598482144	4.39523959798626	6.2669742012507	6.32275884914334	6.31495813163536	6.18020003811982
ENSG00000042445	8.64856078739309	11.3268905116313	8.68452492953459	9.15757303878338	3.57767987098854	3.74503235560699	6.85349358630504	7.71324704190651	8.39776141934614	12.3480465377882	10.414492856261	10.3296994853404	13.8535927639228	4.85526842987597	4.4450075875291	7.36105118255564	6.61886047017261
ENSG00000042493	8.82337681076534	9.5698241869937	0.929052217493174	1.45009421792903	0.204243443635078	0.151890686518727	0.807683657108053	65.2409541557056	56.8221835373052	118.59788752032	35.7856522745447	35.2791513470462	75.0033952946091	6.46117447356345	4.78815475639497	20.2754054389605	24.7180262745447
ENSG00000042753	14.2775128935071	14.3464523620585	49.6893697735446	43.090288549012	30.2037968550496	31.6453577744081	32.8727078654528	53.9837761104056	53.0498915859912	55.70669077571	39.9363686496571	39.9166155135165	50.8961900400262	23.5423048743976	15.1026483356937	20.0580070383794	24.0529206695118
ENSG00000042781	0.00226207022600692	0.00932212473670993	0.0128979755783876	0.0254387256163704	0	0	0	0.00282173645547276	0.00254328396580748	0.00473812843148755	0.00212061717599201	0.00614887785366878	0.00518740579759027	0	0	0.00216393161517308	0.00322612892307172
ENSG00000042813	0	0	0	0	0.0105231286164448	0.0194587080682948	0.00285707129964527	0.00549400522128749	0	0	0.0330312402199163	0.0287329175346012	0.049377944688846	0	0	0.0112353054273484	0
ENSG00000042832	0.340894714594709	0.23098101408353	0.00381590987144134	0.0182393537909832	0.0474703512155956	0.0519745203939687	0.0698686366179602	0.0600027099167886	0.0811223509589585	0.153946732495123	0.0522826493599466	0.0227395799029677	0.058617457695212	0.0147893555554857	0.0437888930692791	0.0280090350850753	0.0441438303421273
ENSG00000042980	0.291295426331879	0.435033285242783	0.00113567288762926	0.00914241590378623	0	0	0	0.0124227618863119	0.0125964766968675	0.0283096242883275	0	0	0	0.0014671791434398	0.00153320487159981	0	0.0127827984124174
ENSG00000043039	0.029648171621857	0.0427636519918198	3.85770507911635	3.13683755528626	0	0.00818678214334656	0.00240408769339779	0.309737006873865	0.420841027727659	0.638753241972917	0	0	0.00377719625517698	0	0	0	0
ENSG00000043093	4.69388499705697	4.69907784231693	4.76067553690517	4.36244606891036	9.87923624020352	8.63117054660511	9.58626795444057	8.36335917146166	8.6520349715668	9.00530923409828	12.5541840986526	13.1488603983018	10.579311097809	6.52381938673589	8.43483200608399	11.2697345863657	10.4109693138383
ENSG00000043143	34.196880429544	32.796580230548	0.989377518829726	1.0875719591378	8.82399660232053	8.90834729707468	7.67205927608185	8.77562266466648	8.12566375443096	6.55229841422188	12.958941598167	12.1979993018613	9.19698710522997	10.572769257319	9.13938300339306	11.2254285983444	8.35883045330306
ENSG00000043355	0	0	36.5913990175233	21.4665646028559	7.19539082369198	8.00419160461631	7.99731387445887	0.294724004420118	0.420266696314087	0.924351504037262	5.17920540664221	5.08037760694916	4.86643163719775	0.0290933490433623	0.00868645789417138	0	0.00804685098485407
ENSG00000043462	69.7599696224992	64.2001506117759	0.00146863188662996	0.0103449577827087	3.37897863613223	3.42459403289977	7.42801357654791	11.616926262233	11.6940787636649	16.8866137205701	20.5446228799993	19.8245726829804	22.4059123859285	29.8924318411235	23.7509207686513	46.8687641330757	40.3215300395744
ENSG00000043514	6.26189948185224	7.15435281144906	10.2600397818237	7.61023400160205	18.8919387674334	19.1792513032928	14.3254708584667	21.9251973116132	21.8711423074726	16.0288506626042	14.2043905659348	14.8205904349315	14.5877951481736	16.0605450512043	16.475177012058	8.62515848976807	10.6994478541
ENSG00000043591	0.0162692010943838	0.0335231683403978	0.263451110841268	0.16429036378046	0.189499044094564	0.148250267208997	0.311336916319207	0.202944176098712	0.210354999039163	0.501425200672616	0	0	0	0.00479370795608161	0	0.00518779039910583	0.0046405756640467
ENSG00000044012	0	0	0	0	0	0	0	0	0	0	0	0	0	0	0	0	0
ENSG00000044090	5.99818386829987	5.88820513694767	5.87403252258791	7.41094357558055	4.6873273886284	4.8409215233885	5.53194033965533	5.57811972979806	5.7532101987605	5.73106677053781	6.29787430133315	6.00683134590124	5.24064235352738	3.71755118331841	3.34733766225825	6.38957688842705	5.9185446866841
ENSG00000044115	3.13228736105131	2.28829678602718	28.2642166732018	29.5490046848203	8.89972627983427	8.85161699930787	12.7490235159117	12.3104902964636	13.4938593973233	20.6467445764033	11.22990157129	12.0361914961505	13.1970454703547	128.028810286883	93.3382457974413	33.7809052656647	29.4956776064935
ENSG00000044446	7.43507132234899	7.53058096263875	5.83079948338706	5.60118157116266	6.54414798429735	6.53167615644273	12.5599851874288	5.12971806625971	5.31725316553377	5.3043130881325	7.06594669964483	6.79513949200702	5.32143073300121	3.34708663241761	3.09019595626688	2.87922025548723	2.37291497500183
ENSG00000044459	0.105861746692641	0.163024407158203	4.48956796092589	4.02544007350318	2.53265652964146	2.31392143108928	2.94296839442895	1.55336439931523	1.55355239604415	1.66720175787175	2.24077854670525	2.16576471805771	1.8469893074311	0.0147751979816621	0.0240179469379703	0.0923857506708778	0.133496651219593
ENSG00000044524	0	0.0143756829173237	4.81179259346674	5.69383128276859	0	0	0.0113144133127996	8.85511973410875	6.98901750413447	7.2419689630002	0	0	0.00177767057799084	0.382356029918615	0.648752415913638	0.0867621799172003	0.236811204451558
ENSG00000044574	91.0398432546004	79.2391556355449	156.373931134972	159.324381029027	71.3179003429467	70.7153774586917	89.7588858589665	239.601967567594	235.38841641219	199.932900888452	96.6430739514013	100.37063555327	100.086507136095	195.307592428508	203.469453662396	228.182757088482	232.742690882435
ENSG00000046604	0.0488943373116029	0.0681987971368274	70.2288344175891	68.3459724184855	5.29742964657802	5.46281224016329	6.03611191820262	16.2987910335133	16.8153134988408	18.5200517423127	18.287727470965	20.40840413354	14.8618418149369	0.155148861376638	0.162130842132971	0.122329606176783	0.268201283330001
ENSG00000046647	6.68470867540429	7.92403061864759	4.72715827921895	2.91846452140027	6.45978139002784	6.23241588013522	6.08709648327419	6.8350116615691	7.24037062098546	5.83982259570248	8.19952844836993	8.51622220865539	8.78555747538451	7.6578416693166	7.71855749768996	4.8511490300391	6.1256287959822
ENSG00000046651	29.8162295977498	29.784396010087	10.0532400552071	9.09733245306614	8.27921983690688	8.47124140770067	11.1312687366935	2.49904609602398	2.69940900511295	3.96972669981646	4.59232153995709	4.8883805449435	5.12854619238528	10.1212263804346	9.32785164542068	7.36675393939274	6.9566431720778
ENSG00000046653	1.13226759249929	1.46746768567242	11.5141627560665	12.0233109730751	0.879712227933187	0.77030767596172	1.34525164385146	0.419627762322028	0.65957593592616	0.721805232884065	0.315362491978044	0.252021862495344	0.169338863160949	1.18218159846334	1.18485505123889	0.484013988125914	0.573378898656018
ENSG00000046774	0	0	0.021335363480103	0.0214692946047979	0	0	0	0	0.0197203505093601	0	0	0	0	0	0	0	0
ENSG00000046889	0	0.00318272707879312	1.36863313365664	1.53143124242179	0	0	0.00375745867223211	2.14353684887675	2.8502573702444	5.35681575715017	0	0	0.00787140383978165	0	0	0.00123133655019414	0.00220290720691684
ENSG00000047056	17.8519590672589	17.974103418408	4.27152856555929	4.8708253363206	5.83937356051108	5.91037615380604	7.62466910717478	5.49145734722536	5.94455484989186	8.59715165593433	5.81650297691835	5.65709286418871	5.34684902620497	7.6723956921281	7.47014415293672	5.43916709428627	4.4944237856542
ENSG00000047188	12.167971052936	10.9692579894031	17.0468597507494	16.3842085117151	9.3227335611638	9.0807350794605	11.85117322284	6.38500730252845	7.20212872064031	8.55084691114704	7.72040955043778	7.78063949767674	5.8377524994853	5.9731471458921	5.83633556909342	8.26246656802588	6.87397111942569
ENSG00000047230	1.94362328718495	1.90841860867658	10.4018870596149	11.933404459134	0.00252383202661195	0.00466691156302206	0.0178159914309459	0.00263532773137257	0.00237527028821149	0.00758591928704224	4.65555548124271	4.95937196472747	4.8167252231782	0.146906703819969	0.150915776361367	1.50360807916704	1.46070499012777
ENSG00000047249	5.79401184690672	5.86100348119387	9.14906778184294	9.88239938360745	13.3818571149145	12.7866272414191	15.3412825730204	11.3461341135051	10.4732763424664	11.4697281741169	7.73670347373318	8.24895479813492	8.58760147657192	3.30391278742774	3.48920476460709	4.93456997816374	5.6167154225555
ENSG00000047315	25.372236795891	30.2088910141037	45.6982651134069	38.8935017832758	62.9448668706553	55.4210023274725	61.170030155583	58.6461260257806	56.1945518287077	57.0038490596117	46.9869140237815	47.9205806790926	40.1282897202644	47.4710443879511	57.8460605561498	58.7758981554901	52.4320973761204
ENSG00000047346	11.2458382289714	12.233235685747	1.45293068726328	2.78216934435558	3.67965922443953	3.42862436163354	5.91051237020272	2.46223886225914	2.89094744041542	4.86704951518469	1.371533336252	1.50641814449961	1.82208002115738	0.668730604819537	0.824539193350241	2.63444224683475	2.23153704684767
ENSG00000047365	15.1839961036643	12.1474003480479	1.52202637898262	1.19550111402051	1.17324946236989	1.14144901211979	2.93654443310539	3.42247324237222	3.40217430720918	5.30827423839201	5.24633421277995	5.24369909726712	3.51092517879225	41.0505100298234	38.5004237176735	21.8085473063947	13.8254042158524
ENSG00000047410	37.2682584852423	41.4139570817071	66.0652411902526	56.412965252827	37.6194493218639	37.5123669566102	38.0469718674867	23.6709511786566	25.6277991127598	23.7090356172225	34.3874987252113	34.1461427483803	22.2062829742959	32.5388834341707	38.5014608984155	47.6022861412277	34.2783497113831
ENSG00000047457	0.0606281947032896	0.118351119807013	0.0116443828642777	0.0292936989844795	0.00953009489215451	0.00352449050332395	0.0124198017186882	0.0139315502465789	0.0215258869869166	0.0324640469488874	0.00997139618755013	0.00867382824423782	0.00487836078845021	0.0808583420124917	0.0471611801129272	0.0223851449211417	0.0236646461289092
ENSG00000047578	3.52869605028342	3.12419603163361	2.50371051780082	2.26142036627556	1.78205144114288	1.98193025031489	1.961047222758	2.08401075295184	2.33883248523467	2.46828583785053	1.678414378071	1.48612211081332	1.26084385479119	2.34841141256056	2.47776237242081	1.68971771593393	1.28948918954004
ENSG00000047579	7.04941629173844	6.17802586225514	6.61055927939438	5.77020772885392	8.82359719081612	8.17472938074663	9.83034972578446	12.3505772852635	11.6675622502912	10.5242923442145	10.0027137577984	10.0621547679526	11.3052698805131	3.09337133404551	3.34902602480935	4.23523927073668	5.5662483886118
ENSG00000047597	0.0626079859248723	0.0110576228724801	2.06233069940754	1.38762327685897	0	0.00246971597313211	0.00870292675178154	0.0780980334990702	0.065363277274141	0.0321155707042664	3.18898351182333	3.36721811198207	2.48632601235582	0.0289887656306879	0.0275393752484246	0.0313718819332789	0.0637789452098619
ENSG00000047617	0	0	0.0459267475844565	0.0497700530450878	0	0	0	0.00724583622747647	0.00653080802796672	0.00695249755016679	0	0	0	0.00228203462579933	0	0	0.00220913631911205
ENSG00000047621	3.11107707341602	3.86570525415135	8.80923615602155	8.37771084435952	5.54675835174423	4.76911305212035	5.59577573771261	9.09929736800476	8.61739788716812	9.76904313191337	6.64321507785968	6.26820318396112	5.67866086379343	4.79171826154629	5.90432384416014	9.87826297179258	10.4067093785061
ENSG00000047634	7.66685878707069	5.51652114928965	25.4697682097602	22.6218624118259	0	0.0117418642521696	0.00965455271502049	1.25447857412514	1.5753096238944	7.53262156492811	0	0	0.00433394463470718	0.939698093856547	1.74400751970478	1.13084734300903	1.64470138433609
ENSG00000047644	11.2577199993334	12.2646674310409	0.0417979984287595	0.0165237215750519	4.25946854410892	4.40084709054909	3.52086888374198	0.814414065806196	0.978728886876596	0.881327282926682	4.46488901528452	4.40338827391478	2.96020633280599	21.1772338518591	17.5010538631713	14.9872901903025	10.5201406729093
ENSG00000047648	0.0194985148794499	0.0137750621378634	0.0114354025544378	0.0140643401872361	0.00831916395467328	0.00922996507977442	0.0153590656334484	0.00868668090444056	0.00626357467721718	0.00333400456820633	0.00522263507425454	0.00757169787867422	0.00567799638071831	0.00656596897358487	0.00514608713364317	0.00888218241340086	0.00476716710355407
ENSG00000047662	3.83918750053474	4.26253717183363	2.09603111810528	1.47336600553433	1.83121507322606	1.95325965029636	1.79145230565328	1.93184804585913	2.35982493354366	2.16713821251137	1.64574837305013	1.54053476898783	1.33834756234078	1.36740121298727	1.28171296625842	1.08295398777444	0.904542241811574
ENSG00000047849	10.6414626873134	10.9020340078114	20.8872893472559	19.6048932666132	8.9806364748942	10.5983976831953	14.2688577311461	11.5582510195405	12.678445515263	11.4119781309959	11.4753822559488	12.1353210144166	10.6268789256062	17.7532498642931	16.8924694402905	15.9873453782535	12.4470665890045
ENSG00000047932	17.2489566666773	18.8106162855569	27.9133723563579	25.4069095683208	11.7864663310219	10.708054442863	11.9467370323287	14.9945637702464	15.3198174113995	16.6056855098925	22.6115404225796	23.9283734632681	18.9826775000174	19.9091076827599	21.6096375254317	25.345567883897	19.8440213431177
ENSG00000047936	0	0	0.00270358380148199	0.00816166603070631	0	0	0	0	0	0	0.00370424167944836	0	0	0.00174638393206537	0.00912487191594314	0.00188995113572313	0.00169059668412699
ENSG00000048028	4.99494059135506	4.1202441673855	19.3583029411447	19.6648114676516	1.88935239387532	1.79854399106498	1.60557915108836	2.91733406435433	3.30454546807788	3.00387282333078	7.71909299447336	7.91855392945318	5.78375861930064	0.9715745460699	1.12058724308191	3.49962770637886	2.69388703594718
ENSG00000048052	0.330019936332447	0.584732153411229	0.234370262692261	0.2657752336079	0.0141648224768341	0.0272840619559582	0.0634557936551467	0.142975644918436	0.149974094209839	0.794741110333505	0.0185259247732024	0.00752041008555664	0.0402823985655238	0.459998209597717	0.45270889878709	0.151234592536194	0.214196777403897
ENSG00000048140	8.87881204761706	6.99808795418881	8.13876753769888	9.9449738956683	4.66120046035629	4.54861098953779	5.55706390736984	9.43091270711675	9.50855110022609	10.1438724681755	1.85154724308236	1.68822685341094	1.94628832167676	81.8390237433751	60.4912542306106	18.2761998223751	22.2356606901461
ENSG00000048162	4.00809338784609	3.5457309400733	13.4905646546135	9.65967324762598	22.1808641334882	21.5491205057087	13.0611024481065	21.5111398157155	19.9620146924955	9.58491009383878	12.4279230602745	12.8343656042021	12.2593685555206	45.9067559892097	43.8052619723809	25.0772076230134	31.1869041394494
ENSG00000048342	0.110716534158293	0.139415638796883	3.94204661214554	3.50235310270067	0.0293924744340964	0.0373661175475253	0.0329182168670754	0.0345273189428707	0.0328490153861111	0.0607374594435443	0.076883811449792	0.0535031975650909	0.128515485056261	0.0308101805673969	0.0643933893853653	0.0529565806209384	0.0333349040237162
ENSG00000048392	3.10108626173769	4.03280089702216	14.4766796058957	16.7383393430221	3.59187970992852	3.30008184771505	7.02722589299588	7.80472162854921	7.90973140461714	11.2055112317887	5.2058883767111	5.30866805242952	5.44024102830348	5.71732103420088	6.96176543694388	24.6663668130307	17.4706431981905
ENSG00000048405	16.1557969272526	13.6404122727471	4.73146673252253	4.16164097614328	9.93822577107818	9.82111781475168	11.3183863456946	8.25168287470197	8.24394280374198	8.80751462826453	9.78054851854031	9.56528397406114	7.34009970654912	12.5567543046712	16.6163662414243	15.165268060642	13.909513939046
ENSG00000048462	0.124943971910894	0.188797206742827	0	0.0286753346767571	0	0.0115003053274828	0	0.0779283853302121	0.0117063857674824	0.0872358100480678	0	0	0	0	0	0	0
ENSG00000048471	7.56052584569711	6.51510937658485	1.7182483511082	2.61625245914874	4.53819980868044	4.65905076225694	6.78395117422277	2.45738129663106	2.3202993267795	2.77595541324063	3.48109013449355	3.20958362086091	3.06632912352025	0.636313179079494	0.61038204999404	1.21823259207978	0.908697662996794
ENSG00000048540	0	0	0.0682604882515195	0.0707704727783982	0	0	0	0	0	0	0	0	0	0.00400845116000358	0.0027925591652376	0	0
ENSG00000048544	8.71666784132225	10.0854150084694	26.6095891988312	20.0862701189139	32.3601914839632	30.9246480485015	31.6686814447738	38.3524240628605	37.0736576894061	35.7564642489303	33.4380175950322	33.4596731139935	34.8784207738768	32.3028122758664	37.9760597336254	37.9911922293737	40.712619240116
ENSG00000048545	0.0602880278793178	0.0165633677669777	0	0.00461214561482008	0.00600186209177033	0.00554913308421483	0.0130362355545316	0.0125340145013922	0.0112971422425941	0.00601329524839631	0.671936970610888	0.480709026893086	1.07018223929209	0.00592127413478877	0	0.00640805184386745	0.00573212237829161
ENSG00000048649	7.00803382576922	6.85013273790646	8.37294750363823	7.42612465811741	5.17820261047836	5.19113115109144	4.65451874809566	2.74822322921165	2.96261849322144	2.68476479285835	5.29318909151306	5.29673901499899	3.55246819637795	5.62468413436988	6.47442103848645	5.31829463895769	4.0544332198323
ENSG00000048707	9.19989497685778	9.98666751391551	2.86135212120893	3.78901340726079	3.37302968115739	3.74926797728763	4.7995983732554	4.32493729220332	4.70929614311313	5.59955505874858	3.67511023824885	3.42268699780316	2.18028823763164	6.94138807633567	6.849993359424	4.14642906156359	2.52949691625842
ENSG00000048740	61.0769281731609	53.7469293523792	4.17659208669231	3.78567137940244	9.15620056233472	9.04563435771638	13.9954027226923	18.2939946232481	20.2479786876491	27.5110391501728	25.5422512866614	25.2816187040264	22.6409279570952	6.59341649470227	7.23609244642138	20.849363002437	14.788151592782
ENSG00000048828	31.9876022125949	31.3171661141589	43.1564970341453	40.6527673564699	28.6943310147503	31.0873885475578	27.9763411727239	37.1785005351237	36.9096645232362	29.4271631712967	34.3846615802163	34.6505463383081	27.3047402986732	40.2966110890768	46.9406491688615	46.7229387917453	40.7736196900377
ENSG00000048991	7.71127997214756	7.96652586082873	15.4347017295426	14.6169341644949	17.9472098453252	18.8204258569473	17.727916154532	25.0590704674767	24.3642733289605	22.3757533259479	9.74930145465848	9.73862731164197	8.19586354457577	9.50713192556121	11.5741585284385	9.70780747217674	9.18157108454533
ENSG00000049089	1.37971134291774	1.95538516961033	0.491201642270894	0.530326746866985	0.314910517914574	0.253987470778683	0.753122893330392	0.584184417869693	0.589594614999873	0.822340941262561	2.35201766890433	1.92093847497346	3.14110494045398	2.83910616099554	1.20194545085685	7.76531612656829	6.2167235438749
ENSG00000049130	0	0	7.2495309244173	7.68652701585543	0	0	0.00112453305211652	0	0.00194903042264264	0.00622463369644121	0	0	0.00176681659531063	0.120544443491888	0.111023668685801	0.33829646860802	0.261077473814776
ENSG00000049167	1.47939299441871	1.63105602680297	3.67208148146128	3.0226890953284	4.50441793121766	3.68186296725863	3.94776990995149	4.15218257450173	4.06376060006358	4.54749281065096	4.361776293257	4.52533966402472	4.21989581313571	2.19366287022629	2.88987988095322	2.97745561188738	3.33197736773468
ENSG00000049192	0.364151323293157	0.407649866179988	0.318577919138655	0.46901650081316	0.168817171066851	0.171091037072293	0.461871071455623	0.200004363766058	0.236792294811138	0.486273925769784	0.416109959453008	0.388555106310243	0.473625226523722	0.0672607530235595	0.0602465221379567	0.0849218337795965	0.114721400576295
ENSG00000049239	11.6699798531215	13.6280118008482	2.96563541521063	3.42614630707688	4.5469697735033	4.36193449758659	7.36322459863071	7.8854630761348	6.9407940613907	9.11584757760632	7.27912052936914	6.46794614024656	5.74404536066394	9.74381477489619	7.94298351520458	4.39218922471029	4.33096268593193
ENSG00000049245	14.7110360434834	15.0589278748995	28.8270367298122	26.6655192571555	12.1529095991	12.2004989172802	12.8042755805885	17.0196817074479	16.5398676219935	18.0722616754031	17.6606432650453	19.5218156487983	20.3324421592125	18.7351966992325	18.3368136241973	12.033970777338	13.3968173552886
ENSG00000049246	1.30104828633546	1.34515110584259	0.630842309498503	0.51746923395286	0.426742195062746	0.392742549870396	0.44112674122458	0.746064100077413	0.701918449992295	0.309879392497806	1.09782377052984	0.995943024670809	0.587864449606396	1.66666779884202	1.50958263911018	1.44210933619738	1.09182084593088
ENSG00000049247	0.261146682737669	0.193716157063818	0.00595607244656267	0.0239738449568999	0	0	0	0.0244318381377389	0.00734029124399624	0	0	0	0.0066540512829562	0.0538626725699041	0.088450356869113	0.0666178625787589	0.0744886570415123
ENSG00000049249	0.183477268734299	0.193230830050353	0.01394878787945	0.00935756689101413	0.0060885790134115	0	0.0099184406019647	0.00635755507874906	0	0.0183005320803865	0.0127410344280851	0.00554152809719432	0.0103889434654211	218.498321013514	192.85272010914	94.7792952111524	47.4673716264207
ENSG00000049283	0.0351074078764417	0.0454707619858856	0.137264246086444	0.124313320774463	0.00299575925606029	0	0.0178939323340342	0.0344091369664996	0.0676660368188469	0.0780381155437076	0	0	0.00766749683596137	0	0.00617707830862984	0.00959551235819101	0.00572224366673919
ENSG00000049319	0	0.0206462896040927	0	0.0114981078002347	0.00299253592998318	0.00276680468175721	0.00324994165911877	0.00312473763715577	0.00844915383347018	0	0	0.00272366046352309	0.0025530822977213	0	0	0.00319506264735117	0
ENSG00000049323	0.0349424879829029	0.0340363760751219	8.37083845325722	8.7441655496057	1.20107750817001	1.149073350834	1.69900311703412	2.31609314095234	2.44825904815256	3.83632155446829	3.42662723876696	3.58861163344999	3.62287080817975	0.102957779965453	0.131065481858385	0.0121551012052729	0.0579891501727456
ENSG00000049449	1.3920401332788	0.831287345005908	16.9841342179954	14.6946438346106	2.91022110360517	2.74230630170101	3.19608169172252	12.4907786569062	12.8957253967605	9.84263490409506	5.03469249718794	5.54273687896334	6.06263367907131	8.13301221666696	9.207428957798	5.09231782296373	6.52944989057189
ENSG00000049540	0	0	0.0016233074246746	0.00816748806904474	0.00637709315192534	0.00786141324128754	0.00577135390168332	0.0155372348821522	0.00800228632714479	0.0383354465957836	0.0400343478605498	0.034824717690592	0.0380843231714657	0	0	0.00226955917490689	0.00203016318411826
ENSG00000049541	5.61668851103116	5.72782855231019	43.1348995545924	42.4297761940817	33.2589002055203	32.1579573673205	32.2634510406301	55.4700926693534	50.834658415947	43.0138167152114	49.6269021834469	47.9821707641017	50.6370037582814	12.3794230123702	12.4414664337892	34.7340079842882	39.1922864336702
ENSG00000049618	9.9081081122876	9.52312740662323	8.42581321989758	8.52989508700753	10.1947114420741	11.3002689141985	11.9509495951916	6.41781245074224	6.46175118809307	6.94760237647677	10.6010168641825	9.96186844756366	7.23841049759891	4.44206738802432	5.59667216249849	5.21794622458189	4.01343044789481
ENSG00000049656	14.8627749340767	14.9716627315772	27.009967393798	21.7556765607663	33.4052705755557	38.1229877452794	30.1819251751679	57.3606872850461	57.364896620165	56.861653839057	35.1163467042119	34.8184022324942	33.6818039559654	27.1274229812432	23.7106015696131	17.8635933122401	18.6266719771867
ENSG00000049759	0.168865550126055	0.809447261753705	1.80406808232046	1.85210879589628	0.782158299198483	0.877771029784497	1.18479076613078	1.03197636498357	1.09085311874654	1.52119956323451	0.455476781058827	0.48317809406344	0.453672344336963	1.01694501994057	0.589279200566081	0.743459182299649	0.463921157041764
ENSG00000049768	7.40520013505502	10.0037087408886	0.317189737106686	0.265293191982328	0.372201589680992	0.35410055713147	0.579963308806271	0.27599384569173	0.279218642685218	0.378315111069588	0.0846601705791688	0.0785529878913379	0.0690312651523132	10.3455729942103	4.54913304152127	5.80536686238123	2.81803187359364
ENSG00000049769	3.94360040126732	4.67498866406928	1.0410447588338	0.575141871998208	2.34556289177693	2.26131039708891	1.40610537478277	0.882682824931595	0.962241283551625	1.09467257679113	0.32862195189478	0.307146051795573	0.342071314872972	1.91520496178461	1.44334514129366	1.40554966654563	1.56044429894169
ENSG00000049860	9.20773207799303	9.50912357849768	15.7985250689173	15.4147363757912	6.58951273621139	6.31829089732646	9.66594415631073	14.1423793906302	13.320203573801	20.2104040685666	11.8825698301206	12.2272116837754	15.9851415152727	4.61381193175463	5.55144889599274	9.47928173582974	11.394105163219
ENSG00000049883	1.48478872801746	1.69074920021924	4.76177412785193	4.2326879461779	2.57898922835718	2.35927718311007	3.14089316214242	3.99267262972453	3.52545256905948	3.54263491672605	3.72405289648641	3.99000563526959	3.76666765079017	1.86509700552965	1.90892626770937	3.4055703553112	3.42899729485679
ENSG00000050030	0.15442943173339	0.197451147931226	0.228486973770897	0.494376198308423	0.419826654958271	0.410026618636547	0.658220973814654	0.453191655629702	0.577645776893912	0.654044426394669	1.48855892203405	1.57147727306982	0.867691908857843	0.00816711839375279	0.0048769448947461	0.0138891076915256	0.00451784252079315
ENSG00000050130	7.45432870159625	8.74553076762113	10.4218853213007	10.6629256866851	8.11677790424336	7.06784007169116	10.3868322357166	14.7831491668283	13.8656191635605	17.2376008200338	9.39729284721635	10.1504402381397	10.4896060959423	7.65456292821486	8.81974779573401	13.4322507728736	14.0270608147725
ENSG00000050165	0.262310718653015	0.018964876020996	0.49120467647752	0.787903802786662	0	0.00254147882113575	0	0	0.00776106302908399	0.00550812614767118	0	0	0.00234516177851569	0.363396985732545	0.476105117755963	0.184896172307012	0.574937879731145
ENSG00000050327	0.79878404915728	0.888109961317606	0.138534030302386	0.181415731237692	0.124252273647533	0.137855697170755	0.145735142969254	0	0	0	0	0	0.002120116768676	0.203489304884804	0.184464601556782	0.299814607186065	0.410591434281055
ENSG00000050344	4.92025926499274	5.19020498463635	8.86797784484455	5.67657526877799	2.65978071051966	2.56030617346617	2.84349439761473	7.98123946026102	8.29434589714428	8.80344629838694	1.25133826300835	1.22928713030089	0.997800804565485	26.0099050694779	38.386283425524	25.5862835834167	30.2847417422589
ENSG00000050393	3.07271393790867	3.77257913435799	14.7372737975951	12.090898855852	26.9520519701041	26.9539445297094	26.2639220782895	30.4886058798873	28.3973839316733	25.3934147542705	18.1121270390212	17.730680583281	18.0496570697729	12.0065215159629	11.8716002828843	17.8234522562716	20.4529534896006
ENSG00000050405	5.01145056383759	6.95015301391078	14.8894613971631	17.8629120647696	2.22605377736924	2.10235720783298	6.46996145034223	12.881776092578	12.3921270701408	11.6349921515764	2.95235879151186	2.88671946285041	3.6054327282353	12.8509920719823	15.0765969392492	52.6148167633389	53.0090440861979
ENSG00000050426	17.0788177121734	20.1939031118139	8.56510766625603	6.86852545875984	5.9410763230289	6.08123257444078	9.26879589696651	5.81355831509761	6.79989637412699	8.63870872655804	5.99426382168928	5.89198197754792	6.9843633747681	8.0265982707242	8.39018660523614	9.7227207697035	10.0402608803527
ENSG00000050438	0.329562360692503	0.181674063836612	0.280158778235821	0.208245645241482	0.348968089841943	0.295462389836515	0.435902047195185	1.20660656706278	1.2150580642454	1.08603904005635	1.913909729244	2.00108303146116	1.42099623026718	0.058010960550975	0.0303107796074627	0.253849327947128	0.114757311310521
ENSG00000050555	0.146461190664618	0.324421669854212	2.26868594898042	3.17649046808289	0.0455645952379812	0.0539233189247738	0.0801638787735202	0.241693746603222	0.262440905776007	0.23556118698282	0.350884414456705	0.29029472876128	0.426052886222541	0	0	0	0.00522201607490235
ENSG00000050628	0.0409965667104905	0.0337898535826334	0.00330008613182761	0.0210317470894163	0.00720235884950894	0.00932270452588361	0.004693125820362	2.39905179208424	2.68153597594299	3.73648564112214	0	0.00262209450465959	0.0049157544800128	1.29038633629972	0.755907640973058	5.39669810782507	2.26445671722868
ENSG00000050730	0.389256180005834	0.218978887206974	0.0394573992598454	0.0765741023135694	0.0073812709483184	0.00341224558283592	0.0360727998963175	0.0231220633755778	0.0138935661231903	0.107232310940948	0	0	0.00944599795980167	59.4515660713242	43.9355957049488	35.1878405444828	23.9789998211419
ENSG00000050748	6.20312753364901	6.22694031129816	9.7160262503639	9.05146839080366	6.29860541336224	6.31452677657634	7.20298016067775	10.9598115635146	11.0182542146927	10.6001341241552	4.75747237697427	4.80691763726926	4.21704791195949	5.02975109939846	5.96054119066109	8.78080710478925	8.51755043244344
ENSG00000050767	0.0720409286211343	0.0791693101930633	0.208121574287987	0.25076252358122	0.0573752015126637	0.0331545677053269	0.0895711744374092	0.0149774685919163	0.0472481562745318	0.0467061542488255	0.00375200137103485	0	0.0275341828101078	0.0141512038889176	0.0184850422309565	0.0268004623145142	0.0410974550299174
ENSG00000050820	0.00837956572263823	0.00690653685352503	6.44443037037733	7.19388860668248	0.00333684810237117	0.00462771734473633	0.0108716104786502	0.00696852107971822	0.0109915027014178	0.0317604435177146	0	0	0	0.179416382311135	0.158248816484505	0.0285014154716082	0.186432552298583
ENSG00000051009	17.1413931024625	17.4059311768065	7.01176742346618	6.41270739634024	5.2501035190747	5.69567190987159	6.14016535104527	6.35278691244	7.08827096153636	8.03725158516461	6.82043499228429	6.24023335225315	5.52876494438061	11.3180841658327	9.42984609791755	6.69013331183743	5.32262662391303
ENSG00000051108	25.2259726112897	19.0416923934058	10.7010150538658	10.1134020713819	4.94276615197423	5.09616019285406	7.88741238339305	18.149081997818	20.5588398629587	19.8587492374656	7.36219541021298	7.18877584080483	7.84886916737198	22.6842849958044	25.290493255005	30.1782186189731	32.2051530431145
ENSG00000051128	0.183691736611253	0.190652978659698	0.899972641713665	1.35531039247795	1.7189862710068	1.48036016782979	4.81496331645473	2.27866515620291	2.61984261026038	4.06746706178951	0.0722835892422102	0.110960112571524	0.221889859731355	0.336775494537016	0.272327562545716	0.138842371686648	0.337660869928008
ENSG00000051180	0.536696111267961	0.475862721139051	9.23611462061855	7.10680894365372	24.5096971004626	24.1698257697062	22.6484432811361	22.8841072193438	22.1618442432566	20.8578423395144	20.0390081636154	20.9945447000654	20.6079407980236	0.982366886102914	0.816252461388672	21.9315025990069	21.6546409380865
ENSG00000051341	0.191899330415951	0.246738477007486	8.9588572341983	9.61054309161342	6.0048257544122	5.84013538024704	5.8632274622112	7.08558212456215	7.93837049463919	10.6268455136067	6.6698692111966	6.5725483099364	4.10076112330715	0.0904687910999379	0.141810076699603	6.25456636075935	4.71903857245542
ENSG00000051382	4.24915362197939	5.2738703868762	6.12692445030312	5.79068476153352	5.75969692730657	5.77605872590308	4.81216637114282	6.16088458450773	5.68718482613269	3.72693469501812	4.99935483005104	5.55420802306853	4.57418292997281	2.47461025518603	2.63646233409128	6.63145452588833	4.823657778256
ENSG00000051523	47.0895233069912	48.6832977330528	10.9708193128577	10.6322252728798	10.3479218163975	11.6049283017757	15.8560282536611	39.7598653894368	41.6608823449664	37.2786581242713	37.3443704218585	35.418066885457	43.2121681919707	15.4892029566453	7.86677143445803	14.4980521801327	16.5413257338836
ENSG00000051596	2.12694361493857	2.17177461334856	10.4095700882204	8.87056502308766	10.4226552417933	10.2649242598804	9.57032267159047	10.8704240247446	10.4412514192087	10.296574026755	4.42815633908912	4.20544745379653	4.02836496990841	5.75608144008747	3.40800930529168	5.31346262157588	5.33262496936057
ENSG00000051620	22.232522857682	21.5512294976227	47.6928745076783	46.7487321898188	13.0711003845519	12.7897727453954	17.8463226522086	34.6228249402135	31.569749498866	37.2378274191456	0.51341012154132	0.551124106675319	0.944145934216333	3.20329817189567	3.35821592443763	8.75018998195127	10.5891665605351
ENSG00000051825	8.41170261868764	8.06933411923735	13.8787718570642	11.7873648597016	15.2639780576524	15.5581932964943	14.5586264941689	11.0709651401975	11.7510801089822	10.6994242952917	9.17814823088947	9.0574278428266	6.40026881549428	4.13358123606686	4.96209019605695	8.65123856277415	6.81669417441472
ENSG00000052126	0.962965953089786	0.988682228578149	3.47272549002694	3.88563381740907	2.67395154320279	2.70294060900453	3.36256764423582	2.62377045097554	2.7295562964191	3.3559963992284	1.70731075153529	1.75945892780721	1.61818434150871	0.18952120019317	0.153659481727098	0.272289803448527	0.19401113601876
ENSG00000052344	0.0232193086097705	0.0637920929456241	0.0176523889165912	0.0355264008960709	0.0231155493128854	0.0256462925986551	0.0301246254453289	0.00965469135629179	0.0130529314707899	0.0231595829297444	0.0193487517511611	0.0042077294461409	0.00394420659491719	0.0228051731554282	0.0428966053154816	0.0197439576093629	0.00883066991389737
ENSG00000052723	10.4793170360308	10.1380203752542	26.3618080601916	25.8274402941925	15.5437393461437	14.5283158180858	17.5828317174524	17.4277433200254	17.9950863912995	19.563606197703	14.1059031497477	14.7269559710275	12.2768228359991	11.9924226096733	14.9791717558811	16.0062328131521	15.0907788608262
ENSG00000052749	3.06034652681378	3.39984372554664	16.4705712119673	9.97768972556494	10.8841805478432	13.0671876861552	7.79550832864011	20.8041861658379	23.8238806625498	12.3369140207613	15.7718756694587	15.1859869754114	12.476484108966	36.2164149733122	28.1954651285343	10.7650060489295	12.6915670858271
ENSG00000052795	1.92367884025808	2.00926544470498	3.56366973197377	3.42773151305943	3.96537251859515	3.95847112418079	4.87342597230094	3.57271196253526	3.39717634629884	4.45367729890651	6.28038975317003	6.32842508699591	4.37537791107321	1.25480995742397	1.47485872353154	3.59574020185296	2.72518958756153
ENSG00000052802	4.9991845856588	4.93650214356311	19.2711154217901	20.8738390420128	17.13765724726	12.5861457051148	31.5836073050712	20.8420616269816	11.6938860028731	28.7038909852708	26.7257911878389	24.6003301618285	59.8664878885189	66.9802634344898	76.9597402013198	14.8166522713649	12.9506720928128
ENSG00000052841	12.9451919825342	14.3608364563485	5.85042976811541	6.6192020075085	7.78748602906803	7.99750011439635	8.13921515113696	7.41522012355945	7.51522989633999	7.59412501784003	6.59208436473333	6.93284123762177	6.11417705731838	10.8568669339415	11.4319142106269	6.32978235619163	5.36919993062408
ENSG00000052850	0.0283423630195552	0	5.4021836049995	6.50101255314859	0.00483697894491543	0	0.00656629516953257	0.0252533144345441	0.0204851571465057	0.021807868837358	0.00506096045804283	0.00440238266921455	0.00825333804348584	0.00477203205923672	0.0124669554385477	0.00774649884638655	0.00461959219147884
ENSG00000053108	0.0207466746764265	0.0940480961555685	0.104099018768246	0.117449764269393	0.0123923788504071	0.0210056074435442	0.130097100195402	0.0129398388235819	0.00583145965604276	0.00413866184183403	0	0.00187982328441881	0.0052862795652061	0.0244519688168227	0.00425872530946974	0.0110258845405027	0.00789028816307836
ENSG00000053254	21.8315573390456	17.9573035970997	6.46440241898286	5.51799935613149	13.1235879839183	12.9156090138622	21.6681491514607	11.1290370201795	10.5337736678911	9.42576427043847	8.39412791461049	8.61991953298056	5.65411256543391	11.3768284932589	14.0147314026509	17.7636563775564	11.5322322064539
ENSG00000053328	0.0918650436090432	0	0.371149934993076	0.650577717063201	0	0	0.0127698524999365	0	0	0.0078538923847431	0	0	0	0	0	0	0
ENSG00000053371	10.4706696460509	10.9357054920912	21.2751309098739	21.108674344972	29.4991892503847	28.7756106937211	36.7598236877173	31.0877375434458	29.2545143771524	35.1175530889434	43.6671233793863	41.0121742583418	52.6993127816669	4.80686441003407	3.43733771369952	12.4715296793219	15.9808449975997
ENSG00000053372	6.86391944343182	6.64327510354667	34.0454356403564	23.2850153098051	62.7558167018273	62.9472105514648	39.9530673822588	68.1266771049554	60.8751473759329	34.678959233137	84.2698337926912	79.5426073124539	75.4859086004636	98.9006603545451	101.908525164104	67.897385279064	88.9453612249931
ENSG00000053438	1.47531730665934	1.86844772512636	0.590893938485263	0.346851884359043	0.505097975217695	0.476933837012393	0.822816662859124	0.235652064758207	0.404566902257969	0.35531883152058	0.584709110106185	0.733588688600762	0.265889512896303	0.975426954921262	0.86420858024554	0.252429702232844	0.153956656304115
ENSG00000053501	8.02536735086836	7.56180081143804	5.93670969849802	5.60032864264565	8.77510752439871	8.56803496376953	8.75334954994002	15.5778981184872	14.099872149482	12.0013549401805	10.4503316574498	10.5638621978731	12.5132623174734	11.6653216849122	8.47481168653723	6.62058512402679	7.26075043793365
ENSG00000053524	0.216195756141486	0.338656366470725	0.0418219491904862	0.0691016824586042	0.154154011007004	0.153152889549339	0.429548334821376	0.0995435855591531	0.108809967826514	0.231671496546223	0.00848906727938923	0.00984585777829002	0.0126901894022384	0.35553007714765	0.266971534563805	0.187686629316542	0.156266105952032
ENSG00000053702	7.05995103501739	5.92842701008415	0.969902731390881	0.602369582428478	1.62232066735234	1.69718740698057	1.74570216208907	1.56966061625346	1.91436785875796	1.59558702606546	1.28735811865306	1.10177361486051	0.86769730813048	1.16002259877361	1.10992819468055	0.683311394851614	0.653879130206646
ENSG00000053747	0.00516518860362296	0.00425720933842118	4.57709499775961	4.05104170705313	0.00411368568751127	0.00570507677390583	0.0424415173655633	0.00644312489270648	0.0116146185073616	0.0659443518558048	0.0505740483577162	0.0355687255296324	0.0552760631979875	0.0030438379315868	0.0031808161709059	0.00878417756085838	0.00982201416247719
ENSG00000053770	10.487470945408	11.6554327240005	12.1503101208599	11.226648286607	18.5894750465637	17.0695840516124	19.0586304179423	10.21528633827	10.6684088499898	11.5262006880283	13.9510741658694	14.1712708193814	12.7924615444953	14.1119392353452	18.7387952147075	16.8413835401671	16.0463717213908
ENSG00000053900	12.6223144316139	12.3520287371234	7.54884177961337	5.72676101152724	5.6245048236404	5.46445586058988	6.09721775840243	9.50992509550665	10.4907992932063	9.00407993774452	9.38952011321037	10.1859438750126	8.84826065415645	6.17875948422489	7.17041250750311	9.90028532730687	10.3163340901348
ENSG00000053918	9.63756986552578	8.01810150751372	0.341770041358794	0.490911608084155	0.00360921735443339	0	0.0058795012548371	0.00753732457817952	0	0.00361609267857105	0	0	0.00307920411043626	0.185159302583932	0.13395586689745	0.662798456533982	0.699742925707717
ENSG00000054116	13.5344529886622	13.7268722887303	16.5529770351194	15.9569365692862	16.2779014493204	16.5480541933354	20.3493708918276	33.7222836474931	32.373686527477	31.057580921701	22.0823162998002	22.10077822413	29.1608706011625	20.9541612984444	19.4261356499205	21.1709576581545	26.8472836117445
ENSG00000054118	32.2525609822933	37.0524303100316	69.37097818349	61.4306681440405	76.1176921280612	79.3756221643592	70.2284401589561	84.4473020894473	79.6870882833772	60.8530560172511	72.5915486476095	75.1420304776453	62.2768901301776	68.3575203637459	62.200657391304	65.9326118468852	58.7620222747491
ENSG00000054148	6.9306796662075	6.88901109395175	17.0593870717286	17.3737059697837	6.18058420739194	6.58365959378138	7.31377908505798	23.2269609544976	23.7335314133316	19.8330705586431	24.4258317599291	22.9786839636833	27.5960176706884	36.5711979969466	23.4140923052892	32.4185022040123	36.16864672558
ENSG00000054179	0.0442104572086275	0.0218632680114437	0.12906557900155	0.0608792711139658	0	0.00488315281280887	0.0143396115551889	0.0165446135205426	0.0298239406487929	0.0264580423291573	0.0276305759910238	0.0240350364109226	0.0450595269180057	2.30830965873353	2.3686268355995	0.0902238123645477	0.116016154068188
ENSG00000054219	4.61674380196588	5.25398983487475	0.00225231753387513	0.00906582514488919	0.0206456418380537	0.0109076066647939	0.0312299404404598	0.00153983624600879	0	0	0.503010094305477	0.581168199929847	0.581256429282082	1.43451939341689	2.08897521616641	3.71265127637794	5.10831124344321
ENSG00000054267	17.1839127931938	17.3205700598435	13.4767184705186	13.3866378952663	13.4742931375863	12.358049675178	13.7003883725545	7.93633242127427	8.05381156946994	9.53389904912653	6.44400627634299	6.63533055721327	4.92438734930011	11.2304148317213	14.4820131009825	11.9565398936171	8.85541780053768
ENSG00000054277	1.21758139983434	0.788499598505819	1.55633199937725	1.17611171040032	0.799213475093785	0.779568685673143	0.985132962072688	1.79004636153482	1.63972825562866	1.32922163507396	2.80552452402928	2.87688749644469	1.87508488236523	0.410010800491891	0.444941340651616	0.85756858637081	0.774744107112596
ENSG00000054282	5.07155368660383	5.26984206311054	5.30680265781668	6.23217165084557	2.99222966129738	2.7836744388334	3.48850856005127	1.99807766104459	1.99047378537453	2.8731265690791	4.57555387323055	4.25030874910875	5.03102456612574	1.31260439670162	2.06570822532369	3.02212371613365	4.00186370446791
ENSG00000054356	0.0169092556102626	0.00696840390680682	0.00514207828215531	0.00517435728824023	0	0.00155639043168209	0.0018281659472128	0.0298815093327283	0.0174270829401402	0.0219254891873799	0.00352263922451837	0.00459636248904194	0.00574466695921119	0.00664306605510499	0	0.00718918103001617	0.00482314279766432
ENSG00000054392	1.38733567321047	2.24671712376536	1.26813184109625	2.27855882514361	0.783363151984383	0.808073129924105	2.65066784986112	0.828110025830167	0.792088504397528	1.47565789483079	0.165959684480164	0.159094485427271	0.234742723973097	0.0638714719287969	0.020023741276997	0.0518416764044724	0.0803804740021049
ENSG00000054523	1.67638517492593	2.26559170263682	7.68820691228067	7.577016488541	2.06240711922467	2.19605977382084	3.57225310316711	2.21014672859496	2.56162556686265	3.21998756656274	2.06333610151103	2.12104000259344	1.48126146631219	2.05952844652301	2.88879220930232	2.89094479970157	2.30450887808964
ENSG00000054598	0.0135081095248409	0	58.8349216588074	47.7924684830635	0.375192122250294	0.402840982437361	0.604624916393861	0.248540380676504	0.383481772002488	0.561839253723313	0.0253268256168375	0	0.0309769541449371	0.159206175460465	0.137255862748154	0.14645010390374	0.173385477160596
ENSG00000054611	8.00031600273954	7.79482858766903	4.08772493603691	4.4800043827206	5.16407907620448	5.15505467756447	5.52856060400267	6.28452888152405	5.70136955601747	5.27634409554822	6.73892404440289	6.49185472637733	6.48559905160822	5.47749221804095	4.51865446130811	5.99495777829217	6.792128490954
ENSG00000054654	15.7694079212768	18.2580985409159	3.1918208192516	2.60582717277768	3.24975137304924	3.63837582015251	7.01311895848495	3.17276676002735	3.67648578249119	4.02434246063481	2.8475053670913	2.46809585943404	1.37171831719796	3.02700379391967	4.37528406500549	3.3113065652022	1.83075519713809
ENSG00000054690	0.0947003769720608	0.0886967807989448	3.52156623987775	4.82895781751524	0.383108228811713	0.379170924711484	1.59932417198937	0.6148156010296	0.810648546083975	1.46837365288056	0.0860882614661996	0.076055769742948	0.0921318821069535	0.0875151945780794	0.0636198521038951	0.186674127080037	0.166983502530112
ENSG00000054793	0.215540995669937	0.143044008248011	9.4245325487754	13.6081569864853	0.00167203492444774	0.00927546568916131	0.0154347806377734	2.52282645554909	2.34310975110009	2.043768451419	2.60319692671724	2.47901995111611	1.67042768971086	1.6165925606468	1.06359603600115	1.22999846918648	0.554120555491652
ENSG00000054796	0	0	0	0	0	0	0.00404458459826591	0	0	0	0	0	0	0	0	0	0
ENSG00000054803	0	0	0	0	0	0	0	0	0	0	0	0	0.00392333777695466	0	0	0	0
ENSG00000054938	0	0.00624427645884924	0.0449254159579812	0.0556399161186496	0.0407278978847012	0.0209198525156618	0.0294874303089975	0.0141757134395016	0.0127768362720911	0.0498733667412551	0.0142046156689292	0.00823745536868976	0.00386077886023785	0.00446455976905486	0.0046654730733257	0.0193263340348075	0.00864388385974725
ENSG00000054965	10.9873819788196	10.2774500739107	11.7206049731507	12.3241943009604	9.06052471384668	9.62451629572702	15.511749697117	8.40278778038848	9.03744952499306	11.7190154027503	10.7652962421145	10.5794635418295	9.16770144826197	3.94067795048915	3.79363254780299	7.13049886888138	5.08809135483235
ENSG00000054967	3.0491704780608	3.0170087928971	2.5936066994479	2.03517162812463	4.92946072757387	5.51755253071326	5.23761230087953	4.3410375611738	4.7552257425878	3.92066755078463	4.75265574491348	3.84590464793393	3.28788862108812	5.17794161947945	3.76453937554375	4.75344055542796	3.96843210105941
ENSG00000054983	5.38623546719617	5.51902456240876	0.656630588524156	0.80167132475363	1.29384757308589	1.07945151605276	1.7326360396793	0.0148929803075516	0.0076704699124075	0.126569071884707	4.13589845490607	4.13920726569227	4.12855852221075	1.43327021500775	1.29820735973273	3.11524647136248	2.30793472159633
ENSG00000055044	41.5237157597805	41.5938523193606	116.37865680731	69.1162371108139	109.872108691349	104.561870640648	70.7834278860318	102.353237335559	97.7434739553987	59.3886344901766	74.4625831502787	74.4486746366509	74.2095237596355	144.174241091286	166.898484438098	132.564965165385	158.216481580696
ENSG00000055070	22.5455655031794	20.983429986898	21.899309003344	19.2295614386844	32.8982328755584	33.4610480542612	32.1711115514895	32.0084563492237	30.4544276755316	27.6454794918353	35.491357865615	32.3740203944825	31.3911983094874	50.0344595854919	40.643141402363	39.9695895905027	38.5262018897004
ENSG00000055118	0.978760424111251	1.21689531043601	0.331439261894891	0.43555559888954	0.984956290425543	1.00960454428179	1.5377969455396	13.6287643006836	14.1434127150132	6.67154412201726	14.2703289700329	12.4404012612258	8.4302078893301	0.0156415472940636	0.0224749873589324	0.0338548237075466	0.0605675476152277
ENSG00000055130	31.719286845003	30.8103418299739	64.5770293649177	63.2088270155329	34.1839238624203	34.3294252833585	36.5811372943899	26.111170868771	24.0106719936012	32.4708838479929	21.0048272802775	21.7571714997643	23.0941299350373	48.0857690312725	52.1436604569036	49.9527763911161	46.0924885603752
ENSG00000055147	3.27353333712031	3.81251108443479	6.2828626522495	7.03113245941642	3.13279956041806	2.90238318554146	5.11494623568296	5.31292220462657	5.21669326963505	5.80480309900602	4.70776451288712	4.70448718067371	5.27477923425328	4.35093286770351	4.82939710446936	6.54213907999702	6.33923061901523
ENSG00000055163	73.9731128504727	69.8982922355573	11.7827991082025	12.8085599146087	24.4210708422962	25.3354101058761	28.0881101820899	33.102231515588	30.9378265670969	37.4789672760789	27.6979710385429	27.9645450746899	28.7657378616212	6.44660254419725	6.85676617558872	17.6067178794715	14.3530342554998
ENSG00000055208	87.0691904786591	80.8124995219076	22.0780422382738	21.7639191270196	31.4855833295237	28.9917805265221	21.5557870766763	11.4575467486366	11.5749828117597	12.4681116683599	15.9504956695429	16.599979752256	13.5995363235067	74.8669725458045	78.1786344208385	63.9429408277051	51.9189692581762
ENSG00000055211	9.62111195092204	10.4564548080977	19.8552060297357	19.9513233148984	12.8917968631943	12.5770879190928	13.6748646710152	12.8735173528143	12.3308860374021	14.5711853949493	13.8706450187096	15.7760205460521	17.089054088372	12.0717763847262	14.7706802113114	13.909583004199	15.7213579234363
ENSG00000055332	7.58214973818966	7.22363079949418	11.9875050233815	13.0764326237834	8.80444423777827	9.16263431712003	10.3812864051781	7.70122756687602	8.10604888481184	7.56696565876686	13.2241889565518	14.2140912025598	9.76452477652483	3.93993309977714	4.90921876810588	11.6730581286547	6.86113405961468
ENSG00000055483	16.5304533783041	15.385934966032	13.8040508456583	10.7396961425152	15.0052003817579	17.2669835379867	11.6259361017737	13.8876862623556	14.1445600985346	9.34962791913047	8.54574637304974	8.06805840663771	5.60230484548042	19.7712298496511	17.3819763102183	12.6506313613793	10.8252702425548
ENSG00000055609	9.11616777872913	10.7719130998025	7.12807735316908	6.83029422941914	7.81270867937706	9.11594016944917	8.83978427740307	4.93445861772823	5.77016178942254	5.49315450147774	3.85244667184496	3.65344310982598	1.69031733699107	5.32186917475959	5.61959712763534	6.92487975608621	3.62905678631588
ENSG00000055732	0.453461913456463	1.29508254815726	4.56663756401723	6.35888138550049	0	0.0097065841432325	0.0125416931744809	0.0109622948813701	0.0217371481456286	0.0399702999728448	0	0	0.0017913594198265	0.751957112761728	1.02175198732352	1.56029434713569	1.22726445129201
ENSG00000055813	0	0.00963770043096118	0.061339170005296	0.0590405601631941	0	0.00322886523257804	0.00379268681314036	0.00729314706170911	0.0131469003395734	0.0139957861281108	0	0	0	0.0137816094126626	0.00360045172132844	0.00745728584743389	0
ENSG00000055917	37.6783808510551	44.1020244208056	24.2171378384905	20.0793518730808	42.8950388199374	41.4048387066255	37.7308722747927	29.0159036280724	29.849129513607	26.8437086120194	34.4640485318296	35.7503418956541	25.9842352043473	47.2903819355284	54.6177354120184	49.6582241288771	42.5300720817391
ENSG00000055950	8.70521101580198	9.16737903150871	11.4043384578262	11.0512262620608	8.51970959066811	8.61474257110694	9.77455427734435	12.6105779308633	12.0621118039556	12.3496204091021	13.2552758428273	11.9200394165918	15.530013760772	10.9357398547524	8.39033428360026	9.46613631303239	10.9655517139602
ENSG00000055955	0.340991970209641	0.449679362766312	0.0661056433276313	0.072390082646084	0.0381901715487876	0.0329554703379276	0.0829502685275993	0.0531697392891353	0.0814689007311498	0.0714241198343023	0.0133195361743621	0.00231725561589012	0.0108606494301638	0.0502365147210018	0.0498723867323814	0.0897045133712833	0.04620015076154
ENSG00000055957	0.0204985487704717	0.0253427183245129	0	0.0164658573028323	0.00306104214541753	0.00566028675154117	0.00664868099930659	0.00958881078573377	0.0144042915342783	0.0490699717034004	0.00320278699468922	0.00557202296895964	0.0104461135263138	0.00301994104563187	0	0	0
ENSG00000056050	9.85723250262287	10.3559977071615	21.8605610871072	20.8517608450459	18.641821273166	16.5909843543879	21.1550391971337	44.8967352029186	39.7462611665498	42.7589638119669	22.0381743483281	23.9210942703439	32.089449603964	6.78336381679454	9.43486338638003	23.8634601184763	32.7038817678091
ENSG00000056097	15.9355746813056	17.1997307958437	43.7764607579285	41.1436730471764	24.2152504706795	23.0341769171582	20.4846270278906	24.4212972912004	25.1792534271037	21.5392304844832	37.8816653218887	36.2822251012398	26.3205779382235	42.7464678309786	49.3942536589103	39.8730270420603	33.703910727392
ENSG00000056277	2.04979294789681	2.04557591922175	8.74278558740269	5.85050671239927	2.40074483670813	2.45549138976506	2.52740016813482	2.76061669393163	3.07564697554625	2.20387270853725	4.68157954757399	4.27994912012196	2.76762440352811	2.48101386247649	2.83398594280668	2.26524632680714	2.221197421588
ENSG00000056291	0	0	0.130551351417726	0.199321331555607	0	0	0	0	0	0.00590623361192635	0	0	0	0	0	0	0
ENSG00000056487	0	0.00667083662716625	1.89946946118819	1.06807688145045	6.85042503014683	7.36620843208596	7.83475547487935	5.54778401670407	6.03314524455	6.59707301696772	4.2591065631174	3.87647662203608	3.38622853891759	0	0.00249209086638795	0	0.00230859161315864
ENSG00000056558	51.3746531412383	54.5191263340107	0.765723350144655	0.550141935389465	0.0711596181421695	0.0518360792772941	0.222474103666129	0.580916296536613	0.56417917848916	1.42374299188433	0.609175152047721	0.494576871429049	0.575823582871904	117.979132111744	72.6209336810264	127.829943599811	117.849385602404
ENSG00000056586	12.2888897983762	11.8351229658383	12.7959162725155	11.2191706286789	7.90670542333559	8.01737801583686	9.17752883116869	6.7207943090385	7.31373666096649	9.76945209010834	6.12929124912834	6.16982898317979	4.79543035304891	9.17703663532361	11.4102149849548	9.02578563087146	6.42801460458494
ENSG00000056661	0.0132618779641488	0.0437223846380945	10.2415912575167	9.45974054078169	5.55301990379318	5.37950283456245	7.86739786091503	5.14075054378511	4.88320662698358	5.17470174823602	3.31535433024737	3.12185481363626	3.61906287427348	1.37156845678646	0.967778041804665	0.600495234792995	0.7414241526341
ENSG00000056736	2.62852560262004	2.91809138901126	5.94604044435429	4.12961316369907	1.00704054728736	1.0368823674295	1.40684711186595	0.774307517965037	0.883142381188047	1.00895889398207	0.5603622692805	0.804072443574859	0.535020329473006	6.90044003825771	3.23266759273073	30.9558219480822	17.8454177291467
ENSG00000056972	4.4587119779352	4.31620435473164	1.77777901082355	2.04333675585095	0.193113782460476	0.190319260116618	0.298454298221467	2.59036267816873	2.33673965618999	1.27570319766833	4.78273506432851	4.65288449094251	7.18404397986315	1.0049449476189	0.875141080685479	1.36851266562391	1.38427387715438
ENSG00000056998	0	0	9.65302805842119	12.7022232338121	0	0.0130398999555028	0.0287192169559931	0	0.00663678462882622	0.0282612679321182	10.8721146300267	9.75578715236692	10.3059478186897	0.00695719684092575	0.00363514167199033	0.0037645679823126	0
ENSG00000057019	0.313885618985419	0.376148146560907	7.32846269291124	6.98109848624697	2.51877719894113	2.59678608017548	2.50569334429701	1.32532861611308	1.59504645926683	1.85622434326614	2.55023207044007	2.6416150842117	2.13837151188772	2.81596028757203	4.04396452357362	1.55270097286872	4.48601164735766
ENSG00000057149	0	0	0	0	0	0	0	0	0	0	0	0	0	0.0077206483794629	0	0	0
ENSG00000057252	9.32838006921174	12.2831443671709	15.8910113124494	15.3677885417018	7.08662463364263	6.99996588263978	9.53111795150458	9.78435771869046	10.1251797904528	11.5258154438687	6.18794704944797	6.86741650276593	6.53179006825568	10.7856711374406	13.4441215391448	12.4175653221983	11.712042296063
ENSG00000057294	0.184132292761746	0.12330825519257	5.36845766425684	4.80172235446869	0	0.00211852716363911	0.00124423124814013	0	0.00646947073062052	0.00688719974816325	0	0	0.0019548811068563	0.0723392567885613	0.0590583240827561	0.0415895129474535	0.0568980913351529
ENSG00000057468	0.156823940249048	0.146881977633525	0.243868887910776	0.284663717357568	0.157542448029816	0.161405693692944	0.256640409795111	0.729144994236836	0.97376627280925	1.46324315555825	0.142562266423742	0.112384768844385	0.116244197795575	0.0336058595720896	0.0395079573756794	0.0136382021943425	0.0447319666428408
ENSG00000057593	0.0368373841235178	0.0151809031313637	0	0.00845438401071055	0	0.00339064909180532	0.00398272122624602	0	0	0.003674262945816	0.00383709422913321	0	0	0.00723607181978142	0.00378085410188024	0.0039154683866669	0
ENSG00000057608	43.2636179368302	47.8835401251629	75.0706121804357	59.5726378432794	107.966421526818	101.792627498564	93.7792211206056	106.639757157324	102.727248838441	84.3536110873516	76.702899463653	82.6763653191688	78.9460966155442	88.3583495743847	103.402452836922	112.433150415048	129.96254710399
ENSG00000057657	15.7291755023348	13.1569924672597	0.0283458175424339	0.068792588627895	0.00436687532316906	0.00807495139339034	0.01304186432636	0.257628215635814	0.273303395401166	0.686905448018175	0.00913817636481278	0.0099362931182225	0.013039600261042	26.0950132754093	23.0598548028505	25.1140908784583	20.0418965438642
ENSG00000057663	11.3914259405814	10.7483889155403	12.5763608102223	12.4946315737006	8.25731720368304	6.62198952108312	7.47811327296741	14.9721134980237	14.3418142045349	14.7068498177862	13.860570031211	14.3792655646421	15.9096026065704	17.0131334099661	20.3728606152251	29.1689702462678	36.4694965231028
ENSG00000057704	0.275158013965751	0.188499514921688	1.97886233109388	2.00112609289893	0.0405556369709908	0.074992935001194	0.26542345861802	0.069092913245702	0.0642836004938526	0.265183089981005	0	0	0	0.0863397204884925	0.04841350308446	0.0615320514659254	0.103967414439844
ENSG00000057757	24.207789770934	21.6552735881491	24.1638949014769	20.8105010499835	38.5381761385434	38.6367224924017	38.0256376075694	49.4339983817838	49.2197185210524	41.9067673697451	39.2045009864514	39.4933097149123	44.9275515625413	41.6796942374196	39.3185304355936	37.4310753383667	43.2888649576049
ENSG00000057935	3.50318648502577	2.96716921634778	4.16455960184744	4.44321510137791	3.84329522688389	3.81588391854772	5.05461982506844	7.56913201665818	7.36649219851699	5.29657297487039	3.27862220977558	3.3520315867226	3.84071777159497	1.79210551789814	1.79686770777329	1.82716331485422	1.97587992102926
ENSG00000058056	2.17089164275969	2.47360945203218	7.45013134321351	6.31051249827702	6.28420419143767	6.32660410568605	7.58523791639712	5.33341622980744	5.66928611813906	5.73655185895812	5.5753015519867	5.52912400373316	4.72458375870547	2.4058052620915	2.36288688000863	3.134853887421	2.65311827608362
ENSG00000058063	26.1559900337156	25.4263228222347	9.61756310791085	9.7141742238388	18.6805122301996	17.6172036963379	19.8140567288304	20.4515083149378	20.441175592893	24.8825692408477	11.4316190117014	11.869497006012	8.21419210985758	15.2179667127594	19.4753174145288	25.7035299216296	17.4356249309497
ENSG00000058085	0	0	0.258066432887541	0.388713014016518	0.00425074567220904	0	0	0	0.00200026582424657	0.00212942153301761	0	0	0	0.0629050535089664	0.00876478603351971	0.0158844861463681	0.0426269109828114
ENSG00000058091	0.163353147898119	0.165492037995115	3.65114467315661	4.20830342105185	0.00813115887538773	0.00939726747268365	0.0242840619484248	0.354472959885557	0.480196252199879	0.539715443501181	0.0127615214005612	0.0111008772173587	0.0242798462396072	0.108296736909297	0.134127747445858	0.0368961780555613	0.0873643823669894
ENSG00000058262	45.1151215722179	47.4630338474243	70.0939390447526	72.2653313936342	58.5178423319095	60.6679277146722	68.7553453997678	85.4545385607428	82.1069647862106	88.7463620818829	55.0598987962749	53.7936342395995	57.5274749924017	89.6461578238979	89.57800775885	89.3123323989342	90.2265021947961
ENSG00000058272	13.7730171796991	14.2785765028389	10.5593091114344	10.2688125986579	14.6767844114605	14.0288108888136	15.0662039206136	9.43784497864584	9.92425770993411	10.8785200354596	10.2760492454874	10.7112014683021	7.68464076136615	10.9273421065012	12.6220687191842	18.1046242387293	13.92572182557
ENSG00000058335	0.0164133938324547	0.00579776258174349	0.0224607936969127	0.0161441354459736	0.0266109351259951	0.0310782750072533	0.0471524670749997	0.0131620407089098	0.0052725306830679	0.00561297415269786	0.0161197375854169	0.0127473564044635	0.025092923979024	0.00276353956497242	0.00144395193416556	0.00448608806191184	0.00133762992753567
ENSG00000058404	0.00856032360561217	0.00705551963158857	0.382667617187529	0.45841640965049	0.0443147660414791	0.0567305170756867	0.0712643016622269	0.010678261404483	0.00320817239564783	0.0102459652583902	0.0410167925343893	0.0248203949974101	0.0276282994622757	0.10929936157248	0.108946430048836	0.0782498606761071	0.149758810472626
ENSG00000058453	5.57686459345241	6.09687844204618	1.20872966428217	1.28776294934671	2.0510821744914	2.50752226040382	2.4103630189179	3.6310518824443	4.17868626595886	3.29434445679163	3.04054788056632	2.8069003239509	2.65045537862045	1.45641329031699	0.668631332040496	1.67782912233395	1.49976670668119
ENSG00000058600	11.1751858540718	10.9197164356119	13.2055135219624	9.76397471153272	11.1541762852199	12.1256669696655	8.5592428487643	11.4027235728984	12.5326109344906	8.33846109606968	9.88383522074882	9.6258464936536	8.00775234871557	12.6935977061205	10.4502071521141	8.98165872256142	7.93030400069619
ENSG00000058668	32.9783450847331	31.9521514905929	16.2752752300949	18.7629333233862	3.18152899637787	2.91508901850645	16.7780290887505	38.6595095932775	44.1786932412219	56.6126806162959	28.8056556983051	28.2822857195196	22.3846111529048	6.283265542866	4.64134709185023	8.5134986550119	5.38712833367226
ENSG00000058673	25.6285504544354	26.3557255605996	18.0512615686169	17.6016161217166	20.3978394052823	19.7380072303164	23.0250524807891	13.8694717511061	14.2143642679956	15.1278663106708	15.5507792857757	15.7884419696187	12.9539650388328	18.3488937345747	21.20545578643	17.5337742144608	15.3063876996967
ENSG00000058729	3.70671658434594	4.07349267535352	9.62951098004577	7.99824679064305	10.7191347969803	9.3777736935901	10.0079313036471	12.8368720120925	12.8593817868362	11.7068989337586	9.28233682701286	9.87795613360976	9.96875205409177	13.1685144041046	17.0522209829761	12.7155967371863	14.9758916981665
ENSG00000058799	9.11273139671205	9.11482641014549	8.66107240405837	9.38186097223936	7.46672523772272	7.51764939088822	10.3199159154949	15.1307673880924	15.6346677651528	18.9242124869663	8.80995477346278	9.47164550835655	12.7142380535555	5.10919796877368	4.93963822628172	8.09682149434897	10.3090357590139
ENSG00000058804	5.1322977018858	5.81825628936204	46.4804760361582	34.4605894974415	28.0319885188133	27.6752081809655	23.1066456472629	34.4734790372206	33.3960365903131	25.1061821816385	33.0986567560653	34.8919904699179	27.0738820527269	25.2616833437662	29.6763310145613	27.6680248556423	27.9593283000823
ENSG00000058866	0.0890700969370245	0.0804043023929688	0.0212819181808041	0.0243358111439655	1.52009267261416	1.40191634207347	1.69624307444684	1.29757363268951	1.37696655836148	1.31230829510042	4.8615739215058	4.84230012122114	4.50120990774575	0.026244437563893	0.037873288748002	0.0216395789721128	0.0568612128687901
ENSG00000059122	19.4623639421993	16.1733982061201	6.00599357963018	6.66356197902259	4.76216474246599	5.41924788408677	8.58074992200654	6.01848648212549	7.29758528470469	8.77072813021151	6.85399805048951	6.07643145759574	6.85789556954897	3.55832047017791	1.96658701563017	3.71318764783012	3.33888122777974
ENSG00000059145	4.50348283515687	5.38609303140291	5.42722448147619	7.36382414660083	1.96559148505309	2.52490123056562	3.47371221880211	3.42355537143991	4.76169630258845	5.2608463247537	1.63912868550852	1.45857398524365	1.52627066564404	3.012050632874	2.47660526459438	4.84497774449888	4.35734993719421
ENSG00000059377	3.55225620092513	4.15411989313776	0.34612783881341	0.438790499618358	0.297722661531981	0.326620430679661	0.493442552003458	0.283035629906258	0.38684003327822	0.360619016562797	0.213871871090003	0.214351512772509	0.291912878954574	0.352908506058348	0.352755681125867	0.835006319704233	0.893343808717238
ENSG00000059378	22.3477551439394	23.1943137400888	0.00337937221073071	0.0102017578897739	2.26572251612268	2.61238264308236	4.03693946461	6.54989008633432	7.10715261576748	6.36453196737054	7.99396218411503	8.24658734486818	7.48094181907012	7.96980604833503	7.94294823589126	7.48396833655674	5.48792484465438
ENSG00000059573	14.0084058816035	13.9981183889882	76.5233127439212	66.0584330091311	47.7094697063414	48.8722743720467	44.8188980155879	64.8133105656817	60.4175483267885	41.6982593244663	68.0290572379152	69.4778852202778	60.865484016879	53.7679437558302	51.1299516278617	29.7423482065337	32.1283658476725
ENSG00000059588	14.80220578191	13.7118512722015	28.9239793213191	19.62957943735	9.40557521138461	10.1374233474297	9.50853475247113	15.458319224883	17.8982398709947	11.6619539960936	13.6783355450755	13.7340636913185	9.60257974078275	7.71472353215943	9.59873453990004	13.4898429316757	13.6535409146317
ENSG00000059691	1.01386306916938	0.982527367350712	2.13892962012588	1.45156818908671	1.44657842924987	1.07937364280821	1.18243019632354	5.0267133712207	4.68540398599836	4.05766136174103	3.30682131825168	3.21023451721048	3.16458687590662	1.28245571107985	1.26456304399422	2.64064223455011	2.94613440943338
ENSG00000059728	3.77523452542553	4.28640881505422	2.01439533768285	2.01013445849721	5.68924682972789	6.04321486616827	5.80111038518236	1.2313038298887	1.56531101119479	2.00583019022088	1.20388968022855	1.15535556880134	1.18810659483379	2.95185023755981	3.72884447905684	4.51695271682791	4.12244338776843
ENSG00000059758	12.9012205143237	12.1896507438375	5.81835680720294	5.84835210000231	9.43938620585184	8.55454085035647	12.0344634746813	5.10119265918505	4.90765235255097	6.95256976184136	4.90046222754014	4.6494157123034	4.24406509709035	26.5716249762448	25.7527272568992	14.5571744079218	12.6017422855837
ENSG00000059769	1.28601062136349	1.26357989035281	4.82292277562919	3.83545150824511	2.14554566056606	1.88224480261106	1.94174728584749	3.32690943768286	3.58977991900671	2.99128795004939	3.6068811046725	3.86076980817546	3.79007880697627	4.70759339503546	5.94936683002804	4.96531253720654	5.19327011974718
ENSG00000059804	53.7331772170139	33.5139523266563	1.29663861560487	2.16711160830218	1.14023198662918	1.22122823402071	3.09577522301188	2.37413547498975	1.96985457379737	4.6284330597878	4.11773103999186	3.49969408123203	4.2744927517189	8.33778754561679	9.12037037172665	22.4845304841924	18.9699364282778
ENSG00000059915	1.39805091199495	1.16745175408452	0.266834492791273	0.175628872394432	0.391170033985536	0.400268054228315	0.70047053637689	1.46399785087113	1.80556200987098	1.80985552851124	2.61205702527938	2.3721593404479	2.25921760306584	2.7014241220292	1.70149906202619	1.56498944904151	1.78819391166678
ENSG00000060069	8.08864374047514	8.90229256950782	5.52840822579569	4.95171483571121	13.6752427760987	15.0301737794136	14.0644686338953	13.1552315951174	12.7738905551182	12.2569748709968	14.5172924468198	13.4407336439823	12.9596380921451	12.9709210718882	9.00664555431561	7.58352885397689	7.32278633826753
ENSG00000060138	1.26202355191544	1.19831687965496	34.3996182435294	24.4588832871634	18.4244542451696	19.9494001053201	15.5635296093736	25.1764405899653	23.1963657793574	18.0956652533938	20.4277899741823	20.6667337664008	23.3110695039753	10.2335576652796	13.1454385560594	7.44527109089735	10.4893967096475
ENSG00000060140	0.00679942370504183	0.0056041651746623	0.31635720548089	0.627323194888191	0.00406142361759108	0.0300405171872097	0.0396969363344989	0.173874675173591	0.19876239572966	0.939976044367235	3.79904603308545	3.71868904060624	4.17186472510605	0.0881515852064027	0.14236505772407	0.203805618500386	0.267643575053918
ENSG00000060237	30.2526337788934	33.1067839950298	25.8715141576285	27.3434994121035	34.8509466170364	37.6835522544154	34.188144626949	22.8844322824978	24.4677881679427	21.6419027436197	25.2599421762028	23.1496167796122	12.7376804310312	19.3764177520078	18.9982693305462	23.8003585091036	13.2951911491974
ENSG00000060303	0.684741963707742	0.752496531687989	0.208228964161201	0.261920132096523	0.306756936763938	0.567235648064372	0.314634976873436	0.355898426467227	0.320777923726601	0.273192256677142	0.142649620753658	0.186130149617527	0.4652617034318	0.470770319569309	0.245977919804679	0.291126590632174	0.325522734080923
ENSG00000060339	26.7875491777942	27.2587755768679	54.0786637539267	48.5808867185611	32.4540725147582	30.7535112275267	35.7641374586837	28.5874676208798	29.9714528376111	29.1065887721282	37.4513122867015	36.332846345616	32.2897649863657	26.6637774309048	35.3212570120842	38.2739767698511	37.24578934284
ENSG00000060491	17.9634816476558	19.078475709029	13.4925460286792	14.0681525311019	16.5503478850004	18.03363807819	16.2459247607912	24.9556400507639	27.1914345182719	20.2650901774062	32.1547778272286	29.8924545261972	31.9717017496173	27.9848167812422	17.5080916306597	10.4487946211176	10.7900194051289
ENSG00000060558	1.47902167744604	1.80651004335199	0.0203208518412194	0.040896828892224	81.2984538049247	78.1724386240987	33.2595540650872	21.2058256916482	18.6624250238258	10.477597398737	84.4394039835685	73.7904537124345	87.3263098827582	10.1124892920048	9.73357665142793	18.4840316745693	14.5774387351086
ENSG00000060566	0.130402689130302	0.0143305911561193	0.0158621018255732	0.0199520937071287	1.1008732886206	1.2578877652371	2.10915873966838	0.195199256458201	0.410519081477149	0.369391023684814	0.184730726203767	0.378098586228284	0.32340726696725	0.189553737976589	0.0374753514862991	0.543334839424797	0.188457971216976
ENSG00000060642	3.17346112925936	3.52907968335399	1.99079696250392	1.99381472998183	1.53372421527312	1.38001623662734	2.75524230487394	2.24550650009706	2.23288751306982	3.60885193947605	2.99437666367348	2.77687251008336	3.15723125185092	4.0079707463814	3.73898075142488	5.38670273861312	6.02804192490243
ENSG00000060656	0.0104244298952522	0.0143198966851072	16.6253423670789	16.7823409105553	1.44252067974763	1.57934208001366	1.51813724363648	6.23087842158294	6.80953121763074	8.72152008204487	0.482113136171021	0.530832074461448	0.38779910191267	0.284630345025743	0.0706150684914754	0.0731292614976044	0.0733446446818748
ENSG00000060688	6.50667045743128	7.59700686965181	39.8019463799556	30.82813667872	26.6789054651539	26.5577345139621	22.4165066245744	30.8550359965672	29.65053276252	23.8188094005967	29.6918197154342	29.9744252811639	31.0255086477317	24.8738155727904	25.6750591005613	26.2264339631206	28.6983958813757
ENSG00000060709	0.00799309685261955	0.00439200310323729	0.00972275319040627	0.00366892013831705	0.0206891838024965	0.0176571407957781	0.0362957263319321	0.179472513891644	0.197709039370792	0.339630062289288	0.00166517067027617	0.0014484836546111	0.00407330285105661	0	0.00164076433443922	0	0
ENSG00000060718	0	0.00696503141852766	0.00642448709753251	0.0362029714346119	0	0	0.00365456234480942	0.014055081233987	0.0190021623056919	0.0151718385740845	0	0	0.0014354716802796	1.28813109790165	1.80578532404808	0.107785525388319	0.332635789831076
ENSG00000060749	3.4047993211069	2.7461802818193	24.1258263403846	18.4417226750841	9.26339766928813	9.7628915431681	7.51540742709702	5.99595457769794	6.60535233309528	5.64743385609488	7.60861154559846	7.77524828473465	4.4407611310186	1.80332496496851	2.56615541906293	3.47478663732049	2.84104700567815
ENSG00000060762	15.4953738803634	15.2125192286392	34.0665316239386	32.1150836644284	44.2448772407199	39.5921803333551	47.3227510659057	25.8800934190342	26.1926428243372	45.0143807744671	20.9142116764498	22.267756732341	29.6876628442896	4.99303190460301	5.96983226819637	10.7583206656237	12.2884938844314
ENSG00000060971	8.60033309828659	8.97734663823154	4.39284481543296	4.80370378467941	4.71087663397989	4.53430019068932	5.45612545138463	10.177536597913	9.64054993851591	11.5222470917769	13.0950052869189	11.8009279312254	15.4014929629625	3.37299500979546	3.121564904956	5.48246246763738	5.68060573221804
ENSG00000060982	0.370362747435445	0.390359389582262	17.483764692716	13.6484732344014	9.2981383364917	9.12112588684664	8.49478035516987	35.5050474103665	34.2045265022218	21.1907057754703	2.20807089401835	2.08669627820343	1.80730756182677	2.24206601703316	5.66734428198539	1.4000011654022	1.95532078380409
ENSG00000061273	24.2981402540334	24.1422562537343	3.13695174119056	4.33756187842263	23.076420383034	24.982269748527	14.5294480383245	5.83982896298832	7.09709533856563	5.81374898403331	13.2030148986442	12.1995424835265	12.4910545823069	18.6807933244831	17.8361152981352	16.6675247169359	18.5759469574599
ENSG00000061337	0.607939500200389	0.238765329586594	0.534147800285226	0.47569763633766	0	0	0.0172040155598514	9.03660160275376	8.59900711371922	8.2141528784713	1.20104680691329	1.10686439481632	1.16021885351053	0.829523185901757	0.472372198705576	1.67834020309242	0.926387726095278
ENSG00000061455	0	0	3.61780389790504	3.24169399089339	0.00443582598616646	0.0246073518777527	0.0264955769998683	0.0370543050714203	0.0542713271912565	0.0622198632432152	0.00928246336004666	0.00403727278277251	0.00378442533891895	0	0.00457320534428385	0	0.00847293623636469
ENSG00000061492	0	0.00918557278987253	0.0406689408222929	0.153465888791835	0	0	0.0180738138941179	0.00695100804205976	0.0250602954294788	0.026678420470147	0	0.00605880812541494	0	0.00656754053150099	0	0	0
ENSG00000061656	0.436523001863685	0.573946573387915	1.10463606300337	1.27377372812798	0.614609434016319	0.665826605942227	0.593311670675621	0.700103047493387	0.88225385379234	1.00142036588215	1.98117397394925	1.70641462167211	2.3145731215144	0.716603698181139	0.569639682649713	0.954479322144057	1.11468284798853
ENSG00000061676	1.04038628046036	0.968235216231564	43.9102751144389	44.6713738168766	17.4538856623219	15.6845105267684	22.1754806192253	6.51044496501693	6.64844761406622	12.7947600461461	6.31487369671337	6.44641584771824	6.9520755863485	2.05448761117923	3.91201919251025	4.05130350538801	5.40647115883842
ENSG00000061794	16.5168480947715	16.725841934121	49.2132689976963	41.0120075055796	51.0928814991815	48.1549338714523	43.9070804917549	82.4206804445979	74.1550382197332	51.5915086929939	25.8507927186084	27.5329661440297	27.2534272091584	58.5595730482927	63.2305836926685	54.0630463955876	65.3529902409222
ENSG00000061918	0.150040129534242	0.118512141738723	7.68244100482386	8.7235439914597	1.18002023938122	1.29816335926511	1.78236827930236	5.47059078603855	5.81286809409961	5.63822160887087	0	0.00339872453651767	0.0031858682700083	0.232098363783365	0.142446013402311	0.550201113015371	0.253215428594419
ENSG00000061936	12.7809511122938	12.8447090610554	11.5240801213176	9.02189400564039	12.8698785060884	13.6282501762381	12.4751203983922	11.4584086084376	11.2399674913478	10.2661330410119	10.4460476048675	10.1571316105353	8.72905071364763	9.43365479151464	8.37183613389095	6.60000633965911	6.29872549086999
ENSG00000061938	18.4259049761327	15.7932349443826	3.51294446247595	3.09891603010772	3.11928838261885	3.60897844031821	4.64691658151536	2.61955355582194	3.4477394105712	3.93675434619681	12.6504971810505	11.4748569958417	9.98220487948492	10.6482591970646	9.29360377781336	7.26404266509917	6.75999233560985
ENSG00000061987	7.89407650958123	9.13000641009579	7.10379594090282	7.42204321948487	4.21503030514404	4.10678436274088	5.44833349786293	3.3100587986731	3.84123801526274	4.92177056585826	4.33702248382676	4.29933550990637	2.78316636237014	5.23856083935911	6.37794845888449	5.97813510355907	4.00636342084335
ENSG00000062038	0.0325351541949376	0.0153233472214364	0.483387182125463	0.377616774994659	0.0277626561521898	0.01796793561447	0.0376883581800881	0.0289891311636312	0.0313541368449878	0.0556310844101987	0.0116192943237158	0.00505364351127643	0.02131714133312	0.0054779765104035	0.00572449540999396	0	0.00795447846905669
ENSG00000062096	0	0	0	0	0	0	0	0	0	0	0	0	0	0.111491042467495	0.0453087996750831	0	0.0119921693458254
ENSG00000062194	30.1666173068583	31.5879892284062	24.4553563962889	21.2097210111212	26.587365243351	24.5125252564339	24.1658272810444	18.2917318440047	18.3998454223644	17.7207596476496	20.9423354505334	21.7498183211726	21.3251755764502	28.7071688295488	32.3664592950491	28.3204019041449	28.9685148051607
ENSG00000062282	0.284843720628832	0.297377299839177	2.21315458197596	2.38830141984784	3.87357780616214	4.13196777676472	5.79893306478968	7.33139146828312	7.66476085547841	7.01754253132537	0.575601691572877	0.629745400174144	0.696754068108307	0.91202835389878	0.748424078529454	1.08388851789605	1.22413541044591
ENSG00000062370	0.078652793128592	0.154586410680706	1.48752754569315	1.69959483638184	0	0	0.00196238031313993	0	0	0	0	0	0.0030832051552783	0.0106961477419222	0.0372583127711275	0.00771697303650774	0.0138059537947003
ENSG00000062485	21.5538630181907	22.7464468234917	44.1905966679122	29.6419947509244	32.6718019201202	35.1357680452078	26.7938074401386	35.0518923353765	34.4590648921105	22.6097957022119	29.7596253800589	30.9798254024448	26.4636670864817	21.4173077397741	21.1001565547166	19.8754606322406	18.8307732233526
ENSG00000062524	2.3948310627555	2.27624810459315	0.626834813030824	1.28603535346877	0.131492371747522	0.0921012991126487	0.214204213481743	0.0499277563319066	0.0637511655864671	0.103797401820599	1.12566491563202	1.02270250689561	2.29464672502002	0.00786223047008916	0	0.0212714271092276	0.0190276899004322
ENSG00000062582	9.11469383148974	7.93836323928253	32.3101544275388	26.2148673199156	23.6827781770041	23.5398090500213	19.9401271221741	45.9459556652377	43.1048925805273	34.4987558116175	29.3343959499762	27.8906021055664	33.1134392957394	24.6984162147407	18.594752689791	16.5123258672912	18.9232232952613
ENSG00000062598	15.1047101270437	16.9422677563424	7.04182346897959	7.02236196166849	4.96683677256229	5.27392286189609	6.56375236830517	6.86454595006921	6.96102427727283	9.14327364147958	6.64882361039124	6.42268223753204	6.73610800473511	12.6856163528831	13.0749841186717	11.0814123664804	10.1855161688312
ENSG00000062650	21.3880281059658	20.8044101205548	25.9511067161835	22.977101891544	29.1707868433977	27.7121625300782	28.276694850154	24.2343362593865	23.9210795283971	21.915460314795	25.0092609695101	25.8057180127144	18.4644347592031	23.7284869527909	27.5258559875369	25.9544954136865	22.1805467526098
ENSG00000062716	9.2606499180798	12.4548730095515	12.0692108984469	12.987087822306	11.7749244529491	10.1598280091422	16.9236858584323	10.2774161567855	9.4354349465289	11.7147573165785	10.881138162358	10.9475531724724	11.8281486193808	27.6454939973075	36.3068531207827	32.1122395425794	39.3177993448483
ENSG00000062725	7.21137532911912	7.03480527624611	11.1255811121102	11.6936693332104	7.02222366437867	6.34526607165785	8.18650487566576	5.95632414575765	6.22151806820722	6.91415099566752	6.5687070652091	7.22515509628238	5.62303618424903	4.09251568591215	5.09482238320297	6.91205817651048	6.08334879391009
ENSG00000062822	6.1127603226381	6.26318545500397	25.6394347543497	22.2419383080852	44.8289634803656	50.0393110151196	42.2175864273653	38.5951615339435	40.5595940168439	36.9093090371978	35.7314386745701	33.3962564413833	30.5595307570812	12.205238504061	9.48615671286282	20.2837775772129	21.1281415419327
ENSG00000063015	0.0456226274075313	0.00752054146895697	0.0124863929126646	0.00628238764817057	0.0463271303023205	0.0453521740956817	0.066589413094907	0.00284551358022004	0.0179530031386081	0.0245728484841874	0.0114052606834201	0.00992110536860029	0.00232494090486202	0.00537706924174234	0.0112380942616734	0.0116382176149252	0.0208212072122307
ENSG00000063046	91.1248277065436	85.9524654560598	59.9633349996085	39.2244021162692	60.5578588325635	58.6676343949221	45.9487882789954	54.2244665250004	52.6661191135595	32.175122461756	48.1039309628287	51.6591419808957	45.3236134297622	63.2561150878538	69.7068331885592	54.1113195057067	58.3678257629433
ENSG00000063127	2.34170716568905	2.82045067079887	0.749485413099249	1.11643911154941	0.0618230151336787	0.0785944734189405	0.172048245203368	0.0605195434837296	0.0909123318147076	0.096782474927301	0.266828909950994	0.348160090921142	0.24723895743632	0.167730496108209	0.199180310563071	0.330035145812523	0.20296555022995
ENSG00000063169	5.22500178155386	5.29453485273013	3.34325921890273	2.99492679491323	2.68514257226136	3.31013125720882	3.65570008109278	1.89355690576076	2.1553475782887	2.97292958766822	0.0020358557880052	0.00177093188386621	0.00332004293759924	2.33426949476586	1.41825354964478	1.2132243424358	1.01091957289393
ENSG00000063176	1.59651555053563	1.71190455977221	2.37033739812728	2.5168397247331	4.7681437751767	5.07616739293114	5.15942708414961	6.06638582850462	6.35652850241615	5.09261650779181	5.96735084633413	5.28351868115371	5.97158130410003	1.71951612920108	1.13827370269896	1.68788490870348	1.84143572729159
ENSG00000063177	258.814892281032	248.869053407472	146.762979746678	120.294334767478	134.569776247545	140.749551039404	123.24003116959	131.938218201462	123.905971762896	100.164587606195	107.977527258858	118.311027143154	152.469709054028	157.291261624637	115.544151757097	108.281661470256	142.323829374632
ENSG00000063180	7.94366677126398	5.41906297494632	6.30527338610919	7.24611196871333	8.1092243395781	6.64244334157437	6.57230768077214	1.84044938571756	2.01204281102962	2.02109606373533	0.848473069562241	1.05524582173522	1.39511244277237	18.2817698076602	12.215813878388	13.4879300194815	19.3555347049238
ENSG00000063241	1.53694124068158	1.75867043317824	8.85133709862542	6.54562653170439	9.24984437753281	10.0688616972201	8.75210579045217	11.0420231944511	12.0723112398349	9.70997668741407	18.2868529254712	17.0442519584427	21.1633384163222	13.4394734553946	9.76399053096603	6.33239961656372	8.56597418921874
ENSG00000063244	50.2851867549866	47.7175148781194	104.779954524752	85.7426327237863	140.100626693355	150.341845451447	114.852241647949	124.658859645627	129.589292172881	92.047931759724	128.166056367607	118.854436068868	99.2582986471902	98.9944424594686	77.0330601356581	72.3971341659206	65.4319206394459
ENSG00000063245	9.08506173100207	9.87600377928932	27.0803147428817	32.894718831709	11.8035669946704	12.5232976731919	14.5943544377957	29.048856757325	28.0762440377735	33.3569235929522	14.3272253548842	13.455918657307	16.6079933700464	11.6308207980533	6.6563306765361	5.33104296205168	5.41052782519787
ENSG00000063322	14.7761423594779	17.4424183028267	18.9298860884757	18.4914110719622	13.195587573422	13.6183886802041	17.6897875289551	16.1752911543713	16.7290998670138	17.1335355428838	16.3448567804666	15.3961423889627	16.5201267682681	14.4028886773534	12.7145065876078	12.9155446215895	13.0319779850164
ENSG00000063438	0.17283536411378	0.964681344283	4.10098239328419	6.2367147390623	2.2060290466733	2.09488591254407	2.35939351764326	0.503059969101787	0.55228282486672	0.709524197759689	0.699276690013831	0.674218770664581	0.695347492430308	22.9184018203099	22.7771178438807	8.84697991133786	9.21113170180011
ENSG00000063515	0	0	0	0	0	0.0124466034425225	0	0	0.0253392822614624	0.0269754212788659	0	0	0	0.0531252358966334	0	0.086238854533829	0.0257140901268183
ENSG00000063587	7.22112626811792	5.85166615179456	9.80693264808906	9.99249549488494	6.94409183926989	7.96249953606224	7.72549881676928	4.50197125059633	4.64128433682963	5.50046073196059	6.42715584635805	6.13040396302211	3.98308299890359	4.75624453466004	5.0300995629598	4.88591646056532	3.3506347862087
ENSG00000063601	17.6006368492016	17.1522148481566	21.319857266784	18.9745003541657	16.9656158014421	17.2656306934835	13.5151921398862	13.777653197343	13.3750412086136	9.36481656116769	11.521637751548	11.9032758664121	8.50278254254966	14.7141109331246	16.6464963426774	10.6525573536545	9.39047748635437
ENSG00000063660	0.275200254987238	0.265118136356146	3.83116999611912	4.14559175489144	27.1892571456898	26.2180020315349	18.332100181553	2.74630763669497	3.3171411674183	4.8681400654062	0.406531710112206	0.371117344677992	0.550043042389974	1.92503949089028	0.743921642456784	0.957312184731528	0.992939287241987
ENSG00000063761	3.30587289982654	1.77559177855135	2.69836070334228	2.2650943663738	1.92235116286899	1.95628910233322	2.3887878026005	2.34045552388235	2.13411133397316	2.34004042615142	1.81433576322868	1.96387086581592	2.22020924775688	1.54561514199982	1.85515424919672	1.42135699947726	1.8459471618997
ENSG00000063854	6.39324930541247	6.63721864482232	4.10764498905163	4.97136146448133	6.96495824695021	6.81491463937216	8.7277563849617	7.81483359493637	7.62118694794356	11.0549667003136	4.56856473798631	4.06643200600246	5.9965221481513	3.70000542406917	3.37255266013258	6.12344167974293	6.54148210311538
ENSG00000063978	14.9747307951039	14.0961236981506	7.08027129775224	7.16290364991444	26.7232117746628	27.061204717937	25.7246525731562	22.4994328597655	21.2271043620427	19.8670770772805	19.1597105108523	18.5451731315183	17.264687789495	16.842138161788	18.3232203706038	21.744707591891	21.3658519761712
ENSG00000064012	48.7289387533558	43.1437015631919	3.1598806055034	3.59432661089191	8.85979894840256	8.56843533490937	13.765372022045	10.1767431619517	10.8237283785322	14.3534717553156	8.14526005457397	7.91606965374518	8.22151225227746	6.19742954367508	6.3403996824866	10.2390275008686	10.4472286289171
ENSG00000064042	0.00428672928854046	0.0176658640747963	1.28957412908855	2.43005553601171	0	0.00236739851889629	0.000695197886665665	0.0574837230154762	0.0819339229964169	0.0602874092483069	0	0.00233048244779816	0	0.0568386713002901	0.118793029634477	0.0164030080525585	0.0342365283938544
ENSG00000064102	8.93665027432741	10.1880606657954	36.9767952241736	28.733319718238	22.3332500193562	21.6249334737111	17.5902115859933	38.9908909998111	37.3342924623403	23.2255070806634	10.7136901714375	10.9389996571032	10.7362789223753	17.6242414217647	21.2033282025919	32.1140044975823	36.8343425070265
ENSG00000064115	9.11967807734421	10.6406261108905	19.633292056051	20.5233824988892	20.0618615852207	20.8898727743432	16.8290868802983	66.1907363016896	60.093189755706	42.7910559634952	15.8638265746464	16.5046888842949	15.2848880525957	5.3036386399098	5.17724955017467	21.8702112170971	16.7417145897656
ENSG00000064195	0.0343001499315849	0.00706764698270487	0.344210530812328	0.484132593338192	0	0	0.00556260732593919	1.9146942086007	1.7884166761933	1.44203249739968	0.0857473963425305	0.0326327628795369	0.109246532573765	0.0101065135692859	0	0.00546867628811819	0.00978366670386862
ENSG00000064199	0.111821454207796	0.125343802684628	1.67099243113337	1.30781930165913	0.0961820020746872	0.081516285254976	0.104455185405821	2.06720575364042	2.25295185438782	2.47337404489023	0.229226018824899	0.20426040626615	0.2507318113595	0.0474452755169069	0.0633527322477592	0.202530141148723	0.250061498549311
ENSG00000064201	22.9129500442167	17.2763720592458	0.0811944735023507	0.0957910907577897	0.106322994867473	0.0983028999018316	0.175193533128578	0.0114848319007615	0.00345049809861463	0.0367329425007494	1.9717464584426	2.0221595585128	2.18953899453141	0.430432762527383	0.132295005642379	0.266181654709301	0.276621375293865
ENSG00000064205	0.00934801315641968	0.015409485290539	0.0170562974056956	0.0214542087724114	0.0279187200695279	0.0361378797401648	0.062156357607601	0.00874562686199328	0.013137662405185	0.0223775227312335	0.0116846105736785	0.00508205186669015	0.00476377170749283	0	0.00575667486622359	0.0119232733364713	0.00266639782182326
ENSG00000064218	0.00975334175369218	0	0.431549512235216	0.496935020627873	0	0	0	0	0	0	0	0	0	0	0	0	0
ENSG00000064225	0.240661536226799	0.344834407770188	2.17527738514964	2.50503613361629	0.371542752925279	0.398724803505809	0.495970402476064	0.641975558581723	0.678531012707183	0.689106613097353	0.0185117828458946	0.0120771471125876	0.011320776180831	0.0283642967897539	0.0228005705380564	0.0212511299459555	0.0253460449437054
ENSG00000064270	0.126666086866503	0.0965697058824289	0.0433338295928506	0.0537805537830401	0.00567450263872356	0.00174882227368414	0.0112981003665107	0.0434513639277724	0.0605254537259984	0.0701188504284232	0.00197908886246914	0	0.0016137341454721	0.00373220679279259	0.0136505700870932	0.0100975626511431	0.0198714095559736
ENSG00000064300	0.173907958975412	0.0786041557799381	0.104917292544836	0.146776255229801	0.00335091914858599	0	0.0127370303890933	0.0629811576861521	0.0536124259992217	0.100719072943621	0.0280486965144543	0.0121993736616789	0.0285883697289419	0.148766662087651	0.0449110804352502	0.0107331008112585	0.0256025591334972
ENSG00000064309	0.2415976362516	0.343947707172482	4.65161897270031	4.90361929421825	0.0695315723331593	0.0448793990732692	0.069813345811917	1.42466811621296	1.46311047701261	1.63118972805217	0.566911124893265	0.50030379461345	0.353686679835231	0.0621264551108177	0.0770951819808304	0.085442907873273	0.0914657463383604
ENSG00000064313	8.100600973437	8.41757079497503	25.0285044703488	22.7780501131823	14.6008867639571	14.3911100439422	15.3850592571184	14.1147782969799	14.8728853372624	13.239037798719	9.70758231741285	10.5090327700962	7.64547849898556	11.6198470420566	14.039178098978	17.0132298501682	14.8109015497499
ENSG00000064393	7.23523013163463	6.40462553974127	10.1612587818041	10.7347880095038	8.21952726293168	8.6596981761922	10.3127505323909	3.86199833625787	3.7603603092393	5.1090003423306	4.16145121631727	3.79123389902948	2.30345811483868	14.742702361718	13.2546589666344	9.70547575296811	5.0324189214023
ENSG00000064419	15.7102404874477	16.1344784572719	35.455626989178	30.2168325942165	31.8929459672055	32.9589920041851	31.2455811663664	34.5460911058522	34.1153071907044	26.7780507702386	29.5370674685775	30.1601830233032	22.7539944671103	25.4857209245493	25.3895744530657	31.7976412198411	25.1105903039741
ENSG00000064489	0	0	0	0	0	0	0	0	0	0	0	0	0	0	0	0	0
ENSG00000064490	12.2957128374879	10.4136813414177	9.94680506489042	11.9564221056501	14.6506115022328	15.1444402514303	18.3387243663374	17.2750659122335	15.6630520169011	15.5832475668234	20.4367897048092	19.6452644967429	26.0909095508898	9.64312932552765	8.99941480250143	11.9317219211397	15.6908875665509
ENSG00000064545	7.47923468571596	5.96169466884873	22.3006807768112	20.6208960810804	12.1890189905291	13.4085921026746	16.3222594162096	10.2109321732731	11.017094545613	12.4351968138947	16.8215430502136	16.6885461080381	19.984970896097	11.5821194771058	8.78314325861573	8.49066482352785	9.41963720293731
ENSG00000064547	19.4296681097984	16.1622619163388	2.10611718415529	2.70385953278918	2.93992554160338	3.36102983772549	5.64569177294508	2.39737001796393	3.46517661015696	4.96531510273402	6.82104532203751	6.06084738197528	7.84309452077063	6.27970594640832	3.89215838666203	2.91468517835937	3.07966353603914
ENSG00000064601	19.6616064132898	24.9552633142175	14.2670363972712	10.6437402125789	7.80391152221291	9.19845979265299	9.53109523320008	25.1940725285569	27.7326827600101	24.362114267472	35.8379941420194	38.642011754757	35.5233944936696	11.9694080725297	7.43009135075666	12.0018075247553	13.1061981163797
ENSG00000064607	24.8415259256173	21.1808728045142	19.7555616403692	18.0194015837537	24.5605194938177	26.9532644079734	28.1299271059242	19.2683702220287	21.9571163262248	23.0456224696091	21.1884422611542	20.9612736933684	16.0681109262157	16.0404426020076	16.8918874786293	16.4886522018688	14.3549472620995
ENSG00000064651	1.46271773567727	1.84077276574257	9.20358743676564	7.29625390634163	6.32069638219848	6.2912234805199	6.13573610189419	5.10619460329011	5.4871795158337	5.15555597217256	4.73047224171035	4.98013347056167	3.72146100417048	4.27643701932631	4.68937093539972	3.46542744638574	3.45732982747492
ENSG00000064652	0.996829991110313	1.39996150522065	3.33547606958498	3.14870791364983	0.853965226401619	0.825767275830049	1.38262130682411	3.31316371771518	3.43599239900232	4.59586331296214	0.209031923143811	0.164004255775669	0.173785075704385	0.0927521724189673	0.137312100745694	0.330408178494938	0.370380683802722
ENSG00000064655	0	0	2.58887652457135	2.53424016368815	0	0	0.00208713085819858	0	0.00723479230958834	0.00770193758459605	0	0	0	0.00758407527380076	0.0118880586685986	0.00410377449481506	0.00734180627446194
ENSG00000064666	107.236323287928	98.1136247676356	4.69075426665378	5.06629488397884	13.0159500376522	13.3410131410722	22.8700592756374	42.0172937507242	43.1693244080019	39.6706600348072	41.6969745709995	39.7741674376514	35.7994192015775	5.66693667622487	4.57183816779826	12.1176547724118	11.4714406122544
ENSG00000064687	28.274235829819	24.9762279789576	2.54415218806113	3.05579540989542	2.64660521588499	3.10635826428334	5.23215586646771	2.25491116366071	3.26059159310059	5.30495926041262	2.81960234245683	2.53893539652819	2.97987189386855	0.475634396818723	0.197101596742132	1.6081046320084	1.11934679295919
ENSG00000064692	0	0	0.23473703123207	0.363064402509892	0	0	0.00103032329717048	0.00198126017190106	0.00535724080558547	0.00380210263079117	0	0	0	0	0.00782480488706774	0	0
ENSG00000064703	5.16372117173856	4.34526428038106	15.3834466297719	12.8790032297241	13.0676382494218	13.1136764554338	13.0349522899418	10.5690302474164	10.2631881441392	9.18051254179413	10.2932401872813	10.6192213621297	9.91670652336224	10.2389779081264	10.2090673967532	10.6416224807023	11.2579054930486
ENSG00000064726	18.4619178912461	19.1150183378641	47.1377131379118	38.8286637967675	37.2992104499586	34.1587701752096	35.1135351115476	22.6987560200782	22.5433091454673	21.4656769240829	39.3788914459774	40.2717960081558	35.2880188594711	28.9036167022773	35.1736203548299	32.761273415326	35.5050121252916
ENSG00000064763	1.23388094287564	1.25510118257111	9.55441482919595	6.87650044430207	5.72718690417388	5.40486997028451	4.73026193773113	0.747055456094288	0.828980384066985	0.709607704972918	10.355964168912	10.4252131991567	7.88286601199664	0.915112404327518	0.726487010302134	2.70232913910486	1.68935190145988
ENSG00000064787	0.0386988476829508	0.00850561239274987	0.0211828666999094	0.0153947737216307	0.0369848789006167	0.0242214985653965	0.144765561167831	0.0370096501991185	0.0768672631057626	0.0725666931798659	0.0967437587558055	0.0995829302253346	0.148565115075214	0.00760172438514272	0.00476628947949796	0.047714564222627	0.0191331181467776
ENSG00000064835	0.118706063816766	0.134528538647853	0.020305310080729	0.0408655502467997	0	0	0.00962554422557356	0.00925472007639442	0.00834145270111237	0.00888005423233541	0	0	0	0.00874416326979323	0.0274129995302674	0.0189260116280955	0.03385934365966
ENSG00000064886	6.25307608132503	2.3818399323945	0.0064459345506654	0.00324319920775057	92.3725355785043	54.5002994600936	716.723772071423	71.9025857452389	72.1315160761465	115.035496961452	34.7793196150813	34.2637643556926	55.4141515032755	0.0999302616350027	0.108778442749089	0.211784654854422	0.350675416356189
ENSG00000064932	11.0905782231787	12.56626214757	7.59579133133552	6.82005079724538	7.83572289819945	9.42659925245292	9.65359965485549	10.0788060253835	11.1536802240151	11.510269801476	8.20305807101665	6.95384078429013	6.85359370440523	18.7722832336439	11.9880865124608	5.51621053584181	5.25633763309693
ENSG00000064933	6.65629794767297	8.29447773481431	10.2136064418393	8.33625893721928	5.94635302212539	5.22329492592609	6.07528872270368	6.28514410591889	6.27459550494408	5.50605418562262	4.4961211212077	5.29907333565613	5.21130133716754	6.45768847301844	10.3241974725473	12.472785344926	15.1503031860051
ENSG00000064961	9.77244131041129	9.60179331268457	23.7256308511876	15.9339251571775	11.797111987249	12.6339963027526	14.1451140756686	20.9282669410001	23.0095826062316	25.4995258320149	14.4936748715133	13.3361262917041	17.7455059789993	14.8969800386932	9.35975184428379	9.65450348835368	10.51280606992
ENSG00000064989	0.162938273265091	0.131172491119439	0.238527905235438	0.521794013161042	0.310085462553477	0.232285952234694	0.530946523473923	0.0874453555655803	0.0915971336891192	0.151936513845344	0.108937503348985	0.0885814709442787	0.121654122161977	0.259028758423738	0.308021457612556	0.132911797969279	0.281017672780797
ENSG00000064995	23.1780820905174	24.568773627799	32.4303432632706	28.508182884116	34.7041759126136	31.5655867850708	30.515610035497	32.4968600685538	32.3548795310791	29.250072459052	29.5241378366426	27.4044838260924	33.3923919472221	20.1104908015365	21.4964240816503	25.0621300493775	26.5458432939773
ENSG00000064999	3.84694228856912	3.52520046063381	13.972268132887	12.6621931599065	5.51443123174302	6.12462476955267	6.24322102499556	4.14415996889376	4.49153571191859	4.73006995166379	4.24938166747581	4.19774930393699	3.861204538782	3.34169197408566	3.32255602228632	2.23830996817702	2.00613608581329
ENSG00000065000	19.1128660211067	20.7673063764068	39.0493095742074	34.9159898870521	17.6467225582602	18.7489218870309	15.7964428769765	19.1811494111904	19.6483140994117	18.9187381259494	22.94477271946	21.3923972655332	18.6181343198999	31.4238837142796	24.5898327439951	18.4705937672946	17.7829239504802
ENSG00000065029	13.8439110995135	14.4798222362436	4.53006114166339	5.18812508762965	8.56624055081079	8.31210358109235	12.6020832098136	8.97247769633593	8.95263827569338	11.2710215874524	5.73951978297044	5.26669638260817	7.30828889610702	6.71732572898744	6.58669894163424	6.61782327675665	6.52230756420276
ENSG00000065054	0.380369338713146	0.524309907360631	7.82266360714326	10.8097611069948	0.57192166538824	0.651921533550039	1.44856170761111	5.11290697178269	6.65815694484784	6.69167117728476	1.5288021045616	1.50099547133819	2.50317349428047	0.332361951167966	0.331164478269028	0.338772942507468	0.609818701614583
ENSG00000065057	2.74967575385191	2.17945291770373	12.0662257911534	9.06360066001567	9.55129170568254	9.41813482053657	8.39026604995828	14.1979745598659	15.5598678202316	12.5165899228956	15.8675689258082	15.5319865098122	18.0062023199754	3.72066306182361	2.7493997611184	3.5377271994969	4.49816155311229
ENSG00000065060	4.15060473125162	4.65876687563231	7.84177502690738	7.36775690885771	9.14561965227293	9.80626969745959	10.1877296900189	9.11007417919067	9.25607892354443	9.1786104238231	11.7463355023558	11.6321133202056	7.18189856909056	6.22566215204744	5.978604214397	6.75857891952066	4.42800863680886
ENSG00000065135	22.5332647083887	26.6342931794431	52.5418962276274	45.3219537971148	53.1311434503349	44.9525699503474	46.0540813684812	54.5860710230652	50.9058355963584	44.4754607911814	60.8605752524232	60.370727654611	54.7765112982022	36.8580309927767	45.2424879593123	78.9378944490318	80.243080054029
ENSG00000065150	14.4785894151816	14.6329095549145	77.6186160798935	50.8846691110981	60.5612338462962	56.9232093383277	39.991183809531	62.0501379826803	59.420787709241	35.4722306406017	52.5258893149404	55.0221946125103	39.3274700444814	37.3028326787561	49.0367555418496	51.0806275770827	48.8321487492819
ENSG00000065154	9.22865630071515	10.7610557734011	64.0534542545281	53.251919031751	59.1675097510325	53.880912802324	54.9426220654573	26.6412032030542	26.7085683109638	27.2528628497552	0.00429464619742419	0.00373578812691612	0.108556486588795	23.4221136697307	29.1183259824509	24.4667495662547	27.6759659110217
ENSG00000065183	6.4038767541179	8.14791447739966	54.9215283234688	44.8497448796317	33.1725284499771	33.1248888268544	25.1084612369285	40.5314482280856	38.6181141002385	22.4251496215524	35.5272670528605	39.6169453149857	27.8304582967916	38.8232460332595	44.6277436579837	33.9431624934519	30.4490161562956
ENSG00000065243	12.3476138536862	11.4108792926433	30.6886564875609	27.5721015292945	9.97670008498596	10.1645220729566	10.9575869790174	6.08236195323596	6.99169648022608	8.21586567642567	8.49076412460248	9.10015617727983	5.76801132334077	5.92676992814741	7.53029703606376	7.33905480122742	6.02715506034314
ENSG00000065268	5.78251249222025	7.72530530258903	26.8120988995083	22.7475083555712	33.0218530617951	33.3643833729984	23.8427933773571	38.4054845161145	39.7996876969657	28.2727376025452	30.1103013209157	27.9796521500542	31.0567851753025	32.043933823096	19.2013376174061	20.0898614900776	21.7815927887894
ENSG00000065308	5.9753351268428	6.25825919083273	6.36135265469767	5.85985251644042	2.53043388600988	2.81789444313469	3.25857625730068	15.4623543809773	13.934615295827	15.5987716517359	18.8744776578605	18.1094827909287	11.520682602609	0.432957598889203	0.458667736639679	0.98438548117926	0.728665770359022
ENSG00000065320	0.130325635760889	0.0954808225559631	6.6878700897988	8.43973377662326	1.21958658982746	1.34951102711629	3.26308418870326	1.22379030376701	1.4388169299717	1.80470014623154	2.67656027645171	2.41682662317866	2.35217246661894	0.379736807077343	0.347779786296915	0.210094620918041	0.256085308079957
ENSG00000065325	0	0	0	0.00353150739905424	0	0	0.00124772627973603	0	0	0.00230218193829052	0	0	0	0	0	0.00245331396600147	0
ENSG00000065328	0.290215109091164	0.137187497848525	26.9434155936832	20.9945959068158	29.9897128112662	29.2242301511647	26.4106502970557	26.6642363239645	26.266648895604	21.3883244414544	20.0502867679075	20.3414492163861	16.0487141696412	0.565886019856784	0.74378930292857	26.3988042034123	23.6166594390222
ENSG00000065357	97.3694499723067	102.281346726204	0.650226712618398	1.15078852404944	8.74857342032239	8.94505761601355	8.1088671621912	8.20621568971122	8.83268789979583	10.9170287148151	1.84439932185716	2.06119479065888	2.14098200236772	12.7252437941127	14.2837117871287	15.5866340532093	17.1329645015225
ENSG00000065361	0.134232165394737	0.10621030382681	0.429832413220671	0.451014869530784	0.0721614565265722	0.0385483020363549	0.415352999913179	0.0251164479933052	0.0633861912013264	0.075512204711152	0.016778437865398	0.0116760610461179	0.0109448094441982	0.0680284205861554	0.0512508027426459	0.0342422881047991	0.0551346623406434
ENSG00000065371	0	0	0.00228281968448436	0.00229714991176658	0	0.00276383090200468	0.00162322430029287	0.00624275829744748	0.00281335754257208	0.00599002798389263	0	0	0	0	0	0	0.00285497152848273
ENSG00000065413	16.5980917743747	18.2862039164972	0.664017525831346	0.775883044103874	1.40750950496686	1.47410784078685	2.55881293285626	0.590078665469069	0.560214241306664	0.994984672156705	0.678003073933187	0.669326277081492	0.389558360594474	2.97347034466961	3.44286836146456	9.77602334186559	4.83297550006334
ENSG00000065427	42.2601560563533	43.9704533002407	63.7319813520329	51.3000409457409	78.9907823045642	78.006821239551	64.2755959361116	115.68566510643	116.798210170587	90.2108043358549	81.1992302585136	80.1213451381134	79.6376810977141	106.908528450549	113.763991164108	98.2578570689949	107.033922815249
ENSG00000065457	10.2757086484185	8.7131751212071	7.01192237720003	6.97732811635247	11.4852641771893	11.1319469075329	14.9661323908072	8.6003973384386	9.22793565940421	13.7185020251649	10.5186128958136	9.91726000035248	7.85743630914955	3.9574570370877	4.07163094360594	6.68896763777281	5.56595982945678
ENSG00000065485	1.45579879529725	1.0284741678753	5.66558459560191	5.03557377139775	4.28576738649051	4.52080712199261	3.54140013671936	8.47098307331949	7.93058544451777	4.97155675438915	6.95740783067359	7.3931080172647	7.00074551722107	7.21385007664455	7.71992240617762	3.4705468156702	3.79984383764973
ENSG00000065491	8.78257716824915	8.41374588246977	6.46935273143114	6.33401863989955	3.05681840239944	3.17533993630489	3.90649042343378	8.27115344810212	8.09005259284141	6.99457401714285	7.14063950819396	7.65918576386853	6.73742489258996	7.93770742840037	7.15193438726969	7.35510896870107	6.17263316832962
ENSG00000065518	23.7742119808025	23.9426549985755	32.3649981368331	29.4567388117126	50.5456617934856	48.5842787718506	51.2956614916666	54.1853376036174	53.1546510417594	57.6341656841899	39.3296105261801	40.3022518774806	52.36817264265	17.0750456285804	18.7010931342873	28.6416781945187	31.9201837370447
ENSG00000065526	18.5878547386035	17.713498919837	43.7600357675854	25.8420718362323	25.2707044444781	29.7612538145556	21.2143591688324	18.7237160915638	21.3012949432403	14.7041714623285	28.84550451378	27.4263489515708	14.0149676292065	58.005370657755	44.6804466971481	26.3119616957931	14.0266164291442
ENSG00000065534	0.0829746871117475	0.0839709542150248	0.682234967664128	0.716408161366673	0.0583455402597114	0.0481439742199061	0.0746062184628159	0.121191072948418	0.142296542832217	0.153998793069606	0.0689243633615303	0.0588132982009004	0.0749338753609819	0.0699410771110949	0.12095185270503	0.0944460576214006	0.115041725602108
ENSG00000065548	27.0509230040242	25.310612141522	69.9505391721607	49.9026495672096	57.7256676035675	50.5612377361374	41.3203822428345	52.9295328691961	48.9292985927147	39.3640755661846	47.3104656770394	47.1604362963074	43.50829683004	72.5184715101144	89.2931221617671	70.5408579350113	78.1494563195598
ENSG00000065559	6.3438694565559	7.23016946700527	11.6678917198469	10.448825576365	7.16732518449962	6.75719217578678	6.84289776794113	7.37722502397652	7.34095282082345	6.87130639571675	9.71969678797774	10.4063496880318	9.28536640051606	10.5141921795184	12.0762994407752	10.3599593208566	9.9110221692928
ENSG00000065600	4.53001220877071	4.93874267966122	12.4163487047899	10.2682758718966	18.0677098732561	15.9326903352677	21.0030184287648	11.1720351075129	11.0037615839777	12.9430691077818	9.43220440204989	9.25157545319237	10.8463136710807	4.75524642828024	4.39359639245593	5.01369142906144	5.21408329367669
ENSG00000065609	0.00699451006941963	0	0.650868001542177	0.940693413590107	0	0	0.00113433069625394	0.00436252239743513	0.00196601161004136	0.00837182219650548	0	0	0	0	0	0	0
ENSG00000065613	14.1865413664787	14.3686353352244	30.3727561562174	25.6423948015328	13.4964845318866	12.6477283167106	16.0305218615907	12.195238511623	12.7381420384399	14.4797035095633	16.6596295238339	16.867863907576	14.0513235445012	13.8537943510535	17.1112637503082	19.5601362633735	16.3942948431888
ENSG00000065615	13.4498065168614	12.8748790590362	12.556017096345	10.0746516435866	19.7840781627253	15.5623544162659	18.9496607754554	16.3646359715664	15.116884613599	14.2180103501585	21.731626075997	22.0271414514012	19.8290904799035	13.2671264694653	16.9239628965061	17.2676252399678	19.5393602060261
ENSG00000065618	0.0398527068824612	0.0209026814357775	0.00991566496005719	0.0332596993138442	0	0.00800332484041442	0.00822575102937087	0.420299094113677	0.305502784501524	0.0975686630989794	0.0135856781670151	0.00393926242576776	0.00369255320183968	0.136640818378394	0.339126020955204	0.15480540930441	0.822590781994967
ENSG00000065621	0.176235994541239	0.320307626939394	0.861612006597143	0.804794343777328	0.0566833470107277	0.0598944473111449	0.231579159996908	0.107101110325075	0.14987900193996	0.321817508884623	0.0423629502626353	0.0442203616327354	0.0690848608550712	0.0772259652443443	0.0640044587246869	0.077810814305222	0.123739076557469
ENSG00000065665	4.64557948195306	4.14150801761799	7.87623804526666	7.74616957938524	3.85440988907154	4.15270200583446	4.83748273936638	3.16726953944578	4.05390142874806	4.75183477254159	2.60341911574493	2.26786014825407	2.19527973761019	2.47923401397734	2.45943933836048	3.38215149641272	2.74144989652757
ENSG00000065675	34.4655473168098	32.812441603233	2.78559171331474	2.32120059065417	8.13558332339058	8.26083234787921	13.8695326321857	15.8216517807524	15.0665221512246	25.9808010043649	34.2121971075785	32.8451416982016	37.6380674569311	10.3756184818757	12.3172270465286	24.916420618933	24.7150905257493
ENSG00000065717	6.57847442795397	6.00655478191363	0.77320086395073	1.33380784059614	3.00649146343973	3.14587747891339	3.8691219444347	5.39759889935466	6.2165141046238	8.6433077641873	0.194580017610488	0.203738301463464	0.370204520338379	1.43039829214924	0.809518503216248	0.34563171755588	0.499941007349245
ENSG00000065802	9.61096797265687	8.4756395788768	6.51798809436737	6.2589367922531	8.64030658628517	9.15456585626445	10.7959285667925	9.8470034270325	9.71954511499505	10.2587563527604	7.21425911986396	6.80327047813892	5.61186611315462	6.52652663972026	6.58418444817605	6.08124552375183	5.23904459245834
ENSG00000065809	61.4592747357796	60.7849206801167	6.68239878688044	5.32955559390471	18.9479440460549	16.868890103139	20.8375297990732	8.8698513273511	8.43366212332704	10.9742536132124	0.720921780988902	0.750738989652119	0.760825391731659	29.9950993032559	39.8083088289108	18.7505883446363	16.6110601512857
ENSG00000065833	0.068920150284379	0.0340828802096691	15.7440329421208	20.7557980629839	0	0.0152247973429553	0.00670625172732012	0.00429859555946206	0.0116232142877845	0.061868583883367	0	0	0.0210731322158275	0.00812290833055392	0.0127326809541118	0.0043953392901838	0.00786342661367771
ENSG00000065882	7.63145563318723	6.87025082038299	4.24104754689904	5.20407186755396	9.94870708158952	10.3177778646034	12.4222782494397	14.0412988231974	13.1631311616443	13.4589631538118	9.2182280349172	8.93845351270609	9.0726032169201	5.26320457358682	4.98229368476047	5.05441815261396	4.99208423383761
ENSG00000065883	13.4687155408197	13.6026337510446	10.5256345204327	10.546188722508	10.7450090369346	10.9678699383608	10.3013769807413	8.74397073835481	8.65718524142533	8.84290353352818	9.97690264267605	9.43624150960874	7.60977473483212	9.35196054115326	10.7692219092887	8.51968701824359	7.81753738007893
ENSG00000065911	3.3081332488944	3.63678328913231	40.6796874020097	25.7020773502382	70.0027308315154	61.1264937204065	47.3448758136517	73.7064910416036	67.4220129894211	42.2418618401927	36.112732759147	36.598308860401	35.3269772109539	135.59013781454	118.649704475515	172.239637294866	130.429727193078
ENSG00000065923	1.35271328005005	1.56489084618752	3.96508530166572	4.18766478631197	1.58339224125016	1.77215570020597	3.00829731926722	2.98131234244188	2.99742648102966	3.56488134416484	1.67566844764407	1.8599435899248	1.14684949070259	16.0216811118576	14.986982543609	16.0969945087661	8.26016906280548
ENSG00000065970	10.6607015194664	12.2672113677138	5.33513959589196	5.98136389084059	7.95372274370097	8.34420215710449	11.1877321382798	9.10077950861798	8.98846643607177	11.1201311276897	6.04797234216281	6.0369315553522	5.54955380773024	5.14048887067199	5.45835228941053	8.32929082334098	6.35588308603263
ENSG00000065978	109.433828612293	99.5523669330009	337.78276800431	270.10419982614	419.538376235288	401.735291782284	301.20446499015	464.796411400998	431.766553476234	312.643483347595	429.511651681294	424.030712642558	459.315634755118	296.982964606749	275.047521180216	232.774262873971	288.163518744693
ENSG00000065989	1.66094242731998	1.29676535815196	1.35223463089994	1.23044117444261	6.63501156821538	7.74265845362119	6.64654549580681	2.89364061996063	3.55165471648791	3.22945813356754	9.53519533017244	8.63348058225932	7.15350373128667	7.98932903475501	5.92771456624686	17.8017512748	10.9624925176025
ENSG00000066027	28.4099671175827	27.6877037340242	19.5046879463913	15.9036439680183	19.0901334756792	18.1959837416359	19.2192043030988	18.918576401944	18.7761457764295	24.4572485940753	23.5749639094768	23.4002650641081	25.0274784732789	19.4659810213422	26.061197321487	27.1889476077484	34.9103287465166
ENSG00000066032	0	0.00261070225279506	0	0.00581569599430647	0	0	0.0092464156468928	0.0276583919997388	0.0231483824142298	0.0189561974020874	0	0	0	0	0	0	0
ENSG00000066044	5.35843071484578	6.60679189642247	31.5781199870938	25.5805449219666	32.0349026758638	33.3521948576672	26.4901300943033	30.1602120466386	28.7324420166388	22.894186628063	34.0266102417446	33.7255201229066	31.4069709140779	26.3031169038521	22.5092529321501	25.560420796986	24.1798062247776
ENSG00000066056	0.00695584904871922	0.00859963918047971	0	0	0.00830971883276478	0.00384145245178541	0.00902448693751115	0	0	0.00208138707656622	1.04986199821478	0.737402385398388	1.05278144933993	0.178309608427933	0.0406936026788568	0.514581688132639	0.214278962571583
ENSG00000066084	10.1744421191713	9.94343440837146	10.837995021626	10.441899452532	11.1387417969866	11.7926179815909	14.0981735183239	9.92242477203252	10.2215989111922	9.65251181737814	13.0420110848182	13.1625866832122	8.54344156136172	8.93938488000511	10.3393547623157	9.34038403674994	7.50655864643738
ENSG00000066117	22.7418058187966	21.2323137917372	35.6884010888899	27.7457870773931	46.2785683145778	46.9257912228539	40.6570140910332	41.6620685098869	39.2224460906529	29.7971049677625	37.2567146764406	37.2041407859724	33.6174680755639	27.7944619415945	24.9585486492335	22.2191487062974	20.2685057127788
ENSG00000066135	7.01767836973948	7.76895926189937	19.3482633398764	17.7299875219696	12.8980260047241	12.9592653691964	15.9434521923801	9.93592437658829	10.1574217908379	11.1149949349467	12.2968275746428	12.2628530978099	11.02918520641	7.76966076311389	6.23709342560754	5.7127683068947	4.79689092504584
ENSG00000066136	10.3943075239163	12.0189545419515	10.3873107600681	7.7144425397668	12.2594835067451	12.483668832998	11.1483890853555	17.5838908550202	17.1471900743991	11.9128159776925	16.0789258180111	15.4135785232294	15.6194112300753	8.55440747816114	7.27027362922089	9.93715661964577	9.68092758149143
ENSG00000066185	0.116671295866376	0.148613779720612	0.0193524868742073	0.0730273899057276	0	0.00585755870438531	0.0240814014190147	0.0926146611380774	0.131175519060135	0.171383023892676	0.265152825820012	0.288310937904142	0.508078498007301	0	0	0.0608779522096437	0.0665579057200538
ENSG00000066230	2.88610249166073	3.77154073742361	4.00288945514197	2.56502912260563	0.874453838182025	0.887031814723732	2.48542412202142	1.17918369053863	2.11153249742449	3.7047343754924	3.06376325249287	2.8151599919874	2.38732918613227	0.813414555551714	0.772745171810808	0.757577710872514	0.964005808552401
ENSG00000066248	0.00993438308771633	0.0163760713104704	2.18193921844443	2.36663587845969	0.00593399379843476	0.0109727683858551	0.020944338123429	0.151805447875673	0.153579189426604	0.208085418463281	0	0.00810124824450085	0.0177190556992909	0.0204901099193811	0.0305888601543202	0.0126711808169327	0.0311701734703474
ENSG00000066279	0.464042087649097	0.50760857249165	36.4650860410716	29.3194651699737	15.152990586723	15.2381992760256	12.3287665228445	24.8479670755437	26.8066040584295	27.9001638448367	23.7198528384187	23.0246089552593	12.7316192036778	0.212970614198736	0.251526293935612	4.21680300633497	3.31453724209727
ENSG00000066294	20.7103554797405	21.060877807305	0.00114745296296286	0	0.695691366618104	0.677945173613114	1.59999789860307	3.7952962052802	3.4674377886858	3.58895811300202	0.172936655305894	0.176416388162609	0.134601643537401	34.1752002046704	21.8377818951689	18.8934079688418	7.44787574144825
ENSG00000066322	18.7367010044893	20.5308534197694	18.7949715549032	18.352346355437	12.5829807597625	11.9161776944329	15.0932663163849	25.5691092368467	23.9347554202276	22.7661695216619	23.9466887146749	24.1247079160226	27.5061621664293	43.2287109131873	28.7497929473772	35.2559155338611	36.019997329929
ENSG00000066336	11.7475112343016	10.6098737662649	0.0872568931501987	0.0568147681415754	0.00672127330431699	0.00621427808415938	0.0145988196132672	0	0	0.00673407689247668	1.66670465543689	1.64557404388777	1.48517202528532	0.0331551284927636	0.00692943390736098	0	0
ENSG00000066379	4.66638967860091	3.80951369167044	3.351907909206	2.50279237336677	5.57085745654016	5.11212374181471	4.93133774210783	9.85443198618143	9.31681658468149	7.3382475612999	8.01611618846252	7.81057257469103	10.3940756940285	6.69540010054128	6.53208031481314	5.23623520650925	6.26450417142398
ENSG00000066382	0.0405142541609553	0	0.749779569151233	1.11844617153401	0.00691426449552858	0.00479453375616871	0.0290973800862444	1.56126379948805	1.65447244946452	2.29644494096313	0	0.00157325670279575	0	0	0	0	0.0016508797452457
ENSG00000066405	0	0	0.230088440151299	0.29768503225951	0.00717375004726947	0	0	0	0	0.00359370778708647	0	0	0	0.00353871348215259	0.00369796202071959	0	0
ENSG00000066422	10.2561715000982	10.1765110447392	8.88266686883608	7.71791322577754	10.1409585538761	9.67768061622088	8.71304691620061	13.2733988224474	13.3453997432846	10.768991205359	9.358784584882	10.5900425201752	6.83117861086455	11.0481936948577	12.6628022978507	11.5259985026619	9.83921434229451
ENSG00000066427	4.00004605383516	5.19994729249663	2.44415356560388	2.28224655390845	5.78873007825135	5.38590529010896	5.25701707412966	3.72401170250429	4.05567212666606	3.02339639175743	3.19732921410585	3.24601442348315	2.91107893199049	4.69090150961375	5.10372227447661	4.29186932291269	4.15060476641163
ENSG00000066455	15.6715511281118	14.739454447165	14.8578791392837	18.2105635515195	7.39841252200475	6.78961273434259	10.7252809112062	10.1181868638802	9.87439146284693	11.9496531671775	10.271292207298	10.5633802666093	10.9604078736823	15.385096530889	17.0303529967973	16.3299487062218	17.4088175085331
ENSG00000066468	0.320992653277287	0	5.43302853077049	4.97128091421043	0	0	0	0.0904773727420859	0.145747063528544	0.0757318054768533	0.00578692615015504	0	0.00629148796898364	0.0145508070214032	0.0228084296767809	0.00196837546364058	0.00880374357053006
ENSG00000066557	6.74864964508629	6.99947016611026	34.1567702668253	36.8241542056969	18.0097380488454	14.3954075030964	17.8962280188344	10.5682581566963	10.4783599223636	11.7298372953596	19.9738157259018	20.9162787549393	18.0142910828225	10.9271509067933	13.3029849745446	25.0460728275665	24.1403325311129
ENSG00000066583	5.88439415258355	7.21255497001543	42.5424905337632	27.5181313559428	22.7317432672771	23.6232733325013	23.0429964444125	26.0688650420961	24.8981466635937	17.8448689823209	20.740312427655	22.4947322161386	20.8780949981423	19.082455776416	17.7167417039241	27.9411586684813	27.719287230026
ENSG00000066629	0	0	4.97987558598486	4.85622705689316	0.0875102382437784	0.0939124832170103	0.0398818130029481	0.153381463668627	0.170600939140719	0.173788219468401	0.0490513360496903	0.0554688343393281	0.0506617137459731	0.0817101230504771	0.0805539878319467	0.0367057011674682	0.0641754224824779
ENSG00000066651	6.92262374666404	7.89698739315434	11.9384389552303	8.6357641806252	7.21132438176042	6.87998141209226	7.14599352155105	4.60764647377863	4.55314486931997	3.24736518022748	6.59188125806546	7.33346982000088	6.95562617444087	6.70355111971873	8.53062609188988	12.5682210482495	12.4898350194109
ENSG00000066654	24.6894392255973	24.9279254136801	20.5990870836664	15.6286693495464	26.5836734128426	25.8889082726546	24.348743214226	21.857978536125	20.8139263068717	17.8538007100817	18.5621558355082	18.7516256309101	14.2523858832	24.4457697881348	23.7748659626004	21.9241992504182	20.4462542553775
ENSG00000066697	3.11764527811922	2.17374269550043	8.03682409233248	7.64249387829437	4.63543815554395	4.65805236970029	5.895050120443	8.41388705594659	8.03358879208282	9.42973055349224	5.0028042891891	5.28628487180114	6.38509804617398	1.27116018660812	1.53073276602509	3.71858112073496	3.82144603787507
ENSG00000066735	0.0413520901706274	0.039763360244614	7.72425897340071	10.6341434520226	0	0	0.0167656293183003	12.3348199578764	14.2423119072986	13.223378662005	0.00215367988704457	0.0018734236491995	0.00351218870263792	0.0934134458013701	0.0106105674617598	0.090104455448768	0.0648732695628411
ENSG00000066739	10.5627449216882	11.4389883081437	6.98601464033325	7.3515846440212	7.41116271684987	7.50803245831303	7.9590134976813	4.95701997632482	5.86386684026554	6.0453611145849	5.27821537316221	5.33852051828644	3.04204792903321	6.92234413937993	8.40475842711776	7.08644502234292	4.78240540078982
ENSG00000066777	9.43212449676929	11.040131077247	7.29342656907751	7.84888907965775	8.69144654164491	7.98449423275984	8.95372627677623	7.71218375024361	7.7883487716231	8.41616172474481	9.54449781680965	9.68241409105929	6.64633284417522	11.2417544343033	14.0853018955475	14.8798985745876	11.3859964488855
ENSG00000066813	0	0	0	0	0	0.00157662064452799	0	0	0	0	0	0	0	0	0	0.00182065678997436	0.00488583478252667
ENSG00000066827	1.24253738358203	8.55296858435499	1.68721612601358	1.43605216875142	1.40313150461072	1.44753438638629	1.38552517007008	1.84363382627472	1.68670078240314	1.13027924442312	1.22451075576831	1.11209627371479	1.07577392854734	1.12839791782738	1.10668743193535	0.995947337637956	0.884924408701964
ENSG00000066855	6.27314802197718	5.81314338911267	14.1565677462216	13.3075194662173	4.46936034161838	4.41025616158819	5.07951722681066	6.39068930263203	6.2289537209374	6.06108035738314	5.62330429948267	5.87898213508927	6.05155846738419	4.6100389209104	4.43453067258157	4.77498217880844	4.823174495232
ENSG00000066923	0.972543148721953	0.574395319731455	0.183854569607315	0.268561020065462	1.34822751670239	1.36716061331752	2.42739496510689	0.916359938224339	0.975038769700237	1.50797365494557	0.633821279300852	0.641819499496514	0.551267301463703	0.412216049794728	0.456388321789792	0.66335110565133	0.710572533976353
ENSG00000066926	4.08059060688432	4.03249315103087	12.4810290396528	13.3740530066252	10.1600348037006	9.05446574375054	10.6304839671202	23.7790752814655	23.8786139793735	24.8036948213558	17.3510158426562	17.7020466551515	16.6040075383005	6.34297263764631	5.22132147793502	12.1919754833424	9.61730827991836
ENSG00000066933	2.46148674104402	2.85697849864206	4.27619000801442	4.32203140643542	2.04783356738253	2.14860459995702	2.9697812809719	1.72598609927259	1.8161257975016	2.15906875921464	2.70598933922688	2.64200028076363	1.53326132770203	3.27237679913955	3.73823967520305	2.70773607207089	1.76690846523711
ENSG00000067048	0.1331277912459	0.12967558495299	0.00920089860701893	0.00185173130991823	19.713664642439	18.7279174215202	15.3406222929717	6.31048427413897	5.7557931576952	3.25686260043852	0	0	0.0431723517913237	0.256752028139491	0.104341352916627	0.0694647921158385	0.0644389484342482
ENSG00000067057	25.1684953069474	25.204106441661	22.6337894723972	18.2166364197848	56.6468743821255	61.5806123470089	50.2650796239299	74.2677746926487	70.7738082336011	55.3017946616477	40.5883793627109	38.0587236390837	36.181095520009	64.0971700065511	56.8122870207992	42.9125019568503	40.2757589746583
ENSG00000067064	19.2010117658253	13.3716474106067	28.5006214886696	39.8988505488468	45.0589386827701	30.0028514509761	67.6771156273787	42.1337724992398	27.9003324861618	61.1273192966153	41.8426433690297	34.909490073097	71.085869490174	36.3880740788907	51.8193223296648	36.0782014048656	37.8493781517222
ENSG00000067066	20.0195435897918	19.1856375786003	0.0376554623552089	0.0311555142552132	2.57284897704291	2.43145687926104	3.8657633499268	3.12243871072616	3.22062956398751	3.81063481752773	3.60116387962324	3.51651199381413	3.48231392756505	6.09279185815477	7.30462799980277	10.8381399035883	8.12828548457539
ENSG00000067082	64.4130374037439	102.316606522398	5.94729599578053	4.29089941769205	17.5442915041642	16.7319270392717	17.5871675491242	3.54087338856405	3.78199209920058	5.53317784830144	2.47442137397224	2.37096883858781	2.35196270947235	38.2445643932952	32.0393037808522	42.8784084690029	29.3664668790535
ENSG00000067113	2.84086398038272	3.06485566552087	3.43980614754984	3.19636104062078	2.61433193593922	2.84443166906354	3.67823270582993	3.25562322496925	2.92137037679583	3.72509024989978	3.52208706479866	3.57229551041733	3.88410439918512	15.114689588417	11.2078918833452	10.9809310904073	9.71065317928543
ENSG00000067141	2.77068683701085	2.64296213156251	13.4587432635998	15.1849527641903	3.02043025805987	3.087219206984	5.46178720972953	7.18429884098179	7.66205951666765	11.1228997150009	2.87706904195902	3.10456926160129	2.91744365914399	0.853565855119418	0.773636251619623	1.17799208361749	0.863932603999614
ENSG00000067167	42.0298784397134	44.9681681896599	41.5804997893263	36.9282261374937	32.8867483170399	30.1308711306011	34.8451340555965	51.4139053089007	47.9400042771231	49.504930722659	53.3872275084549	54.2469073599582	42.063053272908	58.1685235853956	76.2840722787113	68.5134675883189	60.0399570107902
ENSG00000067177	0.0513286889330528	0.0604367293166731	13.5095672751501	14.7555655596016	5.66326444263149	5.85768323516092	6.92692437274115	7.42039812134723	7.64653744230678	7.65536330092504	5.09831991024295	5.75836852797833	5.60138456152089	0.894474198190002	1.09051502336084	2.36156388715957	3.0620257533755
ENSG00000067182	6.62105300537978	8.6432822598529	7.36085488891041	9.9418996298175	7.39933985727653	6.79304227454735	9.36693072723433	19.0091881045396	17.7738362016675	18.2918075320922	22.9861431590153	23.2500491211131	25.3487470923298	13.7332946343958	12.2535697218654	9.44602202233952	10.4260908411429
ENSG00000067191	2.13646442411998	2.42360315139656	0.7380181626593	0.820983374301985	3.60301747810394	3.89671326693972	4.22588392958852	2.69166371254858	3.16954272580516	2.99317662221232	1.3434481480902	1.26675551501751	1.37305982410438	5.04959897894952	2.50402332345851	1.37088860446402	1.35172236981424
ENSG00000067208	0.444684940647726	0.366514570378495	5.86701217082339	5.97747843440437	1.73828930832898	1.71441580220101	2.12789399736551	0.319482513971837	0.386050336833058	0.557514323617848	0.123128420234662	0.0765041717480163	0.120477583262925	1.15767351727192	0.786871063160754	3.51621935970381	1.97325333166907
ENSG00000067221	1.57142628058407	1.6182085904404	1.13106953371991	1.11395335947921	1.11196493145292	1.04889932720741	1.34206230342648	2.10359128211027	2.03794192215921	2.02745091880711	1.9854111832509	1.91962910537882	2.18540456003357	0.519647874368971	0.591766701578847	1.4660000379681	1.79506450383116
ENSG00000067225	58.102576318991	68.3713590722503	207.132021168361	163.267150459574	108.369319455321	99.8348857517185	222.976507912973	217.572682096872	218.014986983034	211.921021151894	266.080350325218	251.582213088654	286.773348545491	344.945630392977	284.157575870932	294.155264917383	312.247543309916
ENSG00000067248	9.17855471487772	9.46851679672504	22.6903508447079	21.616787024015	10.7532753151451	9.98837030479059	12.9607250625783	18.6544973198746	18.4053254074055	18.2499707964633	16.4890651725479	16.7660432825107	14.4713807559487	13.0928087716622	17.8242129183483	15.3279258317804	15.8600624683021
ENSG00000067334	12.530378835623	11.6569920672346	34.7098091355847	25.8056014137706	31.4136812222916	28.4767094148997	23.5943223490142	28.8115926486871	26.6375269905895	19.6381785655757	26.3237367104929	26.7279795264597	27.4091054285743	51.0400814462326	58.8330263620644	41.9561170588352	48.9230583542209
ENSG00000067365	2.91497947070941	2.9236455732094	2.65491929305531	2.7225359800461	4.84299508788174	4.81883772219639	5.13590725931215	4.56931084249415	4.86178043204336	5.03995540692004	3.45659192975469	3.0697584377219	3.17017403833987	2.0135719851941	1.81590096162843	2.01905705144901	2.10067432028042
ENSG00000067369	6.90828214793056	8.31298907936961	13.7204355640199	11.3485731074469	12.8322431355554	13.0478097172761	12.0275028364012	11.7882831603772	12.7843369863322	11.4859379294351	13.0249766577369	13.1391931015769	8.9514604970115	12.6801115919832	11.9666841349891	11.504553810878	9.71430810772867
ENSG00000067445	0.492247498627305	0.385716097429408	14.6471217460222	14.2362561661998	7.88907952916429	8.31438855116948	12.3500318736551	7.02033492884971	7.92747519710666	9.31066546252497	0.840604733613279	0.77267846505906	0.959238561132879	0.110312384930986	0.0939291163178252	0.280766368005449	0.306522598321584
ENSG00000067533	4.02245729485959	4.14054462897785	17.6397377766161	12.0392487480005	7.78668933854028	7.86152294006421	5.88351042381827	9.42562422020781	9.20607818751886	6.32746951974028	8.67515263088974	9.46975800154811	8.81798708237681	16.852316501975	18.0017269656675	11.3705559571189	12.6057202502668
ENSG00000067560	168.045012873401	166.648546389455	204.451406876044	163.370237672052	221.208422840242	214.352097604876	204.602909205877	205.206897552748	193.305199647132	187.574840337746	203.06687318107	219.019390307496	216.426968660031	191.170986484607	200.184926061619	236.518480931019	252.216628111444
ENSG00000067596	8.68275260537604	9.00451536227871	12.6687067732894	11.4527798088698	12.0990335205262	12.5883245072163	12.8929758038396	11.9241019478166	12.1010773205794	10.9950749404054	11.7742246182592	11.4446755671643	9.7388075963002	10.0662624605898	8.7487854779981	9.45740680090107	7.2637631588216
ENSG00000067601	0.877212764358072	1.43155802128585	1.99268998936179	2.23873617655735	2.12734124847496	1.80215937621657	2.59484942494565	1.61948534919345	1.69637615489359	2.19439055306832	1.6447168029623	1.57376057174729	1.96693154201386	0.196437265437684	0.324122051718083	0.346850896600955	0.370315839765306
ENSG00000067606	2.28056019133254	1.98018141798565	2.02630561025751	1.83190425339254	0.590053154424924	0.715606348396209	0.371826352973531	0.114096300156073	0.107978990983087	0.124074220292867	0	0	0.00466114723841444	0.671965357738906	0.47877615012495	0.690262823912456	0.655717716938073
ENSG00000067646	0	0	0.00370217088102536	0.00372541097770198	2.39730608462592	2.12010544237319	3.33007421923566	1.15669159849003	0.921639650055831	1.09286426542451	0	0	0.00206801001176763	0.031088495418158	0.00499808218732085	0.0232921570681834	0.0208352706910432
ENSG00000067704	26.9003891201341	27.9577231350257	97.8760683924159	80.1372900309646	32.2397953600507	30.5616718010937	30.3863907314347	65.9883911097083	61.4450806555515	46.6558156047035	59.9000906783528	61.8792857617457	47.9640995337718	32.4661853160355	35.566917861234	50.5498446064761	48.5620477327088
ENSG00000067715	0	0.0206838051903767	2.09646229362298	2.71848413543532	0.139191629247162	0.180169088913989	0.216281265285343	0.0715523538028351	0.137044390450736	0.120147379899895	0.345047773760158	0.350821224409998	0.376350435498498	0.145773307630287	0.0993478509308352	0.0182906758512361	0.02454202811919
ENSG00000067798	0	0	0.0294489661274585	0.0506642896185277	0.00746380595758039	0.00690080044160968	0.0202645302217438	0.0714407432679539	0.0831227739020679	0.0660558788620016	0	0.0011321987811067	0.00212258224125788	0.289634471078998	0.17185417596209	0.0783612050462664	0.178209064547388
ENSG00000067829	18.7740644733034	19.4386999625603	27.4308712661471	25.5342289791719	14.7657516227975	16.6149783496324	20.8122954620466	17.5804812588064	18.057766865784	16.8116981751383	16.4895738825621	15.9883442443612	19.1655430176321	15.3540930990091	12.7997479571419	15.4997270911256	17.5040579034906
ENSG00000067836	4.07721728593831	3.50637231294147	3.95318419851081	3.9576892900706	0.75893815036465	0.747073323434948	2.24097331342492	3.46161710352419	3.94799846565798	4.7022744305007	3.7333687060671	3.57745887350678	5.02205983955457	1.30006453093583	0.622840021909524	1.31825092369611	1.55784238441942
ENSG00000067840	13.1746477048265	5.36810025803001	2.17671905559209	2.97979834003765	0.00951184300043219	0.0175887022655619	0.0120516817407062	2.38038110353429	3.06454816434622	4.14871031651567	0.222268013732444	0.147172676441765	0.343536257766503	0.428541752697643	0.353031433075154	0.297896976460829	0.55414567755171
ENSG00000067842	0.0216310840672209	0	0.0662496452209183	0.107799568038877	0.0830613420491683	0.10580769366602	0.037084664117814	0.00192735011944025	0.00347431358854401	0.00924661872214909	0.00579383912272623	0.00839982092778857	0.00157475092082704	0	0	0.00197072685455812	0.00352570415463277
ENSG00000067900	18.9050350519563	21.7067362217967	27.4795437496505	27.2404320791155	20.9219909751927	20.0390179313518	27.0394928849385	20.2477577107201	20.7749970910114	25.2161764062585	22.8419655181046	22.5408812879949	16.1557462593177	16.6402149506671	19.167678893547	29.633574029639	21.8423776908918
ENSG00000067955	27.245068475083	26.9171052904309	25.1127459214261	22.071474780814	55.6589374849983	49.7260557316475	48.1073755388078	51.1616615588289	50.661500857551	52.0059074970487	57.6442660744517	59.7529620832217	53.4333178115652	38.5271666782982	45.5735307945215	54.5281725932819	52.288995074099
ENSG00000067992	4.85493485808072	5.11222968410961	9.1104614553527	9.87346569942484	8.53471025150616	7.31365651166634	10.2775310887281	5.26407447735288	4.85144769898229	6.22452591057634	4.90227728227118	5.03456155343942	4.69284188659986	1.29305247170969	1.4044406943017	5.60842683949582	4.45503528966734
ENSG00000068001	0.491748684167672	0.42641470128986	4.94650309649997	4.37328822542155	3.40850039952209	2.91659382577902	3.69171706198164	3.58144227758993	3.57933111882075	2.97662348578851	4.53315072050437	4.01009114423503	4.86313643874209	3.71289293057775	3.28694228867144	2.672215425301	3.22024707605123
ENSG00000068024	3.66632128719451	3.65274008235021	1.73084227362469	1.38080599521147	42.8951302293652	47.0613316542564	47.0274318479697	10.0574147253234	10.2770345848848	11.043222364029	3.67571877052006	3.27837181476155	2.59470876339225	2.51775897375168	2.81876721771136	1.55510066355093	1.24978645773894
ENSG00000068028	20.9195467052143	18.8651105608725	6.19216422552145	4.72268282784864	10.0449201042628	11.2488624266132	10.2086514226022	11.8471491432115	13.1696043964557	14.2283609232951	16.3032571731078	15.255686693264	15.9780763836154	9.14515104961082	8.90165030082542	14.354829076575	19.6565092547811
ENSG00000068078	0.0385291299396992	0.0317561631080575	17.9528344748432	18.21143573997	0.506311821706083	0.781973181361393	0.499875180469174	2.83263930890994	3.68211117743931	3.3088250401186	0.728416060960551	0.704322030782747	0.517861107843359	0.300843353341413	0.154225059003962	0.380861514099683	0.252768335673594
ENSG00000068079	10.7025203633144	11.5832214473543	0.489807715495253	0.622873421083064	0.521574896366324	0.560431503612172	1.49646965178932	2.10486951787165	2.0961609807513	2.62696578493601	5.16965696053121	4.73429063781346	7.51056899313285	17.064307747557	14.7584614647967	17.6920270366895	16.4990034598477
ENSG00000068097	5.32989860612298	5.73767007130161	12.6406021745798	9.80569550026465	5.53851981839962	5.72846610359241	7.37743368708416	6.50833339488304	6.97958969430283	4.76452685381196	5.08332187395897	5.16574279604352	3.94740994560833	5.57975193280615	5.59808829289493	7.61595776430605	6.82899332744659
ENSG00000068120	15.7055894850427	16.0000694836664	28.7326533412107	23.2120480876922	17.6691589812885	18.9065418899974	17.4191661898799	20.3980640998073	20.1022741594406	19.8210739085577	26.5636095122776	25.298004849256	27.5035786508964	19.3782434052307	16.3602508106825	16.7291649710666	17.8698417563173
ENSG00000068137	0.125090286405795	0.22602887142147	4.9466320202907	5.10135329816761	0.419574687358597	0.43309498678415	0.948781480168872	1.25431579341655	1.59844057020764	2.97141038508604	1.2147769316009	0.96253789295908	1.39506399792182	0.0368577594986511	0.0325908217188734	0.135004767385534	0.109785720607577
ENSG00000068305	8.31235834748488	8.37968577285835	10.131746058903	9.40641259153086	8.35170123444093	8.41854086233953	9.50510922453382	6.43205151646841	6.66674173406689	8.20311241390061	6.85911322960421	6.5786814417875	4.8131753405094	7.43551154606888	6.44655093349028	7.44907222519824	5.43722058184122
ENSG00000068308	46.3246759082015	43.057765646917	28.4201573827934	24.6405396533778	26.2920826833827	28.5765901754204	26.9930157389766	28.2954323141214	29.328487560474	30.7032316443855	21.3205691510085	19.6905458249035	23.7176552197762	41.1958676282291	36.4217478117656	28.7360047448477	30.7277815542096
ENSG00000068323	12.4460415179959	13.2275275677118	9.57210733428825	11.0510458876383	5.59438223400501	6.35653973076344	7.95898519339311	7.08043197721223	7.32093504354661	8.69578999339094	8.39411989949578	7.88760228234273	8.58336063326233	15.9003595092041	13.824244941938	11.8557527147206	11.1515962041613
ENSG00000068354	9.77998964787975	8.55606197343034	4.36807465028376	3.91469811262503	7.69902041747225	8.19910496614887	8.40774991006712	4.39436374904682	4.40700101056131	4.81033147572791	5.37494853287286	5.24496514432529	5.29294405784289	7.94651253814053	6.5149658085624	4.26121639122803	3.84633284259141
ENSG00000068366	8.51246925923037	9.71074799442821	18.5745558823627	17.3063059875872	21.4883043958584	19.2267280625579	22.351961961662	14.7367859298721	13.9347051051005	15.8262780360202	14.3148582863462	15.3331975574908	12.7816746352346	44.8766727874516	46.7500744043874	51.8616045428217	42.5771728544233
ENSG00000068383	4.52504929316908	4.25024097646207	7.62466777405502	8.47547034286353	3.86750097089214	3.93133422107472	3.79236523129474	4.68994831208719	4.54810037351327	3.76581948181411	5.65231909752781	5.40549536520339	4.7450503208203	0.966420528563138	1.06601738715993	1.03424753056048	1.02563865247808
ENSG00000068394	13.740620293054	13.4375929642785	16.6303532431845	15.3920271656806	16.2868190179804	16.6663750489492	19.7289731435244	23.4506498854269	21.2722909465635	24.0752447616263	13.8458106248747	14.3565885547066	16.9585879683153	16.5109558798836	12.9487475781181	12.733726057576	13.6717296859919
ENSG00000068400	21.017158684643	22.8245128136343	11.3859698492962	10.416362873727	12.1087687136341	12.9685832782241	16.0720271972726	11.6989398519054	12.3902096634186	13.508480173432	14.2733053132642	13.0510763431073	13.5045047364504	21.8696804071388	16.2919312717917	17.8071843542571	15.1865396182237
ENSG00000068438	19.2622412695859	18.7124465996689	20.6153514157098	17.2541512070499	21.9151335280717	22.983670789162	21.4355986871963	30.8643428388326	29.3088935297248	26.6096237367758	23.3069696787432	23.2073048445748	24.2522757020068	37.8891072820081	34.6651885939545	31.1959141955258	34.1873004429519
ENSG00000068489	1.42083957469356	1.09111997094758	20.3908213154856	18.6539518079144	18.926902998335	18.3847376155975	12.0357132623997	8.28175638389236	8.35305713384068	9.53782466124073	18.0808394305262	17.989478960534	13.7194044799452	0.191670772967504	0.140558811316959	2.44910244369317	2.52931164380877
ENSG00000068615	0.0458833795153	0.0415993845365552	3.94313594648499	3.71515691981578	0	0.012669827903159	0.00595288880170473	0.912906819108445	1.14008292576193	2.28186066815805	0.00573522322304815	0.00748335642924231	0.0116911444989268	0.0297429077401185	0.0226046491987858	0.0555974904064992	0.0968484665684984
ENSG00000068650	8.62855384104754	7.05126499956058	4.95289365602276	5.06410759211137	8.29497380769274	9.24234378645592	10.2984314386567	4.00224260991363	4.52612539577199	5.22554383646006	0.450008081965149	0.374195025166155	0.325488953470095	6.47113080470407	5.42111276064718	8.5831123617112	5.5368097217862
ENSG00000068654	3.78864552743096	4.0807309697001	15.769658941663	14.2972007332329	13.2952965811981	14.7204622760644	11.0115492579325	13.2242262155419	14.354981741485	11.4995368888365	13.9120258733562	13.6164826489043	8.1616105458134	24.1297982863641	22.1232436581164	10.6542770798032	8.48810341270318
ENSG00000068697	25.0996987436797	24.2175502500284	64.5257260453978	63.7995448425766	32.0002446976246	29.5599924086879	33.4528444270408	37.0702045291463	35.2817473304654	36.6935385863248	32.7642574977072	34.5364205672644	42.8719771904299	34.4752341792365	39.9093125653674	37.5916836147384	39.9122320222681
ENSG00000068724	10.3993276560455	11.3187974854542	3.05951844852309	2.9695388146781	20.4662365880334	21.7089057607459	19.1220550457626	10.663247452396	10.1835381105858	6.85913458263314	11.6481657369068	11.4529103315672	9.97246180004334	8.54883207618696	6.95702400339622	13.8624687467404	12.2588048509019
ENSG00000068745	13.0108278317455	11.2900570938063	13.5181843662752	11.9917319540141	22.6694685330869	21.7367712685	22.4080076630474	18.3496267371311	17.2067468520283	17.408574212515	18.3430570299841	17.3469063195464	21.7411400154672	11.1557067913953	9.58009269537191	9.39846084551521	10.0790728992783
ENSG00000068781	0	0	0	0	0	0	0.0017651331100894	0	0	0	0	0	0	0	0.00670266421427296	0	0
ENSG00000068784	4.1901593465977	3.86435681723933	11.5311380672801	10.4130930170405	6.23785721268343	5.73419584762794	7.29978092627986	2.57601326875664	2.53193925572492	2.7423737274332	10.0712611533243	10.48423724026	11.125749164096	3.50536259812168	4.46734629173569	10.1621934569074	9.39301817644993
ENSG00000068793	1.7837245203362	2.32092318699138	11.3558784190656	11.8822557249157	93.0431816924458	96.2719217478465	59.0626599076329	5.95226882374543	6.03677541881254	7.5509436630664	3.35285554895375	3.43587026599758	3.63250191100844	2.29438002264712	2.05889617502627	6.89897839651815	6.08991159243226
ENSG00000068796	27.8457907067912	33.1681682398359	27.4100674730017	23.2686465739943	43.5424358289093	39.5712016224457	37.5758785619037	26.5593561886054	25.7779665952011	24.2437812918031	37.3844795376552	39.3226648053303	26.2184813082824	41.8369968192938	49.3716505071602	83.275133039196	67.5917750663989
ENSG00000068831	134.881111283727	120.405381926344	0.178041924978068	0.228340627981584	5.20686790844632	5.39103842857936	4.6134051638602	14.7378450960146	14.9463531514364	9.69387967590919	14.0408586770812	12.4966632141961	12.1664329514514	1.33948680952688	0.702239583956328	0.378263592857879	0.423500582642558
ENSG00000068878	11.2219189353916	10.3939362781995	19.6762670523035	18.3779238849421	14.8172261852766	15.0906762129945	14.4554821580678	11.1449111773194	12.3197483482458	11.5615527571613	13.2865628244924	13.5142934794723	10.6799533770751	16.3648161992426	16.6959863649458	17.5263372297823	15.0860035038499
ENSG00000068885	5.78218064071424	4.97701730446263	2.9143058330458	2.75685267066691	2.16686544581107	1.85647465434792	2.53111231569822	1.21022329872028	1.43554715257027	2.50693398911216	1.4844308409688	1.53822625111092	1.59236223279763	1.04020322517718	1.40272796174767	1.7196147787571	1.67335471855798
ENSG00000068903	9.12260836046095	8.86130163826487	6.67923602933709	8.85016474201272	5.7696411084962	6.25665918022948	9.71899532044249	9.39957345136189	10.1533348151776	13.9328050905343	6.88581032017079	6.30802397452977	8.72219455971747	1.24281283038552	1.13004390568461	4.76487510305958	4.72253523152912
ENSG00000068912	14.3531637238306	16.1608210575654	20.4609057862936	21.7478591164405	19.3679765526779	16.9744684107494	19.8394832639639	24.8453350587931	22.8278045220883	25.6778587644607	20.7083001535282	21.3974990210001	23.2843558165964	13.3384923877971	16.8260610380677	33.4640581273655	32.1887730217019
ENSG00000068971	6.66251719897612	5.77856376828672	4.81267436275597	5.96891918529236	2.63677110227302	2.40768529063934	8.73922428279629	3.4096051188407	4.27166600772127	6.78442138103796	0.632063009949288	0.694696502065298	1.08299323130786	1.92485032503847	1.66219973817443	3.45147791277217	2.8652115496386
ENSG00000068976	3.1362584139788	2.70051229716696	0.142846490772701	0.163051986670327	0.580709377446181	0.663388220944453	0.395678276477655	0.384807581927704	0.496603638915993	0.56782963930505	0.134373021597303	0.119428218867219	0.085747890734871	1.00535056056244	0.955608027793117	0.318947561750607	0.439955640600838
ENSG00000068985	0	0	0.0159694393567237	0.0321393726001147	0	0	0	0	0	0	0	0	0	0	0	0	0
ENSG00000069011	0.016163776972504	0	10.2264468210166	9.43494385584077	2.93509807765986	3.27905350021999	6.53765025771917	3.1252510747217	3.28329307758415	5.89750069673389	0.0707140679598093	0.0322206322411271	0.118065137193466	0.104778185980117	0.0862675231688444	0.0137444629689802	0.073768077114566
ENSG00000069018	0	0	0.0299239494520949	0.0602235895465518	0	0	0	0.00454622911705161	0	0	0	0.00396269573387346	0	0	0	0	0
ENSG00000069020	3.77169496699983	3.19876306846343	0.825180059241795	1.21063879795747	0.654771015235031	0.719983121459584	1.20125180800995	0.415948567173046	0.426551481184847	0.802958829127204	1.51967415944753	1.29177895223432	1.21329881449132	0.987638872979744	0.98721118183179	0.848599247647979	0.575641671747265
ENSG00000069122	0	0	0.00158101491323824	0.00318187922868487	0	0	0	0	0	0	0	0	0	0.00408503563206955	0	0	0
ENSG00000069188	1.06708129917684	1.36884739985011	4.11264313682558	6.23669135631354	0	0.00110772304265751	0.00195172898551627	0.10883923964746	0.0913334093505359	0.109234536334851	0.497669832239049	0.248622541541323	0.241228993818607	0.0189121628952261	0.0259392585371696	0.0115126307487006	0.00228850306720111
ENSG00000069206	0	0	0	0.0143024868028617	0	0	0	0	0	0.00310791993989165	0	0	0	0	0	0	0.00296259815982638
ENSG00000069248	10.984577232317	11.6793949526713	66.9772560274519	57.072712724668	20.4208604368614	20.4314010555323	20.1913901077284	31.5796267524009	30.8287819654332	25.4465864773926	24.6062556420603	26.4074404164105	21.0256520361821	17.2410536369966	19.8455588847754	21.0013552783051	21.1025245932926
ENSG00000069275	22.1573545298769	21.0236909096073	213.652460261664	164.511866918412	112.117270438583	100.941718144518	88.1808502370639	82.70961994404	77.4028015272511	69.159583838486	115.055091091352	114.302223477803	79.922770558191	37.363148429581	51.7082498611326	53.7851706426364	47.4483846770595
ENSG00000069329	7.79153675786997	10.2347422441648	25.3373723173083	22.8542407542997	17.7551154776065	15.9900207423915	15.255476336254	24.0965526412411	23.9988999039967	21.8729133911257	18.7882886797637	20.1444776758741	16.9903065868458	16.8380019920042	19.9800815716517	18.2680363663857	19.2137358146
ENSG00000069345	13.8005604981605	15.681466222668	32.0381687581082	28.5428594486592	27.8567847243862	26.4240180758163	23.3340641789066	25.6899476991025	26.1650894200771	22.6038264765068	19.8026775374312	21.3375555126137	21.0536691562259	31.2509384661178	32.6942751907133	29.62124953302	31.8024406081272
ENSG00000069399	4.13633146738199	4.72909950181275	0.543758917516572	0.870201766452211	0.0471836703062771	0.0277610701705368	0.416925311736052	0.192593522330075	0.104960278065755	0.54149705163705	0.10771322381399	0.089792582974032	0.168338056176897	19.4114032341739	12.0639520671844	6.58105936078351	5.35841345961017
ENSG00000069424	48.5937591901549	38.72917034377	0.905665306466813	0.994200601832492	7.71983565825453	7.95553929837563	5.59326977839392	55.7774735585674	53.9937696151158	55.4243077223135	14.5413084118049	12.1646566402752	14.074653204234	19.4549422321476	15.4097153729162	27.6009933771315	24.4084845728762
ENSG00000069431	0.00203845782033651	0.00168012096646911	0.0223161064822091	0.09169612609883	0.00121760918191331	0	0	0.00127139968477917	0.00229187274109891	0.00365978594445344	0	0.00110820857840748	0	0	0	0.00390004100925687	0.00348865971907057
ENSG00000069482	0	0	47.9192509940383	34.0236669317679	0	0.0197805251632704	0.0116172914537884	0	0	0.0214350847546681	0	0.0194720771907566	0.0273788617788713	0.759854335586155	0.507309186691672	0.125632321034346	0.214544521969642
ENSG00000069493	57.4836843692104	57.4391266069179	0.592186654616534	0.76177426404296	0.0999304000189125	0.144132311839294	0.503560664337824	0.3380779303791	0.331049455978151	1.40970031384537	0.129651653010367	0.141884782059696	0.122768106855531	104.38168587405	124.911977362027	116.193400512829	101.654265597803
ENSG00000069509	5.62477101281585	6.5699563161565	27.2665335258175	26.8189739947594	18.5086186825365	15.6971687178433	18.0279769450855	15.9633800001351	14.9587527673942	16.9504176297994	13.7182235003257	14.8190997748382	17.8089808568784	6.05074222235779	6.32303662002968	11.5150034972347	14.1167505844145
ENSG00000069535	0.0305327564145092	0.0188740933357807	0.494424314247678	0.812862689302573	0	0	0	0	0.0042910620616542	0	0	0	0	0.0269893616465028	0.0141019659878654	0	0
ENSG00000069667	23.1937496033187	22.8758857275662	0.801167449439576	0.639310859856711	0.560889921832683	0.610672762115056	1.03251550914798	0.735708680519089	0.925892434808583	2.1226812193939	0.166576701508264	0.143414083460366	0.137915008549707	1.22753821802065	1.77855212633705	1.94822194758459	0.96064084672213
ENSG00000069696	0.362537722152643	0.116924816535134	0.503302235650296	0.325582506790261	0.18830486752379	0.261151144674186	0.178939323340343	0.0884806379138562	0.0531661717862368	0.122631324425826	0.206875753320471	0.171385919756152	0.200815393322798	0.130043527680622	0.048534186710663	0.0201048830362097	0.0449604859529507
ENSG00000069702	9.85968293247304	6.52112937857714	6.98120446415145	5.03445965393425	0.078739242993409	0.0683426972939433	0.260899074883727	0.0184570388026914	0.016635675083025	0.0676193452510329	0.0369893400706274	0.0277883237006985	0.0438702969725386	3.94117242146749	5.04793566032391	11.2308120841448	9.92953423292647
ENSG00000069712	2.00431067551226	2.07949804035905	1.18991840259801	1.70361964181043	0.535436724001832	0.503391474250219	1.12051703639287	0.577936549248272	0.628483262372065	1.13921702881721	0.0440630885650495	0.0438048026787517	0.084689103058157	0.0326444979176641	0.0310123269615615	0.404667850184372	0.433804988130164
ENSG00000069764	0.502021062340986	1.24131503340445	0.0477074446191431	0.0480069244813034	0.274877734291016	0.196383470848282	0.257814105039149	0.195696169809472	0.270456427336067	0.375547307022487	0.104584088530984	0.0568591652021196	0.0746174430032132	0.172573486418938	0.231865208964903	0.133400324548436	0.0954632708032464
ENSG00000069812	0.00430575675347942	0.0035488554758727	0.0530296437303447	0.06917365426925	0	0	0	0.158446216421659	0.280780055005226	0.216451937785256	0.0645841079350759	0.0421348812894124	0.0789920924265567	0.0482101444860007	0.0318187507031549	0.167504128621545	0.189136715625786
ENSG00000069849	12.6046579898307	14.8222014202226	64.5646781639303	49.3871086973159	63.6063199230348	65.3962993202635	57.598656911846	73.8957522322742	75.365929027134	58.0551518613709	59.8227462192184	66.8843998165086	66.1253196002446	220.490411628657	255.04766205071	86.8036066713208	107.987883837477
ENSG00000069869	0.752410758406353	0.753034206466044	2.53788921319215	3.24807452369715	5.38550575639706	4.92273496134836	7.33043811569346	5.84050561412533	5.9072504690243	7.01924213805853	6.97363299346674	7.40182949605765	5.5871297137844	1.11602706452964	1.48302911155594	3.83549762419106	3.00315387175793
ENSG00000069943	3.2159791104476	3.84703283053972	1.66583171328961	1.78929708218748	1.69118431054875	1.80155741407711	2.84148864771885	3.65975550452591	3.80608412871113	4.46623296028362	3.32421700497851	3.25135212665223	3.21501064730963	1.62011487184045	2.26789273091184	3.76501916649025	3.83604767982103
ENSG00000069956	7.82065826226021	9.14195653854156	16.2603123678434	13.6427407021901	46.2534394255612	41.388904195065	44.1220593738319	26.4841803946751	24.5249513339323	18.8980653026883	36.9528696803451	37.7141061045134	27.6598567246041	41.0003036606254	44.8516486309948	42.9876167599059	41.1089907480591
ENSG00000069966	4.10461056914698	4.24677603869086	1.85528753055501	1.86978859627287	3.53647959723081	3.74368961618194	4.95212844594172	4.72255868474236	4.74423993959596	5.07476418884559	2.27961219776843	2.27542678431855	2.48787929703381	0.467276078993979	0.427026942996602	1.45757716706919	1.45816097856449
ENSG00000069974	13.9861876306566	12.9488362218389	1.86882057679996	2.57288497849133	6.93702461792541	6.03512542684468	11.2776676201046	8.17386192981749	7.6849299049918	12.9729509472278	13.7348442093418	14.2064841592423	13.1198319862248	32.4025277868381	41.5422407239952	26.2182278910318	26.1027983198508
ENSG00000069998	7.67393759083972	8.24925847369708	14.5697839972209	11.543673478326	24.4121180821242	24.9514734299693	20.6052763541733	29.9297309780804	27.8432638297739	19.0926850956997	34.5421317080874	31.5780206427693	32.6457057593746	12.5355268817014	11.7432102843913	7.19512055194493	8.10440814062216
ENSG00000070010	11.7783483834282	10.6777572185139	7.44414360768456	7.31164265549559	13.7210034409995	13.8173955642225	15.3739938751372	15.9635469275919	16.2209786535004	19.6931917098143	11.282511647202	11.2334088965262	13.3184035417986	7.27823970620002	6.94862696663041	14.1959077892488	14.178446516578
ENSG00000070018	0.736476845555062	1.01540078090838	9.15159952115187	9.20181142577914	6.54082431428501	6.70044479882456	8.5542240399062	5.97711042163262	6.09503501331625	7.16521155666829	0	0.00122442199612961	0.0126251240991216	0.0889245115033834	0.145630731276447	0.0746897280019857	0.137477222395635
ENSG00000070019	0.0111740949201167	0.0138147311433	0	0.00256451677214738	0	0	0	0	0.0031408061646377	0.00668721146653912	0	0	0	0	0	0	0
ENSG00000070031	0.763318910362729	0.524280370438353	0.232124091196093	0.145988270348882	0.189976973587867	0.140517391870227	0.206318017621925	0.15869569180178	0.178794252568925	0.114203320414215	0	0.172907789262183	0.0648315488388574	0.0749704490180633	0.0783442554881413	0.0811336400122453	0.0362877801926275
ENSG00000070047	7.57753767935921	10.3825123597487	9.83436580211037	9.88914393917941	20.7499375214253	23.4716365701856	20.7691035691026	17.4603276874799	18.7515389747349	14.7907945200125	17.1056971346653	16.0381620548708	13.6111308854766	19.540728856027	13.0042794325499	11.0104296409692	9.65883292502307
ENSG00000070061	19.0661237057393	20.6861893780498	38.8545331459841	35.0610238413699	12.5681076181564	13.5227427854358	15.4071254548341	22.8325788122843	24.368556898591	21.8506376130485	17.0450729877722	18.0686581352919	15.144083819045	14.2231883114775	13.8700032591905	19.6075780503204	17.093560458516
ENSG00000070081	11.21330462959	7.85890286501669	8.88133365373411	10.009630628373	49.4563260858324	43.896335105726	47.362526122801	90.7472547004404	89.2236341926052	109.161681405232	9.87713757575474	9.94216144863969	11.5299713688486	6.31585084827975	7.19632431652401	8.44874097407319	8.30138206439251
ENSG00000070087	2.21983790095021	2.57708187203959	61.0693179711863	57.6130486658065	20.2126663759184	18.2619098447763	24.5876258787862	12.5240656273817	14.3622720384799	19.1130544250672	5.43519935819244	6.36521825610635	8.6429123937216	0.502519945772821	0.821043242617146	0.457508822371376	0.860969780163334
ENSG00000070159	0	0.00579659497272492	3.44329478346112	3.0280298731407	3.38170873395589	3.3454204072328	4.05657662258329	4.95377926190065	4.46756985061661	3.45408983313819	2.72661729037367	2.69297396210298	2.30808408833663	0.361950775210962	0.384013862516538	3.07085639664513	2.33235678663527
ENSG00000070182	0.472843276001555	0.414405459143995	1.43790903421857	1.62056764691391	0.0263608966939064	0.0226315669392235	0.0444761919783179	0.212339154611765	0.238345533036638	0.178275009282444	0	0.000856871584455475	0.00240962157690967	0.0130034723704744	0.00582370811224556	0.0432225721519435	0.0449574421180071
ENSG00000070190	7.04886747072759	11.0288393387701	0.00233502136592376	0.00469935857059724	0.015288384418021	0.0113081278417993	0.0398482292610156	0.306504607912672	0.290646804769696	0.600446305572716	0.0735831157185757	0.0918373033732916	0.247822444275184	1.23379797661719	2.32960467885879	11.7885145244969	12.8578903264861
ENSG00000070193	0	0	0	0	0	0	0	0	0	0	0	0	0	0	0.00476154060256721	0	0
ENSG00000070214	3.01324824925732	3.07005937928167	8.06668508221123	6.58454006033578	3.89990891781305	3.19367969918596	5.37010206697281	4.21934033663835	3.97980274445339	3.87634559159122	0.294889131978151	0.296139845890071	0.212104600093909	0.158242124224978	0.168906806876682	0.473386515019544	0.373120175870907
ENSG00000070269	3.18506321363128	3.50180600923071	2.63486852211606	2.17510774351872	1.99891433648132	1.92931753418651	2.67944190284294	1.80496947171751	1.80347329795647	2.0372220888846	1.74740045528872	1.79894317193792	1.61430315808153	1.82599499604785	2.22945034486051	2.15809254519138	2.08831075760023
ENSG00000070366	7.87057024216188	7.82293625363645	6.04150169689115	6.60504789682483	6.16354010085257	6.39612044678155	7.32866222443282	6.53298221158386	6.50955278693827	5.84396770479099	8.82487820195163	8.42721922977177	7.50789781999446	9.19187866021377	7.20609186937791	5.59128885616033	4.64606295595758
ENSG00000070367	4.65674769924277	5.64542885627201	12.2729508974899	11.753937907686	14.6249599116115	12.7616291375938	13.5097857067442	11.5817465021454	10.7283032808899	8.97237173216086	9.87232640218095	10.3709976342073	7.85654294524133	7.8033973375608	10.4778109355735	16.3227508777252	14.032154569216
ENSG00000070371	0.0946102885951975	0.155957830401656	3.29282279077713	3.70542346464428	0.128565947014477	0.125399245167944	0.315306249301998	0.798097611269511	0.925435999642338	1.3220806618469	0.276429835035587	0.294464968997676	0.248300287323707	0.112901246143935	0.112155735454983	0.194587203065028	0.176760531252232
ENSG00000070388	0.145447064344418	0.119879185077324	0.119421609183663	0.106818906017874	0.254842914007414	0.471239499932973	0.179267242133636	0.387056214573604	0.555997254219334	0.632518015355366	0.0666609223180361	0.036900437825049	0.0247067335225133	0.0857117378403097	0.0238850458214575	0.0494709075293324	0.0387210715758066
ENSG00000070404	1.6122519529845	1.1317368314552	1.66438280399624	1.25346747909095	1.60811920107837	1.57202086163367	1.53626939006194	1.66953862244944	1.8950768949224	1.37573754704414	3.45195066364519	3.58988195789828	3.49478137373996	1.3592306358255	0.992853790475461	1.57920258954252	2.3279729205485
ENSG00000070413	14.9950448818456	17.1709919958429	21.6000588265342	22.0677293735178	12.7857695249665	12.8666330210624	17.3603472334503	13.0646550828034	12.9293149823002	13.4545335517445	16.2983956936971	15.0075713987188	16.2711726403153	12.3092131378026	9.53727722013416	7.79793223981107	7.43850323514998
ENSG00000070423	17.1851449445255	16.4345117417326	14.7039420420032	11.2430142022932	22.5606736498004	25.9106244619293	18.8791447802428	32.4290622740079	32.0647799348564	23.9162448145912	22.0652757515231	19.0711973527757	19.2279164411198	17.5629026951543	10.2849791562649	10.0505223903116	10.179039070293
ENSG00000070444	4.12164485229894	4.47594016443945	2.82263371460018	2.11296579590994	4.92826431824414	6.12206004243828	4.07733538571172	3.34121849343022	3.9044124313199	2.79228200566771	4.06956929756512	3.57198219534482	2.52947475373337	7.22163624504556	4.7820185358725	2.38703574422635	2.20236796083808
ENSG00000070476	9.60742210979583	9.41827604813047	6.72950047259691	5.99173008452424	8.34530085227398	9.71334827475153	9.38131419423091	5.28364762487873	5.77091562463218	5.41631406265162	7.17921008294815	6.49444194737245	5.48296719961085	5.67842302005987	4.79978631669355	4.63364948439107	3.7693913178534
ENSG00000070495	5.79193404164962	6.12527623108506	10.0502239837965	9.7738079509963	3.4806693966742	4.02642913875648	3.81179560484489	7.33477402564933	7.60756470970931	6.96523152449973	4.38293297694347	4.24022565082631	4.38350196934761	8.41071653136736	7.32153340320291	7.24527905914696	7.49237439224803
ENSG00000070501	4.41696922814497	4.95839501049303	7.41773846320763	7.22486207923961	6.83800509209199	5.76795488991321	8.5903164752605	9.82778920307327	10.46445398993	12.0834678342407	5.24461440549738	5.20946828885684	7.60798067729328	2.54611038328613	2.99240329577708	6.0279370082259	7.02234829813421
ENSG00000070526	2.93716172947723	9.12129242854804	0.00615990555233251	0.0154964347296087	0.0080663076952621	0	0.00876013856724183	0.353751475402691	0.356800317017476	0.703105593315824	0.080178354124301	0.0807571646832425	0.216775790766585	0	0.00415806228373836	0	0.0115556794232903
ENSG00000070540	4.1950005901225	3.50833259526843	1.30170646114529	2.72341504548194	1.27535864596977	1.4966217451575	5.78440035084425	0.883531966658321	1.00408581839501	4.1036656968593	0.419143330115687	0.412966010967987	0.823029080321156	0.911413236475326	0.868142781714272	2.94592383377795	2.75230332836674
ENSG00000070601	0.0311616658082345	0.00856127077247638	0.235325981359454	0.35441019183031	0.0165452878841545	0.0325066631549878	0.111179759823213	0.105816795686092	0.101213926677328	0.161623854411313	0.00216392940465097	0.00188233940719688	0.00176445173074225	0	0.00213221278321384	0	0
ENSG00000070610	12.4450739653203	14.1940936155878	16.5013766968242	14.745005012381	7.38165461745216	7.04508387361646	10.387972042125	8.39676434026328	9.35390699263722	14.3003963254489	11.2471600571065	10.6507929993387	10.8970996428408	13.8789652630498	12.9933461835362	11.4710411151158	10.0910893910978
ENSG00000070614	0.70852720769843	0.561825645366166	13.0982333723493	13.0290601598965	2.25472304029239	2.30592888840581	3.68488439700655	8.66454495519154	8.82588022510013	8.98051095246735	0.0351197408215009	0.0345343797380404	0.0560276844042387	0.99488279879118	0.538634227521261	0.250859527304101	0.340082267008333
ENSG00000070669	14.2666103414933	18.1850794832908	32.9865527966774	17.1341271707005	10.6068813821807	9.746182213162	5.23756001906487	18.2363791695247	16.2311469284961	12.7318629682525	2.98517145760315	3.31549812638574	3.56058358831696	24.9262354717067	33.9292879611447	19.0067434938585	21.2024245879164
ENSG00000070718	15.8324212615612	15.4279774094787	8.5756092907612	6.34267394455538	0.788822171784726	0.782585149464634	1.08407691840522	6.4736766934379	6.72321087709657	7.25278429425994	2.83771826830031	3.02505979301908	2.67870200142654	3.52171175690922	4.61909042085006	9.96927662509928	8.75264033602212
ENSG00000070729	0	0.00953237037160642	0.00175851584239464	0.00530866437632297	0	0	0.00125041222801167	0.00240448017881484	0.00433440612288303	0.00922855114458305	0.00481876513226466	0.00209585199105677	0	0.00227183178842616	0.0023740683481255	0	0.00439851881122757
ENSG00000070731	0.104731636682475	0.172642099225585	0.144724364744481	0.114526812986582	0.0459986585956333	0.0680462628003481	0.0509543810125807	0.040345828499222	0.038096092132442	0.0239648671840362	0.025026911500311	0.013397036437144	0.0313950077732493	0.123436394228735	0.104331163202983	0.0530406609288838	0.0597466441806108
ENSG00000070748	0	0.020755718288852	0	0	0	0	0	0.318056549429121	0.34683570855285	0.497331063264067	0.0747579678260113	0.0821428891767993	0.0834149565644357	0.00371000329105072	0.00387696018234988	0.00401499624722577	0.00359148933220704
ENSG00000070756	377.638939468628	347.624893983348	261.990028184136	182.443642801313	232.108445269551	240.176868160895	180.676751871261	200.832403575376	196.847641021562	141.436149992063	97.647808008502	98.2743688699024	89.1785376713914	282.594150088737	313.048609164408	197.188089926503	217.892587787176
ENSG00000070759	3.06154860651987	3.53825609076066	3.25342711056489	3.76183925215533	2.00556384937841	2.11440093399872	4.11389779010238	2.32918033783927	2.73102536588691	4.42950450855135	1.52231057708326	1.67538652592146	2.09166063493689	5.24595966511973	3.9530337605869	2.53179165090235	2.13806342359232
ENSG00000070761	7.99279569277751	8.33585888012865	17.9696941438008	14.9094969703046	35.1323591965942	34.8791310006752	29.0074605081055	44.5969698585412	42.1611778498904	37.3911593382832	27.9406747261592	26.2585601036971	28.2168173825913	15.5191675245717	14.5244500244202	22.881739633348	24.5236828410359
ENSG00000070770	14.6734104107034	15.8594774093781	23.4647957446169	18.7107700795823	23.5209046568854	24.4038111243134	19.8464726208803	36.3300289063621	37.0872982837339	29.0823345068603	18.315839444788	18.4326264083507	15.755897237071	18.911379909771	19.6004733151157	14.3206455864047	13.973764613236
ENSG00000070778	0.0314781324581709	0.00778339435831952	1.95995934830746	1.74686137641314	0.0112814882098149	0.0052152547415329	0.0142938550878143	0.0353396166032357	0.0353913988319235	0.0753531914036466	0.0236077793134772	0.0188244121030165	0.0192496053610236	0.107590095440471	0.0814161638293475	0.0602249437083865	0.111336169298418
ENSG00000070785	3.55759791200112	4.71676596957499	23.9195752015788	19.7923825407285	9.48261666719064	9.43068876334956	9.80197036069724	9.47683944085692	8.15456907332694	6.51082774851781	9.34793324827046	9.57062512335037	10.1642787221791	15.9828965638295	17.8847345617602	18.0921351630855	21.6830875027579
ENSG00000070808	0.00378556532781516	0.00312010757041361	0	0.0121633154027263	0	0	0.00122784381218902	0.00236108224388014	0.00425617537822611	0.013592980576131	0	0	0	0	0	0	0
ENSG00000070814	9.48838505070733	9.51861069040494	43.275396361821	32.4219636695626	20.5789284223776	23.9052829842945	16.6593319279259	22.1524662925282	23.3959152529667	14.0662397761579	19.1990678722242	19.017262512026	16.4764405608635	22.4985739119856	17.6361485075875	12.6605602617246	12.5888188514066
ENSG00000070831	84.1814271567133	76.7048773693442	49.2085847988892	39.832028683656	51.9703417876893	46.1641544541703	52.6323565463579	49.8640157092697	46.7537798889365	45.8056024417334	59.8028319600129	60.9899688067197	63.3143411284804	67.5818412008741	72.2303781623039	113.704985300412	99.0281808974436
ENSG00000070882	10.9479250311031	11.5771591400197	7.93067002651436	5.92894051908449	6.67674777292979	7.00010807166847	12.0819831119399	5.45869097661511	5.6390382858368	9.42786477792818	8.33855716455866	7.88787403435935	7.1199687752766	29.0702914097475	36.8089168018573	31.8908693351539	27.6628737166066
ENSG00000070886	0.00434513377492781	0.0107439314434735	1.39930796632852	1.2086455546958	0.00259543009828889	0	0.0028186784042413	0	0.00488530768497398	0.00520074844738121	0	0.00236223407502647	0	0	0	0	0
ENSG00000070915	0.192126628651978	0.155248070857959	0.00515518309331129	0.0103750887277069	0	0	0.00122188340533373	0.0140977240775367	0.00847102866540149	0.0247994912614687	0	0.00409606801747308	0.00383953832929155	0	0	0	0.00429816425582578
ENSG00000070950	3.62070918916578	3.59701531998843	9.15515631917112	7.69912409147449	14.1313486259802	13.6122475505997	13.4198598756958	17.2051992106638	17.1641867964942	15.0661050033831	13.5771878477367	14.0434304952153	10.5814223355031	5.94325738438699	7.10998520496124	15.7213361832807	14.2132838013603
ENSG00000070961	14.1806734732496	15.6101207343436	19.583351582364	16.7833320780166	4.53629223355729	4.54362268553849	4.70052920038333	2.90382517207246	3.02544515835754	3.84910072146042	10.3711429573961	10.6031625469823	8.72156127631583	4.48839254965745	5.54386107137189	7.07878400096302	7.38442371551967
ENSG00000070985	0.0998942087387872	0.150138442276465	0.0107215317235954	0.0350637148066622	0.007019845768113	0.0259613152067153	0.0171532445746245	0.131939325793807	0.0495497449067843	0.0351660905869113	0.0367245363878676	0.0127782434871195	0.0449173653616011	0.00346279459119273	0.00361862664167841	0.00374746494756206	0.0100565327237519
ENSG00000071051	48.8127125740637	50.7568977466782	9.74950295576834	9.77853847551048	8.84609033964341	8.79373346932347	10.8697440037185	9.88278747582638	9.34963582584106	12.6653392093887	9.15839190580443	8.88096042308857	10.5706214172338	25.7276766885964	16.1447072929193	15.1156041592312	14.3162938780157
ENSG00000071054	28.4158258130806	24.8778145237774	23.1967020896805	26.3344468436481	34.2091111787095	34.1909317273498	43.9336648592733	50.9246865586858	47.9978427393859	56.7061237341694	40.2302571255311	41.0544391627637	34.6902871188144	17.2469770090585	17.5160859157369	12.9645448392186	9.89255749205298
ENSG00000071073	35.2364513216092	33.0129253325465	3.04060013630321	2.91640545734334	25.0084629037803	24.2337537194799	25.8393974757309	18.1983430109979	18.6671619279447	22.7437745259545	2.2750144647687	2.57092269159209	2.1067926226661	4.7595629087441	5.85921897994203	9.35960309395063	7.53384427035952
ENSG00000071082	131.385813809748	140.585075091658	64.1799507356586	55.2720383227511	133.52902410027	107.074326835114	95.3338993635276	82.4448011288568	73.8527369650818	67.6571519601449	48.5854209107	46.4552535704676	61.0840935269204	104.908133473414	112.762174037841	92.3841714272766	110.892887561567
ENSG00000071127	52.4876105166669	55.5483190982694	24.4251218160632	22.3297704645325	47.9409841897442	50.0462197209311	55.8205139959221	116.539996938263	110.141343958638	82.6017573292527	66.0478132524832	63.2228019998158	60.5395710899128	44.785432471101	38.2814535539466	76.84179795576	74.1561998993258
ENSG00000071189	2.78348372468139	3.02767525420584	3.59421551615635	3.58621571045396	3.34077476444476	2.94707196541778	3.94838803567512	3.32427401891391	3.20163934731968	4.00704208902572	2.78907073791625	3.02207018314551	2.58783972789457	2.90641750985059	3.71125853636427	3.06353063682956	2.69035820358934
ENSG00000071203	0	0	0	0	0	0	0	0	0	0.0075762942308506	0	0	0	0	0	0	0
ENSG00000071205	1.079778060811	1.35189194729967	1.42727513626098	1.68255993251023	0.192586751141198	0.198375189619563	0.517265867732812	0.858363889647065	0.824750184709984	1.43873468311028	1.01969486317709	1.025817766681	1.34642213655552	2.36162140527985	1.7749681513865	2.79036678865797	2.51331749166478
ENSG00000071242	2.05896085314328	1.92282354081574	3.38701095302313	3.45364715051918	0.0134963624570005	0.0249566252211588	0.0229019757520395	0.731053276348791	0.893897515366918	1.40460524447822	0.0211819890576826	0.0122837318199605	0.0158323314099988	0.384474801812518	0.410473335681408	0.482726949018629	0.428585845982463
ENSG00000071243	7.40319792445969	7.06970058553931	7.93726159189609	5.99287729631943	12.6234342866453	11.582457297607	12.5274685843738	8.56924777448753	7.92192274512293	6.80607107126788	6.81467935094059	7.06394975188266	6.89687565958871	7.04924960188888	7.89717307680003	9.19209596520782	8.6835530532528
ENSG00000071246	1.77420690026404	2.23378358371466	6.3788159912352	5.58363742270647	0.0646708293527734	0.0713653810646045	0.0917567349297868	2.05415217810841	2.38940574760743	2.77151208371563	0.43655149465566	0.356958870793649	0.313245503300618	1.05171191104503	0.651681761560448	1.94446882609005	1.4843367874473
ENSG00000071282	0.180614637440366	0.357275312174592	0.481963626512756	0.431101436971282	0	0	0	0	0	0	0	0	0	2.44802653155181	1.445934707574	3.15609230216757	3.30745240008614
ENSG00000071462	8.24396914563644	7.62570550588419	13.3427741510499	10.534332756983	17.0660447803618	18.3408096988441	17.9978811242345	18.9550856803346	18.6678214844966	15.2183975038476	17.7427469003714	17.4047622483241	18.8969519769418	20.5189419153324	17.8707152146745	11.7168557943515	14.2493397171356
ENSG00000071537	9.58380869593669	9.15370820218426	10.0253129827518	10.742238143328	12.2609497149046	11.5217058328877	15.6151637314126	14.6406612196964	14.9059752724081	17.4017951643361	10.7053026301463	11.5300608133822	7.87386926326699	26.7258631450215	29.824377050931	22.677357399803	16.1032102008907
ENSG00000071539	0.353142203754892	0.36652499605252	33.1924572739623	32.6203572696941	17.3086739892263	17.0901514879739	14.421594659073	35.5388971865744	33.4399091472079	29.9124801424026	21.3104108163417	21.5948617856254	19.5358945760362	2.33926754139761	2.28344895890591	14.8015791510767	15.8405946009635
ENSG00000071553	19.7776023448805	19.9194336812616	35.0814642703967	37.5487929127485	12.9553093413544	14.0498834597959	17.8375613178812	17.8326972742787	18.5838394681806	21.22727327573	16.4777836493909	17.0753451671646	20.5412470490565	12.0566113011776	9.43764352890469	11.4851943550012	9.56940860979019
ENSG00000071564	15.0227483718979	15.0761270977403	24.3704157380672	20.200200181478	55.3338699870913	64.6558170587951	53.8541290625222	77.1911450043856	80.4158552757128	58.846044796665	49.1170345723848	45.5425252342167	42.1911226319271	29.2206261881661	21.2630393998797	22.1719725065834	21.8689405962723
ENSG00000071575	88.9436230940619	85.9851118072844	2.42576758423886	1.58385181885046	12.6151004381259	10.3407998265266	28.606820573865	9.20358915998282	9.29948345227282	9.48086693388142	8.91473072400401	8.0057060167664	8.18700372780286	4.56023933298082	4.71233524880764	1.0841102443223	1.42713480435861
ENSG00000071626	15.8888839111086	16.9559272777917	31.5538420041518	23.5605195263942	40.4779520700082	46.7787194802173	40.2012128488996	40.9373933769902	42.9508609133172	32.9278426269919	42.1479695795163	42.1808402460162	41.6258678028486	32.8404585269328	24.5088949103027	21.5236782895666	21.8576558531538
ENSG00000071655	8.87499786201464	7.93785956518514	21.3466699383136	16.3155687394346	23.8120594307151	24.7968935636311	21.0885936681611	24.5486812630233	23.8258199423521	19.6904596560055	26.8418065144639	23.5475649442166	28.416876390856	28.6928559536793	20.7271510694719	16.073305004404	21.939462388842
ENSG00000071677	0	0	0	0	0	0	0	0	0	0	0	0	0	0	0	0	0
ENSG00000071794	3.98455258894608	4.79716538951093	34.4910331796993	31.6173078661584	28.2166138322778	26.4659749030477	30.9019181270276	28.6652786806057	28.9477155169183	26.6629112024699	39.9649109809069	44.4985773298428	32.0809298013969	2.8491384138533	3.56996980934509	8.62897474833422	6.99562621476456
ENSG00000071859	23.0998381664055	20.1230529467291	44.1376454033613	47.6077133349272	15.190224294677	15.9827722116857	21.6123709396724	32.3391465554405	33.1195770997827	36.6095716149799	14.952703293304	13.7169291718135	18.9401568940084	30.6192222608807	23.7702636145025	33.8188842799932	38.9075119516059
ENSG00000071889	6.01431691456633	6.32241797489389	9.97466793371614	10.2256641725853	3.39412130331415	3.52958745882106	4.61908348740732	5.1078268398556	5.39869245631869	5.93260627012011	4.20418608242344	3.90252880364748	5.4909828345403	4.65674618857487	3.08796896247105	4.12350023394927	4.85279275883714
ENSG00000071894	28.3377136817896	28.6067185432253	34.4372995965337	32.7304265229768	46.9794357161773	54.706975081232	61.8183406333417	46.4656221600926	49.7853652149742	44.3879605746827	49.073715989979	47.5026369965156	45.7381791264671	25.6634694091198	19.3276666278023	21.0241537478975	19.2770974683134
ENSG00000071909	0.0113525426141964	0.00233922486383564	0.00258921788911892	0.0156328290472336	0	0.00313479004172273	0.021172559701833	0.00531049218573553	0	0.0254775175372442	0.00177377317040999	0.00462886145580586	0.00723160638638968	0.00334501820560906	0.0034955501046763	0.0144800254757926	0.012952653956359
ENSG00000071967	0.584729420322299	0.6673027589737	1.34592508210532	1.74251779999424	6.58508051733282	6.44357486046952	7.37471317509374	4.62607446174147	4.47552135622878	7.61782040305486	6.12539014866047	6.59985290177819	6.31946023323368	0.177591320597078	0.224361842948361	1.27075406919488	1.00585015452022
ENSG00000071991	0.00678357423253591	0	0	0.00467060375416876	0	0	0.00110012229676026	0	0	0	0	0	0	0	0	0	0
ENSG00000071994	10.9539681834766	11.2773387723771	21.703432269047	16.8644856394502	15.102394941912	13.6971584335873	14.8739361272299	18.4266135520804	17.2529385889504	12.2761868200415	15.2445217781013	16.27058024992	17.4738243123809	19.2065816269287	21.2885392250828	18.3002462581419	21.7882680507303
ENSG00000072041	0	0	20.4155324190165	12.9544371547338	9.02314365392288	8.75721919794511	7.63124080459125	0.367503354558036	0.588524591881496	0.287020705219952	0	0.00148991761906908	0.0167592797233821	0	0	0.00174778765417786	0.00156342878758112
ENSG00000072042	9.42978286012166	14.2889108992392	19.4245019389687	17.4277611751456	17.7546185968506	16.0006094767154	24.3821009769656	14.6259160811232	13.666464983276	19.2630246530783	12.0425957655237	12.3586641423465	15.0269496474744	12.5982554416344	14.0511941397999	9.03547619762321	9.19198802380678
ENSG00000072062	11.3799180492344	10.2171370613342	17.2341401691354	17.6683619079219	11.7127186111359	12.4483769118219	15.0791952889099	17.2046913331384	16.7664092729357	19.6827439651251	16.1063506073339	15.2592891825033	15.6783453913748	4.06555912089873	4.08797578892528	11.8331478442592	9.97500550206453
ENSG00000072071	7.04135005337227	4.98319659660576	15.0889882262648	10.618405334932	7.04156355541785	7.91834039335463	7.28000929325211	9.53350748716361	11.5089735347671	9.01690755382318	5.17306652349733	4.68898883591464	3.35070505379162	11.257828095246	7.80650949337796	3.25643506813293	2.70185938726035
ENSG00000072080	0	0	0	0	0	0	0.00596935924502961	0	0	0	0	0	0	0	0	0	0
ENSG00000072110	15.4923352590658	12.5053153857945	13.3780348792917	11.6266509320958	4.67600805470315	4.72863636549402	8.62074964303026	7.7919047026932	7.53659671593725	12.7055224286916	15.3923854190637	14.0361681206775	12.6312247410654	3.11938026383007	1.9995701255333	6.01108189703372	4.81707475810591
ENSG00000072121	3.16325849476499	4.116044873873	3.53087700199538	3.24414082168075	3.02546011285375	3.31871016539755	3.29915987974865	4.08087194069748	4.24730721706144	3.95203404293455	3.00991971339112	2.84952388992965	1.92624743828173	2.98745735530658	2.99410135707385	2.85869777878877	2.02188043889274
ENSG00000072133	0.0241673634249791	0.066396752795999	7.46317105078939	7.2918564775672	0	0.00444890704364213	0	0	0.00905725902286872	0.00482103982371427	0	0	0	0.0332308460872453	0.019843596891806	0.0256876403498977	0
ENSG00000072134	0.650379658743132	0.590630277538322	3.15008709293844	2.99725605206367	0.00282533816875901	0.00522443777168865	0.00383545278594192	1.02665343729221	1.06095245345999	1.45782093084623	0.00295616849184745	0.00642871300995115	0.00843653129445107	0.582566997885792	0.364105006966931	0.217191556440744	0.133568816283997
ENSG00000072135	23.075590713921	20.8303655430928	6.43912188776352	5.16734762029624	0.0144506211984398	0.0222676504262656	0.0483886143858003	9.65696540898395	10.5626714725132	12.2171444706226	3.45990799931881	3.08420301260937	3.73144076247312	6.63644283541106	5.86739315145159	15.027456456248	14.1876044910797
ENSG00000072163	1.93611298671396	0.898715014713037	0.121312282067869	0.261237954919027	5.06276264623666	6.77969930316159	5.24722293165486	6.13238113914701	9.87934443858846	8.51502253076974	15.3347853449248	15.2347761347215	16.0032168094732	0.0423153973724298	0.0376686053632153	0.0542744569238872	0.151717244122706
ENSG00000072182	0	0.0182749157695654	0.042478708688885	0.038674378362138	0.00264882180316797	0.00489803480233362	0.00575332529139997	0.066380140799373	0.0872515952536354	0.103500837815397	0.00277147834607108	0.00241082860456987	0.00225984255952589	0.00522651130297355	0.00273085690558664	0.00565617376085367	0.00505955335257206
ENSG00000072195	1.02692178365103	0.655692957762298	1.13667901391112	1.63904968157796	0.189455093794426	0.201008128403976	0.757653672953519	0.983448100794731	1.15020109655965	1.99773553726923	0.350148667089465	0.289036947021924	0.417995166893879	0.0130225051309433	0.00480301465806696	0.00497402215150448	0.00889871192663427
ENSG00000072201	0.695386860610797	0.643532405090724	0.231870680616184	0.156795227374883	0.187036893262996	0.143732724330489	0.167512211268163	0.291681295543097	0.278900295745245	0.214163641566291	0.350731189821571	0.433317490672908	0.373022046943574	0.469701321463737	0.658625444958734	0.394203201848142	0.524293454395349
ENSG00000072210	6.55494351257596	7.79195765915915	13.5389782378388	11.8349120762873	7.94923442718572	8.28150576120908	7.80969134481327	8.11375656278537	8.62448980496094	7.16168191040471	0	0	0.0238863643623419	2.16300833659146	2.12712479582593	5.21282066425896	4.9900109396805
ENSG00000072274	11.8073928064223	13.242536434694	48.0437049806043	23.0135043110568	136.247323162171	127.792550557633	142.930687432568	90.4434152616029	84.7077250458791	35.7214722626719	108.273720893532	110.228695923818	68.6292867680436	125.50460954677	159.144867116023	241.761088505473	182.437649992874
ENSG00000072310	11.2713688983105	10.5001769117843	4.61564274657806	3.23953401745297	16.4474733111999	12.5566596575374	14.9784878951824	25.4414027790855	16.6433584701688	15.9848564933446	20.6715430401801	13.1716890851618	11.5896696112418	4.50891435675424	3.21195854665357	3.47037816316589	3.51404200770208
ENSG00000072315	0.0438591358840033	0.0460080941621189	0.00363749860326126	0.0183016636231172	0.00238162604326629	0.0044039531961383	0.00646620949217542	0.00248683949304039	0.0089657402213018	0.0143169773151576	0	0.00650292010994613	0	0.0211468281439887	0.0368307897439541	0.00762842410801895	0.00909835763007477
ENSG00000072364	15.9714532563504	14.2118731748386	16.5776761026929	20.2857919003846	15.7466207539307	16.2512151211932	20.2754488876734	10.0566177726942	10.5146783905726	12.6365867892019	7.61451225151403	7.30034838751268	4.04854285222665	9.27472120072795	10.1515139449309	9.44180975322462	5.88883506244691
ENSG00000072401	9.729654319079	9.94433855422222	20.3676748340617	17.7264847513154	14.5702962195987	12.0296155177486	16.7998873273923	11.8252980172703	12.1539038130936	14.1645201966537	15.0186173678455	16.1469901897814	17.9108283546972	22.8905212712716	30.6968680410571	20.6143865044847	23.2280728619289
ENSG00000072415	2.54035117634957	2.38788330952208	8.85357736570064	7.43875943002734	2.62284256610728	2.70293874099956	3.42280246144186	3.71362076729879	3.79923164966933	3.34973765301418	4.29368342645919	4.50799856362925	3.4983231295783	0.814419345349262	1.04292933864278	1.51820036295132	1.47958515774775
ENSG00000072422	0.0480917718778418	0.0396378053254363	5.11569658451145	4.46349561860072	0	0	0.00467955346723556	0.986840685427572	0.986784722193046	1.60021475528549	0.360675760798343	0.389562213576695	0.470547676100412	0.181378619892493	0.177694675740506	0.0858766311552871	0.128944927674773
ENSG00000072444	0	0.0221629262624668	0.0392503660788958	0.0394967572724902	0.0128494474166153	0.0148502441165694	0.0296537469541145	0	0.00302327079880926	0	0	0	0	0.00316922896056955	0	0	0.00306798973215561
ENSG00000072501	15.1038102872887	18.4808977821713	88.6427893378359	76.8642265476861	48.5523308400145	50.0271184033566	44.2576715905977	40.1717300315996	40.8498703990562	32.3224904464079	68.1977095442696	70.0605592527581	42.0421790984928	22.5483205525075	22.4369601363164	50.050744009153	33.8336908167245
ENSG00000072506	23.5526670781339	27.965538145131	82.4715557257971	78.5230448470726	75.3809548307829	74.7686110790309	82.8604615328391	122.233968912567	118.329596199807	119.947081671783	105.401310005726	102.594270737702	133.18731741464	101.069713082413	86.240583538377	85.3828597809942	102.653346036075
ENSG00000072518	21.3461637621307	18.9924138830183	12.2384883515582	11.3438289523035	14.3533031459165	15.4496819347472	14.944344167782	12.5264228766999	12.6946821828037	12.6955900930469	13.8888858024698	13.0369666159055	12.1068497123691	10.6326839319868	8.46022572597225	7.41890745848335	5.77392778900056
ENSG00000072571	0.358082408656041	0.382224978085087	35.0053050107031	37.6527822938492	14.9231654992398	11.3174429334935	11.7457378053387	35.7341403445944	31.1848553383833	41.3452302346187	28.2823914502711	25.7413397638472	32.5352370918731	0.439331368035504	0.788064984479049	6.58514254135696	8.41552600464212
ENSG00000072609	8.20077191555744	7.43291681147463	2.3767677078162	2.4570475728579	4.57558540328073	4.8537228157172	5.85437014393114	0.124993752496271	0.117106286527985	0.113621244367252	0.0527362512334285	0.0702441565891493	0.0806263910126463	6.12090537533511	5.33922889389926	5.12068228476877	4.69487181845233
ENSG00000072657	0.00340617801990684	0	0.857653518517356	0.753594228201519	0.00813829668859216	0.00564331003194986	0	0	0.0019148118929108	0.0040768998070327	0	0	0	0	0	0	0
ENSG00000072682	0.0143110565318805	0.016513478105029	3.06291647971859	4.71255305683222	0.00341930525365917	0.00632276437478523	0.0204238096618114	0.0160666218587123	0.0209172130249064	0.0256936410570462	0.0661863374384443	0.0217845958244265	0.0291718058458591	1.1924946722899	1.09633799178672	3.05199737354152	2.69414684759377
ENSG00000072694	0.352745860091867	0.773470920435724	0	0.0045824791550335	0	0	0.00107936527229309	0	0	0	0	0	0	0	0	0	0
ENSG00000072736	14.1998034249972	13.8042438076547	6.20948418802716	5.5858766086809	8.54971457214909	9.37508390275761	7.45176820085439	12.1016458000447	12.0726443602989	10.3380591030605	14.4395563988365	14.5957657866099	8.37875251054739	9.4024232055183	10.5240018110366	14.4040219909498	9.25590587978976
ENSG00000072756	3.6790920152242	4.79194918937735	4.73439757949697	3.41622077041415	7.35638490904284	6.38672936881854	6.92310988620244	6.7156059444092	7.15342908531074	6.06498692052615	5.70619164365957	6.58761756065685	6.27610044655569	8.04577750328178	10.8631735759067	10.4534916699721	11.6253736986087
ENSG00000072778	39.0349366353089	33.2222191784999	17.0657011577442	23.020114647967	34.6071427024691	35.5037047848291	47.3935344732751	34.2496454888851	40.1375272718676	51.6444551279762	42.8193404467981	42.1773597164965	48.3297408395871	43.0482167481428	25.9804688629336	64.953424182868	61.4435435106147
ENSG00000072786	57.1662667140271	58.3455306517727	4.09330505118866	4.03782050521798	2.71604116082846	2.93299694923402	4.19504065168783	3.93750690686581	3.98986569289854	6.23854654884981	10.9907897055011	9.72360459254816	9.5025720310351	6.2412589285151	5.9017987826092	10.6513293066742	9.29532084537476
ENSG00000072803	9.96037422697272	10.1431189300902	19.1656895711685	18.8893586907059	10.5575283219866	9.50986786695693	11.8190369580558	10.3599945181378	10.2411501260588	12.3589002658908	8.01477546448526	9.08243040995432	8.69869198242461	14.6101233457853	17.5966929304981	18.7529999865635	16.3367235066239
ENSG00000072818	72.4475636314106	76.7339604361279	0.100172133412679	0.106561011026253	8.63874271542553	9.01971689799094	12.7071659060357	22.1576480632862	21.07688616513	21.7431364712946	32.8454355990108	29.8606835798745	32.7100105823303	4.17078559981261	2.85928556210864	11.5002260868671	12.7229426703296
ENSG00000072832	0.0879592974160039	0.0988596679961036	1.82557047044367	1.69755551868844	0.654358606192191	0.556422809847792	0.462955947424282	0.0199493811435519	0.0202283451128985	0.0406762298710428	0.597202894510164	0.493406317962587	0.564378506300965	0.431166987320268	0.268372465090495	0.313624781562018	0.166501272743709
ENSG00000072840	0.499534084340622	0.511019511390537	5.20327991702169	5.47332744651593	0	0.00324557398867241	0.00667154816543445	0	0.00165186662729336	0	0.00734583431370599	0.00638992814539534	0.00299486897324521	1.30390671516346	0.823341465760455	0.818924438396979	0.435838086978471
ENSG00000072849	7.57934081532187	7.04325441466559	6.17790490053272	6.16481078594715	6.55029657307057	6.23136102367824	6.99311463788098	8.13120343568893	7.84116669528051	8.9889065100221	6.25210101056998	6.48301862184893	7.22700198432781	7.56016987900177	9.30580329418999	12.1992800302847	14.0695554148362
ENSG00000072858	10.8589963793642	8.55312243382573	0.10261828783861	0.211820443796593	2.26201572035278	2.42269774562281	4.26768512734375	1.60101383323562	1.71865753782557	2.50797395893784	1.51415008748432	1.47705065211847	1.84459088999953	0.696857382287573	0.637634112091727	1.25261615699282	0.967470341884907
ENSG00000072864	5.61531020194531	6.73931585772239	4.9734717111473	4.11626964537903	6.62691699971791	6.52548077788188	5.63688042201429	8.54794050197278	8.4699743992328	7.21176557206372	5.00702831874975	4.73982105457889	4.06202129764686	2.68415667600751	2.68896790575919	5.62115264764863	4.36209376549768
ENSG00000072952	0.0610494998454523	0.0503177174722531	0.310500591242341	0.439951644986885	0.0765786295527125	0.050572996025144	0.0386126050024303	0.100903993364722	0.128698104969634	0.0255748356191792	0.0248004978522815	0.0165947950360454	0.0295554340255287	0.00179881895506825	0.00187976907753112	0.00389339350261987	0.00174135669994777
ENSG00000072954	0.154949928559489	0.261808693470813	1.74933118144743	2.80583139978223	0.444261626887407	0.569060366177946	1.04787582314454	1.81206187186308	2.33009667857046	3.89933080903138	0.0532621878487869	0.0673908827899731	0.0868591732529916	0.278500872675088	0.248094487595725	0.261868610475463	0.282863548496541
ENSG00000072958	23.5681970409137	21.4582881939414	22.6959741086889	20.1227199519758	20.8576481601541	21.6143608950344	18.8553240900833	34.235692536262	33.0368451737309	29.590310942341	29.4057995562089	28.4571666775851	29.8206761670875	18.1200802962651	14.0437163250517	17.7912475799944	18.56529657597
ENSG00000073008	0.427598786126448	0.32725824894007	12.7686902306865	11.4030868189119	0	0.00421690434769622	0.012383141103579	4.26475804157992	4.16369534581959	4.93291672523179	1.45550334589908	1.36572768358259	1.21599022604859	6.18259089603144	4.5493756296537	6.5520669768695	5.11825512359444
ENSG00000073009	1.09198999840822	1.0388929602586	0.89801880134972	0.827754666731847	1.12935226035633	1.18889916051016	1.43495812556376	1.09556810711911	1.19266452906336	1.40597724915201	1.03735446536807	1.12625951695666	1.11137191541411	1.44145808918783	1.17009276888058	1.10629665022326	1.08393573817415
ENSG00000073050	9.59113852027757	9.30863662746382	10.7762552398082	9.90162594780853	7.13206182821767	7.88390315592447	7.90707986980457	12.4552719740367	12.7736940839667	15.1693969271327	12.552176863125	12.3787580626234	14.6218477490919	3.5935098312509	3.30343683353596	4.91052032490418	5.64427623568587
ENSG00000073060	0.593539545708613	0.670565091134223	17.3248259103592	16.7837091665809	5.37159715624407	6.34152665320169	7.10704888937643	9.15193179874455	9.65182116379911	8.03115925813036	11.5265718926106	10.9694800227023	9.8693515885475	2.65656075229024	2.2733084705597	0.836450394649312	0.933211051614654
ENSG00000073067	0.109143868719373	0.0691982025172871	0.114890124474085	0.0924890708073982	0.0300893930038915	0.0231830893547165	0.0245081698538269	0.0418915421561135	0.08023496858881	0.0954645859070144	0.0157413573568768	0.0228215834366964	0.0171138455643864	0.0296853779379133	0.0258510615837177	0.0428343487118381	0.00478951588550366
ENSG00000073111	3.04618623332242	2.64387559740345	85.4429874301434	70.8670869694458	143.956895664578	147.417200239556	120.309633067494	130.294653665273	127.797139073734	92.6891305788124	120.144350028608	115.309356392244	96.8435255343179	20.0486957230491	19.1335574312735	83.2718318870567	75.6702213899984
ENSG00000073146	0.0169391929322346	0	0.00618141861014042	0.111963995932297	0	0.00187097516823716	0.00219768319119978	0.00211301743304174	0	0.0081098981900665	0.00846930227990288	0.0147344006682093	0.0224438670965718	0.00199644822035879	0	0	0
ENSG00000073150	0.0300209242631376	0.0123717998439998	1.88976847165252	3.20383542626385	0.00448301562431717	0.00828971073895923	0.00730293950189793	0.407252435392672	0.717251991930271	0.997125315956997	0	0.00408022249322754	0	0.17249003695742	0.143277550413999	0.167524488806715	0.214076846397512
ENSG00000073169	17.5175713880916	18.3360126102678	12.7633868680103	10.8401016973013	14.147600498427	16.0458314258209	19.068237735121	15.5837423226628	19.06943985135	19.4045118717513	16.1389060141873	14.3869232193576	17.2163566302264	15.0433615375632	9.62878418244667	8.18086664035448	9.43126010568843
ENSG00000073282	0.0655897185520966	0.0952482529712393	0	0.00860183100848253	0.0018656177175519	0.00344978303088966	0.00810436216255697	0	0	0	0	0	0	0.130680311791212	0.113480403341221	1.31862301488107	0.529186246645961
ENSG00000073331	1.71327161678047	2.0146148524226	0.672076932603049	1.06126424834034	0.302384768929602	0.321303134903589	0.623092131077226	0.255657793798802	0.311132463399373	0.663574571046134	0.715412442841795	0.674689700958428	0.829770182810093	0.234874965349653	0.442033227314024	0.37705912910843	0.464442367080423
ENSG00000073350	6.72915468292079	5.14107647509099	2.85599359531099	2.7009731239963	0.812329913210762	1.02091419542888	2.49766625212059	0.0110157965354883	0.00827395327351454	0.00880819641581379	0.0883060492110142	0.086416728966438	0.14400817423202	0.938462430665738	0.516632272725251	1.23900885581982	1.002522764907
ENSG00000073417	4.10949374313467	4.83731412343278	5.47816976117119	5.24153797802859	2.19369201071393	2.06082671495599	2.65049845088208	2.77671176086649	2.93918162301905	2.78797443987612	2.78421814952594	2.47808479186449	2.17093612355164	2.7192141215049	2.99248033852738	3.16868737683634	3.45085469832334
ENSG00000073464	0.0103472118960281	0.125081645711692	0.0975437014337359	0.235891091413508	0.00206019473579731	0	0.00223740427998888	0.00215120826664635	0	0.00206411927267174	0	0	0	0.00609759652013581	0.00424799963091255	0.00659886938766262	0.0019676040815558
ENSG00000073536	3.29849341331374	3.62487620865845	13.2848020858429	9.33856741600861	16.6835044873339	16.9289504621293	12.655893896774	15.9480019767851	16.2955889872385	13.119229248711	15.5543705089766	14.9458796398355	14.1705531172906	13.1670916618913	10.8806876872509	9.17808151653075	9.69539342328402
ENSG00000073578	11.8802330269396	14.3365111149454	20.8108410550371	18.3167641010154	15.4417017013103	15.2618897571135	16.0545532901202	20.3255214751764	17.958521324836	16.8888411647131	18.3707685281457	18.4286699200028	18.88276867107	15.6274980288428	13.9597093134264	15.2815922661661	16.179919036962
ENSG00000073584	5.31394053736869	4.58696572670282	8.56183171818291	7.18756555039787	7.58457430585056	7.17925574226201	8.68498717982709	10.1076832035152	9.87962248170416	9.82488378560489	8.20242436932321	8.87805185024991	9.30685908683269	8.50831280742166	9.77564026467779	8.98956020682534	10.1390158157917
ENSG00000073598	0.201278617574034	0.221194945914049	0.206578734618137	0.192477330503208	0.480910010373436	0.79663642408272	0.538597049748763	1.00431048759858	1.01835435382485	0.853233741135023	0.419315888094327	0.37386949361215	0.273525612392182	0.40526172837358	0.330535994336135	0.181849246453959	0.229648314994265
ENSG00000073605	11.6937043076857	21.8536750214531	1.2499252225654	1.01565051311485	1.55287519202201	1.74785690938064	1.50202673673521	1.66847611883079	2.14117494310819	2.75704323183295	0.993279572021354	1.01858129250751	0.884969241256146	2.55741110486644	2.48687973096291	1.69073577146012	1.61986472552095
ENSG00000073614	14.1659073127059	14.9481435129612	11.6271016794198	10.6951796505501	13.6003778486413	13.4507080318944	14.5023018072511	14.2840691492489	14.8694297080372	15.3628448818958	12.9593717741632	12.5312342596027	8.47104534662407	9.23981796731439	10.0172827290198	9.70223726919405	6.46106762484912
ENSG00000073670	0.151303570177769	0.293662954661885	6.23599911098359	7.74479710348707	0.172006824639681	0.185986698862197	0.573071001902811	2.18266461394165	3.30623183272423	4.41935725408351	0.183022154929222	0.177779656531961	0.338265741614567	0.0460195963783835	0.0180339606972703	0.0591408105498065	0.0612555987654164
ENSG00000073711	0.207894613295628	0.222753948435002	2.33960740865239	2.17162161417709	0.0780555984860061	0.0639668724185361	0.0809164578870833	0.690930554069249	0.779688001979482	0.526101582701638	0.0538279854814799	0.0678132041469137	0.0983762308251318	0.105010273021857	0.201182531314745	0.0965965381087237	0.145706616831629
ENSG00000073712	0.0191502452834833	0.0225483684583357	12.4453631537676	10.4841673632496	0.33009113070031	0.315767842941279	1.32301974294231	0.131385487260804	0.147640772227068	0.414218529718586	4.28129898207407	4.21795853036907	4.42362189391564	0.21280683507407	0.330205846750723	0.326260199160875	0.366758163850516
ENSG00000073734	0.00903949787072927	0.0111756910646731	0	0.0103730745384762	0	0	0	0.00563799487472834	0.0152448914246305	0.0432779812557849	0	0	0	0.00266348129883626	0.00556668559671126	0	0
ENSG00000073737	0.11792676847646	0.158583979818543	0.00283115893687583	0.0142446566109546	0	0	0	0	0.00348913337457886	0.00742884835539016	0	0	0	0.102412311588525	0.118487593010991	0.00791653218994449	0.0283259451890198
ENSG00000073754	0	0.0234389188412586	0.00432397278999236	0	0	0	0	0.00591231913675197	0.00532888407493701	0.00567296624207421	0	0.0051534406245895	0.00483068951038717	0	0	0	0.00540770665737038
ENSG00000073756	0.225344954463698	0.342329509670926	0.286201206767018	0.269744430595667	0	0	0	0.011023462364671	0.00496782664188472	0.0105771911865889	0	0	0	5.28317565260012	2.97678433046819	24.7016132790973	14.5845058278995
ENSG00000073792	0.177006159150639	0.235045907152383	14.315818245045	12.6656278517609	9.75644702389673	10.606288349953	12.6848064509464	0.318933094653798	0.356561429389196	0.420779541276958	0.104479173130663	0.0748451541439854	0.117764762737701	0.347698217621261	0.227090793363197	0.0689850126059767	0.115001991461577
ENSG00000073803	1.1932942816797	0.945523844498391	2.16297156062591	1.964058625028	0.189486341460879	0.285198097101736	0.390034707923277	0.148392980922309	0.23950469583605	0.262695683399125	0.064549998712263	0.0661769873630246	0.0432347285213896	0.610822371838052	0.864331462571895	1.35853694218397	1.56981230336279
ENSG00000073849	38.8079808861904	46.0246893823081	2.0865675396846	1.97354572705928	4.86743801077717	4.0506737110382	5.20524734114558	4.33350573592235	4.18475851347618	4.66659901677276	1.26883493944539	1.30289070745277	1.42095225521931	8.13490406688647	14.4968035705184	13.5445922531381	13.5353142537404
ENSG00000073861	11.8187405962379	4.25028119437923	0.085314927550362	0.0694980120972258	0.111718670160394	0.0590237552691313	0.941738354651018	0.411066767096347	0.440597191028304	0.437065806206507	0.0667953847752401	0.0484194727390659	0.0544644534239215	74.8226878270376	54.6056463649993	19.4255164261912	19.2716432284058
ENSG00000073905	0.467273736745071	0.770265044832924	1.49202075973356	1.24905288968628	2.34781932553525	1.98856165012099	1.17681653687727	2.16009755700439	1.74606203016425	1.16792108787241	1.28839385922726	1.53914470828944	1.10657579877611	1.61978656083891	1.99736228218527	2.12106516032013	2.03845641270982
ENSG00000073910	2.29073136641021	2.27581725503095	0.729095379455359	0.757247805841786	0.0699488108540431	0.0692108915216795	0.114614647417362	0.184519452451487	0.226367534456131	0.250819999864895	0.00128399764532943	0.00111691229915212	0.00209392400944421	1.15258134011039	0.556678384389793	2.25620538673657	0.81572573024613
ENSG00000073921	19.2614466050163	19.5600762130727	24.6555505981992	25.7640039495973	22.6078846527583	21.3209869250862	25.1669177596154	23.9548537184788	23.1826502188552	24.3382573335506	16.9080117803473	17.4915154511418	16.6378876212576	38.1201618010495	40.1450699960655	51.4498179775494	40.9951220383761
ENSG00000073969	6.90210056849748	7.5390868329467	20.4506699946588	20.6067820885504	7.84017409737839	7.46696067178476	11.1693218302509	10.7433720092417	11.0967515983886	13.9439313074163	17.7746154917043	17.8166201990051	19.1404243458825	11.1422042221607	10.1094588940493	13.1934572170282	12.7218625648447
ENSG00000074047	0	0	3.34025808345714	3.99009150643291	0	0	0	0.00593406448707105	0.0124797949892817	0.00759177501186991	0	0	0	0.0130822973971038	0	0.0040450772707372	0
ENSG00000074054	8.84686617110403	8.43091012779993	8.06808446786863	9.46174443030457	9.59285133972974	9.8908862918881	12.6595508857033	5.61334540875779	5.83642427710129	7.14087641081526	6.03377052626731	5.78908363363572	3.96434407925477	5.91672862335611	5.75029895984473	9.49835909225518	6.47075850388405
ENSG00000074071	27.9971675725222	26.0276973441157	113.521625976898	79.9648879191507	102.098496810571	105.946690610606	91.3183648775844	101.43360671135	96.166918512244	71.6527249826877	103.742119577227	95.0778257942001	109.626990626436	51.126001591908	33.5510278541497	44.3012558314042	55.1231851155863
ENSG00000074181	0.010583578482129	0.0501578833770889	4.93509034631352	8.88767431397205	62.0908485567185	70.3405725879284	34.4607364373755	2.40443181047848	3.25594514166737	2.55569353518835	0.0099217601887986	0.0115075351053454	0.0876430586928297	0.00155922174909712	0.00488816868541762	0	0.00150941329134011
ENSG00000074201	15.5596874880331	15.3108135776725	45.5267780514694	37.9420971287086	39.2265878236678	34.7389011771456	31.1406405420849	32.6999350231667	31.0320786951736	22.3555984118154	40.3047308254849	42.4991230036542	46.1984506176247	36.6921409937985	41.0096861145738	34.7421419933533	37.8367436880798
ENSG00000074211	0	0.00208617759926546	0.520708241429852	0.71451401984844	0.0045356537725479	0	0.00410482683461755	2.39485049449793	3.27406915653319	2.64780857776189	0.00790947016572795	0.012384393516626	0.0141885092207675	0	0.00155870827944443	0	0
ENSG00000074219	0.437499563389108	0.579523335645616	9.04098019661923	8.22274523698354	0.0186661939149421	0.0172581763169473	0.0633493242027052	0.00487270328854458	0.0219592941074586	0.0233771897492185	0.00976527605159272	0.0212363257952883	0.0199063312709914	0.0874739098106732	0.105843614964851	0.109612092177617	0.164902389049853
ENSG00000074266	5.78844675860345	5.96225050139733	8.09402361253567	5.86501882658316	7.67431442259675	6.79909249759978	6.82243932567049	6.09733674108329	5.96131253655996	5.13398378300009	6.47027609985413	6.94467621906293	6.96947555145051	20.9983674459085	23.4096630481603	56.3441924638885	54.7017743192082
ENSG00000074276	0.296021581917034	0.380328744418967	0.270059105351924	0.135877190442893	0.106611610533266	0.117802865828377	0.120017829622627	0.149333595548328	0.188436036869762	0.197997978100337	0.138755296776464	0.175132182661817	0.113140023431761	0.0872225381059068	0.0697011906530622	0.0610777925746633	0.0347678731688525
ENSG00000074317	0	0	1.31471496068429	1.25816955217907	0	0	0.00381568440877335	0.410892736125477	0.509224823233698	0.295693690653077	0	0.00639557866295696	0.00599503458186503	0.145584353499958	0.0217337020025213	0	0.0268445225881792
ENSG00000074319	6.45643827067024	7.72740533121423	14.0149365745759	15.243591164954	19.9716834934468	18.0120977220904	23.2514926525427	17.142234873025	16.5334643151073	20.2765720661274	13.0380150564116	12.6665464330628	17.2388015473537	9.83774637748163	11.1188624149387	16.9555219046632	19.4776976819538
ENSG00000074356	8.73758528156203	8.81242134512466	17.7087481352098	16.7135276401958	21.2583236713587	21.6155338328851	25.4269962002985	15.7599142871544	17.7112498445076	17.3733648645522	14.6367791351267	14.2572179032321	9.92000930478132	17.4937996701116	16.0119052195087	13.2037975483727	9.64858947967539
ENSG00000074370	84.1392893931099	73.2276886314974	0.866154852380411	1.33695998450528	137.702083885431	145.975579774843	134.775216688454	119.426366591648	126.962126859823	116.919084022912	123.21736003616	112.803762408547	101.379413862331	2.35187299511355	1.74148805142894	16.229268598517	15.3085386301588
ENSG00000074410	0	0.0183673773972796	2.27408921806351	2.08232414605385	0.0380317638906929	0.0210977842572828	0.0402705234997314	0.0397118988099627	0.0501103104150511	0.0209573165589877	0	0	0	0.0150084421389915	0.0176443304784587	0.0101514126365656	0.0163451316770839
ENSG00000074416	0.354219142323754	0.114490820752051	0.318928252387711	0.560034000824045	0.00414866183372072	0.0076714447232254	0.0405496151579129	0.75520117177091	0.750957196619147	0.644267538494275	3.62888378905309	3.21707528288814	3.56538704536177	1.1965077897134	1.17621558992861	1.55030120608124	1.76186266431675
ENSG00000074527	0.0782374399243603	0.133574456357001	1.15730519351619	2.17779736911135	0.0233663469194486	0.0185175343583184	0.13050629861673	0.0209130904462739	0.0345571608661782	0.12039869977418	0	0	0	0.0230526032626354	0.0998014795668665	0.00356395970289027	0.0350683156638306
ENSG00000074582	10.0455840855046	9.61988537417166	19.6427884955261	13.8995177292158	9.11174318707397	9.83611346717523	10.3938486707666	14.0823288121191	14.6254227735008	10.4774364412689	9.71022174298578	9.30066853566786	10.8073175024145	11.9980452391989	10.340120143327	14.6233601582769	15.1797830719258
ENSG00000074590	0.239190685952704	0.0109524323961437	3.65657548752424	4.67222460296017	0.0317495764078353	0.0513706561032422	0.0743486760420105	0	0	0.0059643857408109	0	0	0	0.140954714078482	0.120702472389478	0.0275423700897733	0.0341129988454666
ENSG00000074603	10.1460639613144	10.4427962274066	7.30200307767754	6.86956663215437	8.84278717381654	8.57869617660218	8.48377425449116	8.41575174063151	8.84265139048326	8.92922108632417	7.71473066002852	7.99373487142036	5.72236354712968	6.74357390096599	8.35002757731855	9.18823574933309	6.87283662489969
ENSG00000074621	1.79145503186682	1.82296509517742	3.96075145965275	4.76909158885817	1.24458758931877	1.137968125311	1.96678033099749	0.99745588057182	0.998437178183113	1.24542467343833	1.76192067905773	1.64410867517727	1.52155020417219	1.30943267411437	1.29733740379339	1.88453510666488	1.71937926017062
ENSG00000074657	0.915586694004662	0.478472190134468	3.02302248681254	2.74423744661472	0	0.00215167623732336	0.00315925003972992	0.00486006386071888	0.00109511666706094	0.0139899306406502	0	0	0.00198546957367767	0.135462461392022	0.0887739860949217	0.103115961689063	0.0844599526264016
ENSG00000074660	0.422697278383234	0.460651750132581	0.055701352930755	0.0840765209182948	0.0785508987423224	0.0778132420181103	0.226978954468309	0.0673744368361601	0.0712868591440838	0.109618599663271	7.95465163783059	6.65652781997109	8.53014204786945	0.536937841646012	0.393349168970922	0.254596282104191	0.33759275193932
ENSG00000074695	15.6813701196566	16.6649569937377	36.5968481832717	30.2603330436426	31.1869703481018	30.7249988281232	24.8810382598386	20.6640927076517	21.4447839849041	17.8365435938079	25.7139907031899	27.1840786801828	20.5041389613847	33.1443612827184	47.0788309915714	64.2563321997852	55.3234906152712
ENSG00000074696	3.737992287362	4.12228928875932	55.5145345721247	53.3277659333295	31.8959180556198	30.6444781011241	30.4870381932858	28.934873186758	28.2675981634381	26.8443163204711	30.3578260150887	33.0266356880128	30.4732314920899	14.2204907285392	16.8672951231515	24.0062477758814	24.3459801898398
ENSG00000074706	21.4707088950654	21.6908412868186	0.0538879063494824	0.138718144070002	2.11368102820649	2.03617560773198	4.06968498290577	0.625447175708041	0.586894138477368	1.76749651549732	0.00343409518925493	0	0.0112005413618229	1.67892578246482	1.83907453929155	0.583455615849211	0.316595251970891
ENSG00000074755	15.4655957906298	15.1503424820373	6.5557112921464	6.88892171314243	9.26416251527068	10.2470095845798	11.3767886474009	7.84737204498885	8.35703251768132	10.717204923229	9.10582474603812	8.10739798298771	5.26267239885559	6.49175161005517	6.37490857709844	7.11705516388524	4.76304536524603
ENSG00000074771	0	0	0	0	0	0	0	0	0	0	0	0	0	0	0	0	0.00650407813442784
ENSG00000074800	120.62823573102	114.495001329738	415.883354624613	306.377433721391	807.000705320867	817.889470728546	569.476252747687	625.866137755963	594.276642170596	342.215810656691	913.804000033694	839.806877885924	828.757544606952	789.460896591135	685.747363899436	526.086285172923	582.355578833859
ENSG00000074803	0.00373216203367477	0.0138424137562034	0.00255362548225904	0.00256965567238012	0.00334393582878291	0.0123667919424102	0.0139210089158493	0.0139666455272807	0.0356671317564556	0.0837576452220318	0.00116626012478945	0.00608697507566134	0.000950959717658777	0.00109967875683757	0.0011491662996417	0.00238016289231178	0.00106455014030953
ENSG00000074842	16.0526694686145	16.5242049769804	37.833391022371	34.1542603528564	32.5944784250674	34.3271092225527	37.634693372003	76.3589194147734	72.7859255280326	63.029751753424	50.6224228652595	50.3558592142845	63.9025026985837	64.9677469518761	52.597475763799	59.2836448265876	72.8969170084149
ENSG00000074855	8.65973729077106	7.44577106449899	3.38703501696874	3.40615058951537	3.90460486530455	4.426086178831	9.43184537220757	3.02720239410678	3.77990943888515	6.28221478775847	3.91591688383411	3.53344481659944	3.70293744163325	1.02779832888612	0.547103788576556	1.22560844873288	1.09099477167206
ENSG00000074935	10.710139707119	10.9444072999666	15.0231736183213	11.0333583039361	5.343683702207	4.89777990876564	4.8696377603026	12.525728067159	12.199603774327	10.9861502254254	8.13530430831001	8.84714881021327	9.02408196100433	12.228828824573	12.6597728384403	12.1956831511995	11.9321835362126
ENSG00000074964	0.400530854265138	0.391256002203007	0.695617951640337	0.94239177285082	0.00177218229471541	0	0.000962309092004901	0.235009976625791	0.253515531003299	0.468747361271956	0.00927122551094249	0.0145165861559738	0.0151193748407173	0.0174838692115529	0.0255789451459944	0.00567635636124922	0.0287731067106573
ENSG00000074966	30.456028793623	27.4952739778996	0.0703492439404057	0.0861801724962753	0.248327044046998	0.22589223004714	0.60679602682734	0.276026291126425	0.448571709469295	1.20387140759225	1.29913047472082	1.14465753301654	0.953371079799983	1.20125461398989	1.62282272766464	0.927966007640055	0.317497173586301
ENSG00000075035	0.00710118248164198	0	0.00323918779082545	0.00162976077314902	0	0	0.00230326046819047	0.00221452734480141	0.0039919900222801	0.00424974991323296	0	0	0	0	0	0.00226436725975917	0
ENSG00000075043	0.00518051329907949	0.0256190407984562	5.68084199421893	5.90198026898835	1.80404569070903	1.94262011143956	1.72902211590262	0.81424238130072	0.899891286160658	1.12541349529683	0.624877711205278	0.568910488461582	1.14312129471344	0.109903275062528	0.0255220271550153	0.109026713848231	0.0620622782733722
ENSG00000075073	0.39734591136785	0.65499436875245	0.0628821009849395	0.0558325046475346	0.106561796679171	0.147785532829032	0.157810646707679	0.126442492161815	0.159550984006125	0.121323624961113	0.0506801160462318	0.0617192275987062	0.045456603208854	0.162475142386064	0.0898871395255791	0.0879159714657245	0.0740164544785881
ENSG00000075089	9.17083729415866	10.0095063831495	17.8108669069905	16.1682411424719	15.4782057687872	11.9806278096813	12.4982617721369	10.5487061541096	10.7571400285167	10.7611096227704	14.2335365098182	14.7978594481132	16.4163071220319	8.87653655498134	11.5771358941992	16.0039456235012	17.4193336165903
ENSG00000075131	1.36053630102947	1.8387682944913	25.976771130163	17.0554784354988	14.1435546771334	13.2820303083608	12.1176150948018	23.1329068259884	22.5983215220441	17.4223279625737	18.7859453735455	19.4102330254502	18.220442037789	8.03753965984508	9.25269828863829	24.1816826208693	25.6997303708618
ENSG00000075142	11.4180762850789	10.3664966500737	20.7831869511585	16.1240926370822	8.093691639064	7.54993280482438	7.1235081570722	17.6530323401212	17.9002712235597	14.7713383211423	9.66010976737412	10.6554129267474	13.6086577546148	18.0391427851717	18.9896712318384	25.4372631558524	30.7849699961002
ENSG00000075151	6.78080575521239	6.24673001723478	25.0833020312911	24.3570993920758	13.604397804229	14.1310250709632	16.9363129323781	13.3354367714721	12.8004891079186	12.2054612395901	15.4530714567147	15.1074349982835	11.2589302795883	12.7706632065746	14.62785493976	14.3577666214718	11.869526686194
ENSG00000075188	3.8511754999556	5.10421587578885	19.4870634727169	18.0948274401406	19.5243267947974	16.6194229499381	17.2962928433866	28.220526400731	25.9198161710457	21.2119139844667	25.9255903015109	24.9875471016048	25.9571940877213	12.4422901561125	14.468093506032	28.3928286028389	36.3773684778911
ENSG00000075213	0.0136847769381709	0.076134292735809	1.76500439115095	2.73086666809799	0	0	0	0.0021338215723531	0	0.00204743645709541	0	0	0	0.383059884255409	0.484571596399099	0.357822601623439	0.468408319194768
ENSG00000075218	0.197577596317368	0.248792170130223	23.474944093333	21.9042287557836	25.3014934119436	27.2028851181586	19.8998834877971	25.0979368987728	25.6170436842622	28.5225081108438	22.2267075278967	19.7640206394441	16.8733046554699	0.158477137280758	0.104772975338101	3.5981105359886	3.10586443425215
ENSG00000075223	0.156000562248669	0.208173099225745	3.5511875164288	4.41399774370042	0	0	0.00120472869255942	0	0	0	0	0	0.00189281643865841	0.628194472379978	0.956104894593153	0.118438545965546	0.436495449170922
ENSG00000075234	3.37050739654018	2.35970125364428	11.7683119026991	10.7968485531527	0.345908884161609	0.413246018992304	0.797755313078761	0.158274336555241	0.204838848555209	0.369931940637438	8.93429964034944	7.73277654565291	8.60135994882708	5.2838451678818	3.65036497070836	7.22039509577953	6.19523076629046
ENSG00000075239	5.26579323165076	5.68031116680628	26.6100506793911	23.2615472044835	9.98395678666317	9.26769322321028	10.0394702076292	18.0754080345356	16.8987464661187	12.2610680900583	17.2732239021404	17.7930289874348	20.3373689369367	7.638648291096	9.14291772280957	18.9501826259332	22.9402586362085
ENSG00000075240	5.0412480389879	3.86051050175133	7.54201387384522	9.34125339228763	11.8257749915791	12.9994405033281	12.703886254112	30.1825174587407	28.4656990204784	24.0273875752848	20.0088427728348	19.9463254890989	17.2499156979283	28.4893536962588	14.2695098121789	12.2189154866006	10.4271740654368
ENSG00000075275	1.14798590279722	0.203609110704061	4.42783450170479	4.3664172471726	0.0672693685676192	0.082258094031545	0.0600941268148686	1.10119976885907	1.41629822833103	1.35447258662758	0.102170829251664	0.108625537890232	0.111079099048241	0.139154793020186	0.0827758373894367	0.0301188935927489	0.0476664638622982
ENSG00000075290	0.187396238173804	0.208967431740059	0.859831816500868	1.04232307113866	0.197532875946475	0.158281664422003	0.318210374337906	0.962543471581817	1.28894402079234	1.96589768796364	0.613150216478082	0.665203773349002	0.66848325713248	0.0454721331402173	0.0475184617804493	0.0492103185869726	0.0440195515404884
ENSG00000075292	12.7348326901991	13.6659915920218	20.816583318673	20.0093548168635	9.07550295254511	8.58036501495083	9.65394697900987	8.47458264043848	9.17727075245169	10.25838181703	9.63283574891949	10.1213559264853	9.97071287544303	12.5310208574003	14.6650323732042	13.6789696341903	12.8833675339357
ENSG00000075303	5.36554153573313	6.76380493022167	4.81553556480963	5.36525425796335	8.85942529590382	7.57117995227874	9.3688276837322	9.57660255566629	9.309011963589	11.6869937602553	11.374461316792	12.5646825974443	11.0259057216939	4.34188234793375	5.42328510250384	11.7178309486688	10.6987745845706
ENSG00000075336	4.278884809477	4.31744885055984	9.69483166024484	7.33658437704829	11.0677453323716	10.3211954512636	10.2481106753062	10.9024594233586	11.1677247880958	9.00273559696059	11.7201555442506	12.7472562466632	12.4573821093864	10.7570648500143	12.3636920576487	16.1282531613573	17.506541095414
ENSG00000075340	0.862174560652093	0.2051044584589	8.29210810942605	6.39426732679986	0	0.00138818196460006	0.00733763280119435	2.10551076864779	1.80588758476807	1.25608856085037	0	0.00273307064867023	0.00384285470875974	0.0725825973164514	0.133122640128738	0.0240457613726639	0.127622344201538
ENSG00000075388	0	0	0	0	0	0	0	0	0	0	0	0	0	0	0	0	0
ENSG00000075391	0.00393996052903422	0.0259788953231257	4.76977884837962	4.49227822163018	0	0	0.00063896086012544	0	0	0.00235789559833039	0	0	0	0.436500817061677	0.372436843592763	0.0741242097827223	0.121372768273327
ENSG00000075399	7.82379615942381	7.5903807096579	3.50684788767633	2.61547270298206	1.9674919825894	2.22040434154797	2.50019158985776	5.07460491488789	6.96765583450487	5.61295327597077	4.56711819631141	4.19802761021841	3.77590817395694	3.45791354584131	3.26639324012008	2.09198404522822	2.71205638429147
ENSG00000075407	6.18221539830993	6.76122691237664	8.21702881064602	8.62673965739565	9.54725573274416	10.32567373782	9.79831756243379	9.72082664179243	11.2875145838216	9.53168886610843	5.94935314679147	6.21769894146301	3.61513979307196	14.568988186233	17.6617159620971	15.4489479516883	11.1791954913644
ENSG00000075413	12.5086514746917	12.9967517604925	13.1494799222791	12.2584631460915	10.7405985201171	10.8168837412913	11.2882154384204	10.586310976798	10.5632231617381	10.5244313337114	16.5713582380674	16.3452877851506	16.2890524296137	8.29563913030737	8.76248467338077	10.5056063957955	10.6895939659644
ENSG00000075415	75.4291869972409	56.4683195092313	98.1249103753011	84.8292500057467	110.926975012273	109.231142082501	107.213094002137	96.9769048712719	87.1165741083656	82.0474193474385	99.1684939400377	102.602884259986	116.608237839288	99.589304274867	90.327682440033	98.107299717441	108.3654273096
ENSG00000075420	2.83422107934855	2.39227016040578	2.30376484260909	3.15953788583081	0.990245868102893	0.99579378876679	1.15548328975852	0.887682770530754	1.00970151962813	1.03299088798156	1.08861643809977	1.15728474408407	0.727069806118609	3.74067532968855	3.30746012318851	3.89635475348678	2.52464065325725
ENSG00000075426	11.743080707767	4.1530301457887	1.21079454695159	0.830181055272209	3.21183985096304	3.54623331521479	4.96944778339712	2.07959650619805	2.19439529770216	2.7429540830743	11.1591985983396	10.4904897627664	8.08129740224475	29.5650789496469	22.0533770136115	20.3221573527276	13.9159808999877
ENSG00000075429	0	0	0.0911001718205254	0.0523840264193046	0	0	0	0	0	0.0170745160423214	0	0	0	0.00840661284945195	0	0	0
ENSG00000075461	0	0.0227084752166198	0.160237732480261	0.0948491839308118	0.008228588441794	0	0	0.0257763120707625	0.0464653465847762	0.0494655802030802	0	0.00374463022899166	0.00351011048447068	0.0446495603175625	0.0212085780389495	0.0131782154931132	0.0196469342463042
ENSG00000075539	8.75896896933452	8.99765528203261	2.98777048455669	3.27059683363905	6.31103297148301	6.39965851539909	6.63195812122789	5.75631721113991	6.28384356350618	7.20794539631381	5.99707798580424	5.88609708146565	3.64805376969584	6.12209429371699	6.81342786151009	9.87842031159989	6.40310563249282
ENSG00000075568	7.99457721525734	8.52123689695591	7.53048003313849	8.11079409597768	5.13819640057216	5.36225659822103	6.79442982620015	6.19008481407439	6.98059776205572	7.87212603837437	6.37854962663325	6.63093851775755	5.27225565812874	6.67656544536001	7.65463962435778	13.1331012470687	9.86054993646281
ENSG00000075618	0.628901640469598	0.484117608115782	16.2759272461108	15.1090270206824	0.194915212962475	0.150723165744594	0.296353433874673	0.795601681185146	0.893861908561708	0.649771491225221	35.800910554131	32.1227244859288	34.2319499641943	2.67119480583931	1.13629118567701	17.3825722287397	10.3163828679738
ENSG00000075624	803.18802292134	926.230092884367	645.057325778888	432.957646524478	903.96169210429	960.079318567633	982.618947836142	1557.6435914746	1469.50471225388	916.313007022925	1464.58926412531	1373.43928239398	1423.48582901457	741.768122131632	591.392392105816	1319.84582466497	1366.54091850702
ENSG00000075643	0.0370661148958179	0.00916509865851475	6.89661888003351	7.55580992054432	0.0287823735179453	0.0184231925179322	0.025246939714092	0.00693551463136261	0.0125022187117134	0.00887298525109648	0	0.00201510112625248	0.0132222916832632	0.0218430061619258	0.022825981140471	0.0425496274797542	0.0697793041182223
ENSG00000075651	0.149703457553305	0.109891862635235	0.734083984174442	1.11984869579908	0.00698599139286238	0.00645902811018073	0.015932485516348	0.00583569006324238	0.00525981685443396	0.0111988788028006	0	0	0	0.00827062725025957	0.00576188033932678	0.0208845961731511	0.02802249357586
ENSG00000075673	0.0374296250258251	0.0154249690981059	0.244719248877553	0.209030793525264	0.141596985458738	0.096464511782294	0.153776580336856	0.0661444663980891	0.0420827629840685	0.0485333510656338	0.0467854061635792	0.0305229505803661	0.0254323117631531	0	0.0153665581504071	0.123330959214755	0.256231399688135
ENSG00000075702	0.650207151625091	0.459350056734755	7.35392273951567	5.48693068379457	12.3513679999282	15.0881394062525	12.0356327930962	13.9517134805434	17.2918826501386	15.989586445587	19.9327416157799	17.7467814306631	15.0186477867785	0.412640419239881	0.396009172753868	4.21500672523974	3.69567375318307
ENSG00000075711	8.66617794809826	8.54166672572858	6.77184213827216	5.21640335076991	8.04723187842727	7.76279077241954	8.06330422325006	6.74225159764562	7.07982333452937	6.72893313753372	9.15260506433617	9.82542500553497	7.01001066665038	5.61828585830621	6.14871012843635	8.08707909139782	6.67748592689979
ENSG00000075785	64.4453833299821	69.4944533423446	95.1276050855799	86.6274085773196	108.947298394084	109.734592825617	104.630663004969	96.3269415298962	91.4600316018094	86.4736445497531	127.037651438669	127.975336024992	124.763770134914	105.41918503477	109.086777787362	114.555473938364	111.060641128965
ENSG00000075790	4.19167288902601	3.02582533309145	7.21870314144567	7.79522155826221	5.72194649239461	5.21082403872953	8.03076874257334	5.85039622427581	5.86138972039227	7.92491458532826	7.25523197783911	7.4414873659431	8.15917647629035	4.78856023544379	6.74652206812739	8.95897162138783	9.63129211594233
ENSG00000075826	17.5249712965115	17.9147731412119	2.65364899674285	2.42360087016319	1.25422979758857	1.31034148749033	2.80642355927014	3.69616693087418	4.62767432242368	10.7029275468195	1.66736248104838	1.63509547702287	2.15854160268589	1.24887675138786	1.50572785960546	1.66057075051378	1.34084215940471
ENSG00000075856	10.7983901864051	11.6478079031151	19.8136590321883	15.5341479786298	23.1529615273882	23.1732797509375	20.1401008030017	18.8369057563283	17.8853768675007	14.8258844814818	18.7992578472338	18.5517737901041	14.7200611287962	21.2247941044604	18.2022693951121	19.6427555685987	15.80788546004
ENSG00000075884	19.6971866904921	22.3780981362695	0.00137151971745076	0.00828077597019615	15.6933198772348	13.938334410864	14.8108838241825	12.0602269726098	10.3833116939768	14.6993522904009	5.84791595222901	5.7375105399343	7.0651819346975	1.98449479926931	2.50152206084201	8.22238045359278	9.28989668261874
ENSG00000075886	1.19465619200074	0.936618023483986	0.398736314351236	0.307616835994214	0.513437142385031	0.740222405984712	0.411112535489195	0.445251648431339	0.58149530003205	0.767263359178357	0.673791825687492	0.728679734672871	0.2227316665365	0.592397909731593	0.538310341213887	0.566767724315829	0.498673124549499
ENSG00000075891	0	0	0.297684367313586	0.609376507236197	0.00222750512039594	0.0020594812359644	0.00604776505282913	0.00232590994711883	0.00419277247734913	0	0	0	0	0.0659278816449091	0.00229649187158896	0	0
ENSG00000075914	6.34704313680832	5.8404030676441	7.46867885772606	6.38967193395166	17.4815083254553	16.2670550250848	14.7981853598375	14.0433897605157	13.653440761099	11.3137388477166	14.5371588753451	13.9903499221747	16.4207425244973	17.4166547159732	16.725422680085	12.6681356828665	13.8374569796762
ENSG00000075945	3.42207102644368	3.90355699824583	10.6366212123843	9.78906382172889	4.11032270433754	3.83361095480814	4.63556342472964	10.6197137650772	10.0285389598464	10.3481783321	6.02730210513473	6.7525078211863	7.22876941595449	4.60512038744003	5.32133120897644	12.7153922195657	11.8138653520617
ENSG00000075975	14.0602914457966	14.9237659238296	26.5976675805668	21.0124690243727	31.3331530661435	29.9763857460236	34.1582225314085	26.1198453871831	26.1433106775596	24.3775167718161	20.5277211977515	20.7229256886671	19.6458714646423	20.0783919121607	21.601145243971	21.4891903566984	21.4096119327082
ENSG00000076003	9.09087242346519	10.6614030220505	82.6184064027324	49.6481504285196	163.725071463262	148.02178153292	123.603410885658	145.178348856715	140.612153793343	89.9745230142247	56.6428458404064	60.0078540060749	50.2253850257716	22.2085481804898	32.3992497347726	149.343487139228	147.574964722755
ENSG00000076043	11.297594497184	11.7808733166578	11.6072870525251	11.3536960424128	6.38735557686065	6.16276459162233	7.18582396492778	14.6462738008349	14.1385796688373	15.6993597235325	7.27709744152888	8.00676653342548	9.15392024618981	20.807491774916	19.0733633063145	12.96493194778	16.3907164823033
ENSG00000076053	2.95259692657745	2.12450241473331	3.24987711053518	2.99109136927212	2.74599006018336	2.61386407024345	2.93143233240711	2.78627168360082	2.87482110930811	2.93498912560271	2.79933372450178	3.00650353530586	3.30571833128871	4.06280884180894	5.91298921358031	5.59815942313534	6.93290351272857
ENSG00000076067	0.21932992797067	0.292429034550403	2.01564944942409	2.33032714701206	1.49505403520453	1.46065667941578	3.44816918960879	0.63972964039296	0.692645664731686	1.02305163452247	2.62057906787685	2.4724520290009	2.31103184443618	0.250898609930775	0.242326662237219	0.407286826295885	0.213443335530367
ENSG00000076108	34.7555152097513	33.3015899616974	26.6561872966407	29.0101183774062	10.3080969938131	11.7421277396895	12.2391219287466	14.0990540515063	15.0980102887828	16.2323942802341	18.5696410688139	17.0991518653947	12.022826059042	33.6417770272413	27.8125694831202	26.0925206647221	16.467240433334
ENSG00000076201	10.4319825669703	12.4448784791258	9.04474762001255	7.8990662570052	5.61739771800411	6.4920867573148	6.90860763130489	7.7058287090394	9.45967178435376	9.33900946462997	7.4174463727046	6.65114196570077	6.22467417604233	12.8203980337465	9.57637686399395	8.08033266642603	6.40861249134723
ENSG00000076242	7.32352357449001	8.34000258219136	1.4960484383492	1.50829098054047	30.2243430216604	27.4676446740926	30.84967406117	33.5393055654783	30.645144074676	30.0663093842692	10.2139107589897	9.77967932334053	9.85093589582015	13.0277557454956	15.4233668563122	37.6613568180747	41.4704846113983
ENSG00000076248	6.69323932736839	9.63544400012402	62.1460033038986	33.8574267709831	105.789835958078	104.481550716316	72.7089931286081	77.671649703123	76.5584313008525	49.4514168990485	82.035813026531	84.135758227112	66.1287859539953	11.4534811145169	10.5056075796239	53.1604866457016	55.9968087569456
ENSG00000076258	1.68342601168991	1.66957365165339	1.51468577863624	1.98272603453091	1.06079156837239	1.11869597019926	3.06009703371542	0.588441355417565	0.587570337524481	1.19566384567159	0.24857419015715	0.211198930197718	0.287530623634551	0.228932408086148	0.336067908822194	1.10308871468377	1.32971574999063
ENSG00000076321	9.43508108713987	8.39447558991992	5.59193156224156	6.47862586826959	6.16859788399961	5.98739850175955	8.81510462710004	5.00406238895132	5.39938468512447	6.72076070657647	4.5114703048791	4.59681088829745	4.10811647236802	4.72155217144508	5.03176754588963	6.45693319843574	5.70091774969817
ENSG00000076344	0.0242613867924794	0.007998608402686	0.0265602597054304	0.0645902251556077	0.00579671299150974	0.0267972933641637	0.0157383064713682	0.0151319881199071	0.0327329869646819	0.00580775535245279	0.0576187922093768	0.0448450297953024	0.0247273310494183	0.105799272676387	0.0418336770655728	0.176387036049965	0.085810995011578
ENSG00000076351	0.351370546085723	0.296843839974768	1.61078237576391	1.36552922296199	0.0192390213976796	0.0210219390805729	0.0237430494433482	0.206368268819583	0.202464084068617	0.15771003120967	0.016469922255296	0.00955113835290541	0.0134294505015216	0.49867464937974	0.301129265749351	0.455638195676868	0.399224913164369
ENSG00000076356	0.089536682287305	0.0905059865955186	0.936282400714666	2.30150651216524	0	0	0.0032876740925749	0.011590393570749	0.00759755564214226	0.0222423417743091	0.0496235601112429	0.0358186747540586	0.0163572523991515	0.0995544022226658	0.126922128149499	0.0333989652267228	0.0655344513049933
ENSG00000076382	0.780565911981712	0.848478232158396	14.0537856066786	14.9598394282115	12.6731257444937	12.2482107525192	13.9320000838301	20.2322548620538	19.7206411721227	24.3824089084349	14.4654201430138	13.6746872506661	11.5759282130816	0.35332283043061	0.306524754708705	5.47220382347897	4.36580082017219
ENSG00000076513	19.6013352819531	23.4820254081246	6.47969670342856	6.87511106998519	9.72209911559685	9.10722017381336	12.7456714931629	8.5734480434394	8.46644540358371	11.0211533238296	10.8976558474868	10.8790598778458	10.6504257473887	6.8978835530798	8.2448328335591	10.1204751122658	9.08904081512771
ENSG00000076554	3.2265318819833	3.74352119238624	11.430739670892	10.6932814735682	15.5427764625753	14.5006228075386	12.5523785448278	23.5736688975822	21.1589934950383	18.3593073962164	1.55159949878593	1.53381493860688	1.77061115465645	3.87049671306711	4.25510353989398	8.22308779130213	7.77834860698947
ENSG00000076555	2.87747346850841	3.2674527167486	1.89607626890143	1.7623142273163	0.322146418889417	0.351422494866917	0.340256428129532	1.59676962217575	1.89397399542375	1.54885480701327	0.177780578276648	0.175206062158514	0.157529811868921	0.0910828211038014	0.0567039995933662	0.60820146556252	0.396779543319599
ENSG00000076604	4.74341059056055	3.23291772876052	8.3403994857149	7.57395027521466	15.2442750661641	16.0730760575164	15.7714720231639	15.2918878449579	15.5064355561233	12.0099930688976	11.5477258949324	10.4279882256332	10.4411957352757	42.795332128968	36.3511888311785	36.452864084187	32.7118461545333
ENSG00000076641	38.0572921354764	45.4818133692643	4.66759235167476	4.59170830101298	0.0184259324751889	0.0365057960139857	0.164374888542624	2.49019764426949	2.47485359620618	4.36207829258824	33.0307181475032	28.9145418795963	14.5118850564443	33.5835256381586	27.3252395338534	31.7746240617179	14.2014422359992
ENSG00000076650	5.68024583530286	5.55821301814992	5.09451090726211	4.06690532382601	6.51006388021246	6.72661263462195	7.14238222902531	6.11174661451446	6.54678580696562	6.26479515880083	4.22113195957416	4.08922298402142	3.87277497458856	3.79367510769813	3.91328508780171	4.31727500880667	4.10454574700218
ENSG00000076662	102.08226041323	90.1021491193293	2.98070938935566	2.76395880685342	10.5640849897363	10.7870914767496	19.3234937525497	26.8016850272045	27.7681898996188	33.5190229584819	49.6681801562416	46.9161547974917	61.3800050858615	11.9941790532943	9.86579914281004	21.8081448737864	24.3295912145461
ENSG00000076685	12.2608099977013	11.1383364699628	7.70506905214031	7.25561703633941	18.2947825565116	17.7684242019902	19.2711344359759	13.8660360711805	14.303540205514	12.1816875108496	20.4777038369436	21.5546850094238	17.7524988608001	10.4471320706671	11.9337887172311	11.7014992307661	9.97913955297255
ENSG00000076706	0.186569647810467	0.140043179659449	5.35846904826161	6.67208178056023	1.6537131256112	1.85279661499981	3.96688609079238	1.66027532685896	2.45161000687626	4.07935306457256	4.07690493108724	4.20929018379465	6.2563650711545	0.349468718705551	0.471881756367468	0.344202617602035	0.731727405114931
ENSG00000076716	0.00920752492231094	0.00758895058653103	14.9876677829035	18.2768769385239	0.118246296631436	0.109326810028358	0.15828186299506	0.295753914847908	0.240688106345306	0.509703172186837	0	0	0	0.642978711560692	0.626552644790765	0.120376844178738	0.186469103437931
[truncated: 55,264 more rows]
