# Supplementary material for: Innate immune defects in HIV permissive cell lines
Source: Retrovirology. 2016 Jun 27;13:43. doi: 10.1186/s12977-016-0275-8 (PMC4924258; doi:10.1186/s12977-016-0275-8)
Supplement: Supplementary file 14 — 10.1186/s12977-016-0275-8 Table describing RNA-seq libraries that is used as an input for DESeq2 functions in Supplemental File 1. [file 12977_2016_275_MOESM14_ESM.txt]

Sample	File	CellLine	Condition
00_CD4J3	CountMatrix_CD4_J3.txt	CD4	NonPermissive
00_CD4J4	CountMatrix_CD4_J4.txt	CD4	NonPermissive
10_293TMo	CountMatrix_293Tmock.txt	293T	Permissive
12_293TLV	CountMatrix_293THIV.txt	293T	Permissive
20_SupMo	CountMatrix_1_Sup_M.txt	SupT1	Permissive
21_SupHI	CountMatrix_2_Sup_HI.txt	SupT1	Permissive
22_SupLV	CountMatrix_3_Sup_LVAplusB.txt	SupT1	Permissive
30_JurMo	CountMatrix_4_Jur_M.txt	Jurkat	Permissive
31_JurHI	CountMatrix_5_Jur_HI.txt	Jurkat	Permissive
32_JurLV	CountMatrix_6_Jur_LV.txt	Jurkat	Permissive
40_CemMo	CountMatrix_7_CEM_M.txt	CEM	Permissive
41_CemHI	CountMatrix_8_CEM_HI.txt	CEM	Permissive
42_CemLV	CountMatrix_9_CEM_LV.txt	CEM	Permissive
50_CD328Mo08	CountMatrix_CD328_mock08.txt	CD4	Permissive
52_CD328HIV08	CountMatrix_CD328_HIV08.txt	CD4	Permissive
53_CD328Mo24	CountMatrix_CD328_mock24.txt	CD4	Permissive
54_CD328_HIV24	CountMatrix_CD328_HIV24.txt	CD4	Permissive
