# Supplementary material for: Innate immune defects in HIV permissive cell lines
Source: Retrovirology. 2016 Jun 27;13:43. doi: 10.1186/s12977-016-0275-8 (PMC4924258; doi:10.1186/s12977-016-0275-8)
Supplement: Supplementary file 15 — 10.1186/s12977-016-0275-8 R script gathering the different statistical analyses needed to reproduce the main figures and results of the paper. [file 12977_2016_275_MOESM15_ESM.r]

# SET UP WORKING DIRECTORY AS THE ONE CONTAINING SUPPLEMENTARY TABLES
# inputdir="/pathtoinputdir/"
# outputdir="/pathtooutputdir/"

setwd(inputdir)

library( "DESeq" )
library("easyRNASeq")
library("RColorBrewer") 
library("gplots") 
library("Hmisc")
library("vsn") 
library("RColorBrewer") 
library("gplots") 
library("hash")
library(cluster)
library(beanplot)

listALLInn<-as.character(read.table("ST1_ListInnateImmunityGenes.txt",,header=TRUE,sep="\t")$Ensembl.Gene.ID)
countTable=read.table("ST4_RawCounts.txt", header=TRUE, row.names=1,sep="\t")
rpkmHraw=read.table("ST5_rpkmHraw.txt", header=TRUE, row.names=1,sep="\t")
sampleTable=read.table("ST6_LibrariesDescriptionForDESeq.txt",header=TRUE)

colnames(countTable)<-substring(colnames(countTable), 2,)
summary(colnames(countTable)==sampleTable$Sample)
cdsHraw = newCountDataSet( countTable, sampleTable$Condition)

colnames(rpkmHraw)<-substring(colnames(rpkmHraw), 2,)
###################################################################
rpkmHraw_lg10N<-log10((rpkmHraw*mean( colSums (countTable[,1:13]))/1000000)+1)
#----------------------------------------------
# # Optionally we can change gene Ensembl identifiers to HGCN symbols
# rpkmHraw_lg10N_GeneNames<-as.matrix(rpkmHraw_lg10N)
# GeneNames<-read.table("EnsemblGeneListFromCountMatrices_BioMartEnsembl70Names.txt",header=TRUE,sep="\t")
# GeneNamesEnsemblID<-as.vector(GeneNames$Ensembl.Gene.ID)
# names(GeneNamesEnsemblID)<-GeneNames$Associated.Gene.Name
# head(GeneNames)
# GeneNames_Ordered<-GeneNames[order(GeneNames$Ensembl.Gene.ID),]
# summary(GeneNames_Ordered$Ensembl.Gene.ID==rownames(rpkmHraw_lg10N)[1:(length(rownames(rpkmHraw_lg10N))-1)])
# rownames(rpkmHraw_lg10N_GeneNames)[1:(length(rownames(rpkmHraw_lg10N))-1)]<-as.character(GeneNames_Ordered$Associated.Gene.Name)
# head(GeneNames_Ordered$Associated.Gene.Name)
# head(rownames(rpkmHraw_lg10N))
# head(rownames(rpkmHraw_lg10N_GeneNames))
# #write.table(rpkmHraw_lg10N_GeneNames , file="rpkmHraw_lg10N_GeneNames.txt",append = FALSE, quote=FALSE, sep="\t")
#====================================================================
# Here we restrict to the genes expressed in primary or cell lines (regardless the activated CD328s)
rsH = rowSums ( countTable[,1:13])
useH = (rsH > 0)
summary(rownames(rpkmHraw)==names(useH))
summary(rownames(rpkmHraw_lg10N)==names(useH))
rpkmHrawH<-rpkmHraw[ useH, ]
rpkmHrawH_lg10N<-rpkmHraw_lg10N[ useH, ]
#!!!!!!!!!!!!!!!!!!!!!!!!!!!!!!!!!!!!!!!!!!!!!!!!!!!!!!!!!!!!!!!
cdsHNoAct = cdsHraw[ useH, 1:13]
cdsHNoAct = estimateSizeFactors( cdsHNoAct )
cdsHNoAct_Blindlocal = estimateDispersions( cdsHNoAct, method="blind" ,fitType = c("local"))
vsdHNoAct_Blindlocal = varianceStabilizingTransformation( cdsHNoAct_Blindlocal )

cdsH = cdsHraw[ useH, ]
cdsH = estimateSizeFactors( cdsH )
cdsH_Blindlocal = estimateDispersions( cdsH, method="blind" ,fitType = c("local"))
vsdH_Blindlocal = varianceStabilizingTransformation( cdsH_Blindlocal )

# NOTICE!!!: without including CD328s
genes.cor <- cor( t(exprs(vsdHNoAct_Blindlocal)[rownames(exprs(vsdHNoAct_Blindlocal)) %in% listALLInn,]), method="pearson")
genes.cor.dist <- as.dist(1-genes.cor)
genes.tree <- hclust(genes.cor.dist,method='complete')

samples.cor <- cor( (exprs(vsdHNoAct_Blindlocal)[rownames(exprs(vsdHNoAct_Blindlocal)) %in% listALLInn,]), method="pearson")
samples.cor.dist <- as.dist(1-samples.cor)
samples.tree <- hclust(samples.cor.dist,method='complete')
plot(samples.tree)

png("Fig1.png",bg = "white",title ='',width = 20, height = 20 ,units="cm",res=300)
colors = colorRampPalette(c('green', 'red'))(1000)
myMatrix<-as.matrix(rpkmHrawH[rownames(rpkmHrawH) %in% listALLInn,1:13])
summary(rownames(myMatrix)==rownames(exprs(vsdHNoAct_Blindlocal)[rownames(exprs(vsdHNoAct_Blindlocal)) %in% listALLInn,]))
summary(rownames(myMatrix)==genes.tree$labels)
colnames(myMatrix)
for (i in 1:length(colnames(myMatrix))){
  if(grepl("CD4J3",colnames(myMatrix)[i])){colnames(myMatrix)[i]<-"CD4_J3"}
  if(grepl("CD4J4",colnames(myMatrix)[i])){colnames(myMatrix)[i]<-"CD4_J4"}
  if(grepl("293TMo",colnames(myMatrix)[i])){colnames(myMatrix)[i]<-"293T_Mock"}
  if(grepl("293TLV",colnames(myMatrix)[i])){colnames(myMatrix)[i]<-"293T_LV"}
  if(grepl("SupMo",colnames(myMatrix)[i])){colnames(myMatrix)[i]<-"SupT1_Mock"}
  if(grepl("SupHI",colnames(myMatrix)[i])){colnames(myMatrix)[i]<-"SupT1_hiLV"}
  if(grepl("SupLV",colnames(myMatrix)[i])){colnames(myMatrix)[i]<-"SupT1_LV"}
  if(grepl("JurMo",colnames(myMatrix)[i])){colnames(myMatrix)[i]<-"Jurkat_Mock"}
  if(grepl("JurHI",colnames(myMatrix)[i])){colnames(myMatrix)[i]<-"Jurkat_hiLV"}
  if(grepl("JurLV",colnames(myMatrix)[i])){colnames(myMatrix)[i]<-"Jurkat_LV"}
  if(grepl("CemMo",colnames(myMatrix)[i])){colnames(myMatrix)[i]<-"CEM_Mock"}
  if(grepl("CemHI",colnames(myMatrix)[i])){colnames(myMatrix)[i]<-"CEM_hiLV"}
  if(grepl("CemLV",colnames(myMatrix)[i])){colnames(myMatrix)[i]<-"CEM_LV"}
  if(grepl("50_",colnames(myMatrix)[i])){colnames(myMatrix)[i]<-"Act8h_Mock"}
  if(grepl("52_",colnames(myMatrix)[i])){colnames(myMatrix)[i]<-"Act08h_LV"}
  if(grepl("53_",colnames(myMatrix)[i])){colnames(myMatrix)[i]<-"Act24h_Mock"}
  if(grepl("54_",colnames(myMatrix)[i])){colnames(myMatrix)[i]<-"Act24h_LV"}
}
heatmap.2(myMatrix,col = colors, scale = 'row',Rowv=as.dendrogram(genes.tree),Colv=as.dendrogram(samples.tree),trace="none", margin=c(10, 6),cexRow = 0.01)
dev.off()
()
#========================================
genes.cor_NOLV <- cor( t(exprs(vsdHNoAct_Blindlocal)[rownames(exprs(vsdHNoAct_Blindlocal)) %in% listALLInn,!grepl("LV",colnames(exprs(vsdHNoAct_Blindlocal)))]), method="pearson")
genes.cor.dist_NOLV <- as.dist(1-genes.cor_NOLV)
cor.test(genes.cor.dist,genes.cor.dist_NOLV,method="spearman")
# Notice: Not including LV samples would not change the clustering of genes: Spearman rho 0.9738226, p.value < 2.2e-16
#======================
genes.cor_NOLV_NOHI <- cor( t(exprs(vsdHNoAct_Blindlocal)[rownames(exprs(vsdHNoAct_Blindlocal)) %in% listALLInn,!grepl("LV",colnames(exprs(vsdHNoAct_Blindlocal)))& !grepl("HI",colnames(exprs(vsdHNoAct_Blindlocal)))]), method="pearson")
genes.cor.dist_NOLV_NOHI <- as.dist(1-genes.cor_NOLV_NOHI)
cor.test(genes.cor.dist,genes.cor.dist_NOLV_NOHI,method="spearman")
# Notice: Not including LV and HI samples would not change the clustering of genes: Spearman rho 0.9563768, p.value < 2.2e-16

myMatrix2Cluster_tmp<-exprs(vsdHNoAct_Blindlocal)[rownames(exprs(vsdHNoAct_Blindlocal)) %in% listALLInn,!grepl("LV",colnames(exprs(vsdHNoAct_Blindlocal)))& !grepl("HI",colnames(exprs(vsdHNoAct_Blindlocal)))]
myMatrix2Cluster<-myMatrix2Cluster_tmp[apply(myMatrix2Cluster_tmp,1,var)>0,]
genes.cor_NOLV_NOHI <- cor( t(myMatrix2Cluster), method="pearson")
genes.cor.dist_NOLV_NOHI <- as.dist(1-genes.cor_NOLV_NOHI)
genes.tree <- hclust(genes.cor.dist_NOLV_NOHI,method='complete')

samples.cor <- cor(myMatrix2Cluster, method="pearson")
samples.cor.dist <- as.dist(1-samples.cor)
samples.tree <- hclust(samples.cor.dist,method='complete')
plot(samples.tree)

png("SF2_Heatmap_vsdA_Blindlocal_selectAllInn_PearsonRowScaleTRUE_RPKM_WithoutLVandHI.png",bg = "white",title ='',width = 20, height = 20 ,units="cm",res=300)
colors = colorRampPalette(c('green', 'red'))(1000)
myMatrix_tmp<-as.matrix(rpkmHrawH[rownames(rpkmHrawH) %in% listALLInn,!grepl("LV",colnames(exprs(vsdH_Blindlocal))) & !grepl("HI",colnames(exprs(vsdH_Blindlocal))) & !grepl("CD328",colnames(exprs(vsdH_Blindlocal)))])
myMatrix<-myMatrix_tmp[apply(myMatrix_tmp,1,var)>0,]
summary(rownames(myMatrix)==rownames(myMatrix2Cluster))
summary(colnames(myMatrix)==colnames(myMatrix2Cluster))
for (i in 1:length(colnames(myMatrix))){
  if(grepl("CD4J3",colnames(myMatrix)[i])){colnames(myMatrix)[i]<-"CD4_J3"}
  if(grepl("CD4J4",colnames(myMatrix)[i])){colnames(myMatrix)[i]<-"CD4_J4"}
  if(grepl("293TMo",colnames(myMatrix)[i])){colnames(myMatrix)[i]<-"293T_Mock"}
  if(grepl("SupMo",colnames(myMatrix)[i])){colnames(myMatrix)[i]<-"SupT1_Mock"}
  if(grepl("JurMo",colnames(myMatrix)[i])){colnames(myMatrix)[i]<-"Jurkat_Mock"}
  if(grepl("CemMo",colnames(myMatrix)[i])){colnames(myMatrix)[i]<-"CEM_Mock"}
}
GenesUP<-read.table("SFile3_249GeneList_forRscript.txt",header=FALSE)
GenesDOWN<-read.table("SFile4_110GeneList_forRscript.txt",header=FALSE)
# To generate Supplemental Figure 
my_lab<-rep("grey",length(rownames(myMatrix)))
my_lab[rownames(myMatrix) %in% GenesUP$V1]<-"darkblue"
my_lab[rownames(myMatrix) %in% GenesDOWN$V1]<-"cyan"
heatmap.2(myMatrix,col = colors, scale = 'row',Rowv=as.dendrogram(genes.tree),Colv=as.dendrogram(samples.tree),trace="none", margin=c(10, 6),cexRow = 0.01,
          ,RowSideColors=my_lab)
dev.off()

#========================================
# Heatmap including activated samples
# NOTICE!!!: now including CD328s
genes.cor <- cor( t(exprs(vsdH_Blindlocal)[rownames(exprs(vsdH_Blindlocal)) %in% listALLInn,]), method="pearson")
genes.cor.dist <- as.dist(1-genes.cor)
genes.tree <- hclust(genes.cor.dist,method='complete')

samples.cor <- cor( (exprs(vsdH_Blindlocal)[rownames(exprs(vsdH_Blindlocal)) %in% listALLInn,]), method="pearson")
samples.cor.dist <- as.dist(1-samples.cor)
samples.tree <- hclust(samples.cor.dist,method='complete')
plot(samples.tree)

colors = colorRampPalette(c('green', 'red'))(1000)
myMatrix<-as.matrix(rpkmHrawH[rownames(rpkmHrawH) %in% listALLInn,])
colnames(myMatrix)
for (i in 1:length(colnames(myMatrix))){
  if(grepl("CD4J3",colnames(myMatrix)[i])){colnames(myMatrix)[i]<-"CD4_J3"}
  if(grepl("CD4J4",colnames(myMatrix)[i])){colnames(myMatrix)[i]<-"CD4_J4"}
  if(grepl("293TMo",colnames(myMatrix)[i])){colnames(myMatrix)[i]<-"293T_Mock"}
  if(grepl("293TLV",colnames(myMatrix)[i])){colnames(myMatrix)[i]<-"293T_LV"}
  if(grepl("SupMo",colnames(myMatrix)[i])){colnames(myMatrix)[i]<-"SupT1_Mock"}
  if(grepl("SupHI",colnames(myMatrix)[i])){colnames(myMatrix)[i]<-"SupT1_hiLV"}
  if(grepl("SupLV",colnames(myMatrix)[i])){colnames(myMatrix)[i]<-"SupT1_LV"}
  if(grepl("JurMo",colnames(myMatrix)[i])){colnames(myMatrix)[i]<-"Jurkat_Mock"}
  if(grepl("JurHI",colnames(myMatrix)[i])){colnames(myMatrix)[i]<-"Jurkat_hiLV"}
  if(grepl("JurLV",colnames(myMatrix)[i])){colnames(myMatrix)[i]<-"Jurkat_LV"}
  if(grepl("CemMo",colnames(myMatrix)[i])){colnames(myMatrix)[i]<-"CEM_Mock"}
  if(grepl("CemHI",colnames(myMatrix)[i])){colnames(myMatrix)[i]<-"CEM_hiLV"}
  if(grepl("CemLV",colnames(myMatrix)[i])){colnames(myMatrix)[i]<-"CEM_LV"}
  if(grepl("50_",colnames(myMatrix)[i])){colnames(myMatrix)[i]<-"Act8h_Mock"}
  if(grepl("52_",colnames(myMatrix)[i])){colnames(myMatrix)[i]<-"Act8h_LV"}
  if(grepl("53_",colnames(myMatrix)[i])){colnames(myMatrix)[i]<-"Act24h_Mock"}
  if(grepl("54_",colnames(myMatrix)[i])){colnames(myMatrix)[i]<-"Act24h_LV"}
}
GenesUP<-read.table("SFile3_249GeneList_forRscript.txt",header=FALSE)
GenesDOWN<-read.table("SFile4_110GeneList_forRscript.txt",header=FALSE)

my_lab<-rep("grey",length(rownames(myMatrix)))
my_lab[rownames(myMatrix) %in% GenesUP$V1]<-"darkblue"
my_lab[rownames(myMatrix) %in% GenesDOWN$V1]<-"cyan"
png("SF4_Heatmap_vsdA_Blindlocal_selectAllInn_PearsonRowScaleTRUE_RPKM_WithCD328.png",bg = "white",title ='',width = 20, height = 20 ,units="cm",res=300)
heatmap.2(myMatrix,col = colors, scale = 'row',Rowv=as.dendrogram(genes.tree),Colv=as.dendrogram(samples.tree),trace="none", margin=c(10, 6),cexRow = 0.01,
           ,RowSideColors=my_lab)
dev.off()
#========================================
# PCA
myMatrix<-as.matrix(vsdHNoAct_Blindlocal)
lengend1=c("Resting","293T","SupT1","Jurkat","CEM")
collengend1=c("red4","hotpink","magenta3","mediumpurple1","purple4")
myColVector<-rep("blue",length(colnames(myMatrix)))
for (i in 1:length(colnames(myMatrix))){
  if(grepl("CD4",colnames(myMatrix)[i])){myColVector[i]<-"red4"}
  if(grepl("293",colnames(myMatrix)[i])){myColVector[i]<-"hotpink"}
  if(grepl("Sup",colnames(myMatrix)[i])){myColVector[i]<-"magenta3"}
  if(grepl("Jur",colnames(myMatrix)[i])){myColVector[i]<-"mediumpurple1"}
  if(grepl("Cem",colnames(myMatrix)[i])){myColVector[i]<-"purple4"}
}
myShape<-rep(19,length(colnames(myMatrix)))
for (i in 1:length(colnames(myMatrix))){
  if(grepl("HIV",colnames(myMatrix)[i])  |  grepl("LV" ,colnames(myMatrix)[i])){myShape[i]<-17}
  if(grepl("HI" ,colnames(myMatrix)[i])  & !grepl("HIV",colnames(myMatrix)[i])){myShape[i]<-15}
}
pdf("SF1.pdf", bg = "transparent",title ='',paper="special",width = 5, height = 5,version='1.6')
mycex=1
mypca<-prcomp(t(myMatrix), center = TRUE, scale. = TRUE)
plot(mypca$x[,1], mypca$x[,2],xlab=paste("PC1 (",format(summary(mypca)$importance[2,1]*100,digits=2),'%)',sep=''),ylab=paste("PC2 (",format(summary(mypca)$importance[2,2]*100,digits=2),'%)',sep=''),col=myColVector,pch=myShape,cex.axis=mycex-0.2,cex.main=mycex,cex.lab=mycex,cex=1.5*mycex) # ,ylim=c(-100,400)
legend("bottomleft",inset=.01, pch=20,lengend1, cex=mycex*.8,col=collengend1)
legend("topleft",inset=.01, pch=c(20,15,17),c("Non-infected","Heat-inactivated","HIV-infected"), cex=mycex*.8,col="grey")
dev.off()
#======================================
# PCA INCLUDING ACTIVATED
myMatrix<-as.matrix(vsdH_Blindlocal)
lengend1=c("Resting CD4+","Activated 8h","Activated 24h","293T","SupT1","Jurkat","CEM")
collengend1=c("red4","red2","orange","hotpink","magenta3","mediumpurple1","purple4")

myColVector<-rep("blue",length(colnames(myMatrix)))
for (i in 1:length(colnames(myMatrix))){
  if(grepl("CD4",colnames(myMatrix)[i])){myColVector[i]<-"red4"}
  if(grepl("293",colnames(myMatrix)[i])){myColVector[i]<-"hotpink"}
  if(grepl("Sup",colnames(myMatrix)[i])){myColVector[i]<-"magenta3"}
  if(grepl("Jur",colnames(myMatrix)[i])){myColVector[i]<-"mediumpurple1"}
  if(grepl("Cem",colnames(myMatrix)[i])){myColVector[i]<-"purple4"}
  if(grepl("50_",colnames(myMatrix)[i])|grepl("52_",colnames(myMatrix)[i])){myColVector[i]<-"red2"}
  if(grepl("53_",colnames(myMatrix)[i])|grepl("54_",colnames(myMatrix)[i])){myColVector[i]<-"orange"}
}
myShape<-rep(19,length(colnames(myMatrix)))
for (i in 1:length(colnames(myMatrix))){
  if(grepl("HIV",colnames(myMatrix)[i])  |  grepl("LV" ,colnames(myMatrix)[i])){myShape[i]<-17}
  if(grepl("HI" ,colnames(myMatrix)[i])  & !grepl("HIV",colnames(myMatrix)[i])){myShape[i]<-15}
}

pdf("PCA_vsd_AllSamples.pdf", bg = "transparent",title ='',paper="special",width = 5, height = 5,version='1.6')
# zones=matrix(c(1:3),ncol=3,byrow=TRUE)
# layout(zones)
mycex=1
mypca<-prcomp(t(myMatrix), center = TRUE, scale. = TRUE)
plot(mypca$x[,1], mypca$x[,2],xlab=paste("PC1 (",format(summary(mypca)$importance[2,1]*100,digits=2),'%)',sep=''),ylab=paste("PC2 (",format(summary(mypca)$importance[2,2]*100,digits=2),'%)',sep=''),col=myColVector,pch=myShape,cex.axis=mycex-0.2,cex.main=mycex,cex.lab=mycex,cex=1.5*mycex) # ,ylim=c(-100,400)
legend("bottomleft",inset=.01, pch=20,lengend1, cex=mycex*.8,col=collengend1)
legend("topleft",inset=.01, pch=c(20,15,17),c("Non-infected","Heat-inactivated","HIV-infected"), cex=mycex*.8,col="grey")
# plot(mypca$x[,3], mypca$x[,2],xlab="PC3",ylab="PC2",col=myColVector,pch=myShape,cex.axis=mycex-0.2,cex.main=mycex,cex.lab=mycex,cex=1.5*mycex) # ,ylim=c(-100,400)
# plot(summary(mypca)$importance[2,],las=1, main="", ylab="Proportion of variance per principal axis",xlab="Principal axes",pch=16,ylim=c(0,0.25),cex.axis=mycex-0.2,cex.main=mycex,cex.lab=mycex,cex=1.5*mycex)
dev.off()
#======================================
# Density Plot of activation
rpkmHrawH_Dataframe<-as.data.frame(rpkmHrawH)
names(rpkmHrawH_Dataframe)
rpkmHrawH_Dataframe$MeanCD4<-rowMeans(rpkmHrawH_Dataframe[,c('00_CD4J3','00_CD4J4')])
rpkmHrawH_Dataframe$MeanCD32808<-rowMeans(rpkmHrawH_Dataframe[,c('50_CD328Mo08','52_CD328HIV08')])
rpkmHrawH_Dataframe$MeanCD32824<-rowMeans(rpkmHrawH_Dataframe[,c('53_CD328Mo24','54_CD328_HIV24')])
rpkmHrawH_Dataframe$MeanCEM<-rowMeans(rpkmHrawH_Dataframe[,c('40_CemMo','41_CemHI','42_CemLV')])
rpkmHrawH_Dataframe$MeanJURKAT<-rowMeans(rpkmHrawH_Dataframe[,c('30_JurMo','31_JurHI','32_JurLV')])
rpkmHrawH_Dataframe$MeanSUPT1<-rowMeans(rpkmHrawH_Dataframe[,c('20_SupMo','21_SupHI','22_SupLV')])
rpkmHrawH_Dataframe$Mean293T<-rowMeans(rpkmHrawH_Dataframe[,c('10_293TMo','12_293TLV')])
rpkmHrawHMeans<-as.matrix(rpkmHrawH_Dataframe[,c('MeanCD4','MeanCD32808','MeanCD32824','MeanCEM','MeanJURKAT','MeanSUPT1','Mean293T')])
rpkmHrawHMeans_lg10N<-log10((rpkmHrawHMeans*mean( colSums ( counts ( cdsHraw )[,1:13]))/1000000)+1)
head(rownames(rpkmHrawHMeans_lg10N))
rpkmHrawHMeans_lg10N_SelectionUP<-rpkmHrawHMeans_lg10N[rownames(rpkmHrawHMeans_lg10N) %in% as.character(GenesUP$V1),]
rpkmHrawHMeans_lg10N_SelectionDOWN<-rpkmHrawHMeans_lg10N[rownames(rpkmHrawHMeans_lg10N) %in% as.character(GenesDOWN$V1),]

require(beanplot)
pdf("Fig2.pdf", bg = "transparent",title ='',paper="special",width = 9, height = 4.5,version='1.6')
par(bty="n",xaxs="i",yaxs="i",cex.axis=mycex-0.2,cex.main=mycex,cex.lab=mycex,las=1,mar=c(6.1,4.3,0.5,1.6),oma=c(1,1,1,1))
zones=matrix(c(1:2),ncol=2,byrow=TRUE)
layout(zones)
mycex=1
beanplot(
rpkmHrawHMeans_lg10N_SelectionUP[,'MeanCD4'],
rpkmHrawHMeans_lg10N_SelectionUP[,'MeanCD32808'],
rpkmHrawHMeans_lg10N_SelectionUP[,'MeanCD32824'],
rpkmHrawHMeans_lg10N_SelectionUP[,'MeanCEM'],
rpkmHrawHMeans_lg10N_SelectionUP[,'MeanJURKAT'],
rpkmHrawHMeans_lg10N_SelectionUP[,'MeanSUPT1'],
rpkmHrawHMeans_lg10N_SelectionUP[,'Mean293T'],
ll = 2,log="", bw="nrd",what=c(0,1,1,0),beanlines="median",beanlinewd=1,
col = list("red4","red2","orange","purple4","mediumpurple1","magenta3","hotpink"),axes=T,at=c(1:7), xaxt = "n",ylab="Expression level (log10 # reads per kb)",las=1,frame.plot = FALSE,ylim=c(0,6)
)
text(c(1:7),-0.4,labels=c("Resting CD4+","Act CD4+ 8h","Act CD4+ 24h","293T","SupT1","Jurkat","CEM"),srt = 45, adj = 1,xpd = TRUE,cex=mycex)

beanplot(
  rpkmHrawHMeans_lg10N_SelectionDOWN[,'MeanCD4'],
  rpkmHrawHMeans_lg10N_SelectionDOWN[,'MeanCD32808'],
  rpkmHrawHMeans_lg10N_SelectionDOWN[,'MeanCD32824'],
  rpkmHrawHMeans_lg10N_SelectionDOWN[,'MeanCEM'],
  rpkmHrawHMeans_lg10N_SelectionDOWN[,'MeanJURKAT'],
  rpkmHrawHMeans_lg10N_SelectionDOWN[,'MeanSUPT1'],
  rpkmHrawHMeans_lg10N_SelectionDOWN[,'Mean293T'],
  ll = 2,log="", bw="nrd",what=c(0,1,1,0),beanlines="median",beanlinewd=1,
  col = list("red4","red2","orange","purple4","mediumpurple1","magenta3","hotpink"),axes=T,at=c(1:7), xaxt = "n",ylab="Expression level (log10 # reads per kb)",las=1,frame.plot = FALSE,ylim=c(0,6)
)
text(c(1:7),-0.4,labels=c("Resting CD4+","Act CD4+ 8h","Act CD4+ 24h","293T","SupT1","Jurkat","CEM"),srt = 45, adj = 1,xpd = TRUE,cex=mycex)
dev.off()

median(rpkmHrawHMeans_lg10N_SelectionUP[,'MeanCD4'])
median(rpkmHrawHMeans_lg10N_SelectionUP[,'MeanCD32808'])
median(rpkmHrawHMeans_lg10N_SelectionUP[,'MeanCD32824'])
median(rpkmHrawHMeans_lg10N_SelectionUP[,'MeanCEM'])
median(rpkmHrawHMeans_lg10N_SelectionUP[,'MeanJURKAT'])
median(rpkmHrawHMeans_lg10N_SelectionUP[,'MeanSUPT1'])
median(rpkmHrawHMeans_lg10N_SelectionUP[,'Mean293T'])

# > median(rpkmHrawHMeans_lg10N_SelectionUP[,'MeanCD4'])
# [1] 2.706304
# > median(rpkmHrawHMeans_lg10N_SelectionUP[,'MeanCD32808'])
# [1] 2.078289
# > median(rpkmHrawHMeans_lg10N_SelectionUP[,'MeanCD32824'])
# [1] 2.261297
# > median(rpkmHrawHMeans_lg10N_SelectionUP[,'MeanCEM'])
# [1] 0.9800929
# > median(rpkmHrawHMeans_lg10N_SelectionUP[,'MeanJURKAT'])
# [1] 1.162334
# > median(rpkmHrawHMeans_lg10N_SelectionUP[,'MeanSUPT1'])
# [1] 0.74168
# > median(rpkmHrawHMeans_lg10N_SelectionUP[,'Mean293T'])
# [1] 0.8515408

median(rpkmHrawHMeans_lg10N_SelectionDOWN[,'MeanCD4'])
median(rpkmHrawHMeans_lg10N_SelectionDOWN[,'MeanCD32808'])
median(rpkmHrawHMeans_lg10N_SelectionDOWN[,'MeanCD32824'])
median(rpkmHrawHMeans_lg10N_SelectionDOWN[,'MeanCEM'])
median(rpkmHrawHMeans_lg10N_SelectionDOWN[,'MeanJURKAT'])
median(rpkmHrawHMeans_lg10N_SelectionDOWN[,'MeanSUPT1'])
median(rpkmHrawHMeans_lg10N_SelectionDOWN[,'Mean293T'])

# > median(rpkmHrawHMeans_lg10N_SelectionDOWN[,'MeanCD4'])
# [1] 2.761778
# > median(rpkmHrawHMeans_lg10N_SelectionDOWN[,'MeanCD32808'])
# [1] 3.214703
# > median(rpkmHrawHMeans_lg10N_SelectionDOWN[,'MeanCD32824'])
# [1] 3.260207
# > median(rpkmHrawHMeans_lg10N_SelectionDOWN[,'MeanCEM'])
# [1] 3.366482
# > median(rpkmHrawHMeans_lg10N_SelectionDOWN[,'MeanJURKAT'])
# [1] 3.355228
# > median(rpkmHrawHMeans_lg10N_SelectionDOWN[,'MeanSUPT1'])
# [1] 3.366267
# > median(rpkmHrawHMeans_lg10N_SelectionDOWN[,'Mean293T'])
# [1] 3.363318

#======================================
max(p.adjust(
c(
wilcox.test(rpkmHrawHMeans_lg10N_SelectionUP[,'MeanCD4'],rpkmHrawHMeans_lg10N_SelectionUP[,'MeanCD32808'],alternative="greater")$p.value
,wilcox.test(rpkmHrawHMeans_lg10N_SelectionUP[,'MeanCD4'],rpkmHrawHMeans_lg10N_SelectionUP[,'MeanCD32824'],alternative="greater")$p.value
,wilcox.test(rpkmHrawHMeans_lg10N_SelectionUP[,'MeanCD4'],rpkmHrawHMeans_lg10N_SelectionUP[,'MeanCEM'],alternative="greater")$p.value
,wilcox.test(rpkmHrawHMeans_lg10N_SelectionUP[,'MeanCD4'],rpkmHrawHMeans_lg10N_SelectionUP[,'MeanJURKAT'],alternative="greater")$p.value
,wilcox.test(rpkmHrawHMeans_lg10N_SelectionUP[,'MeanCD4'],rpkmHrawHMeans_lg10N_SelectionUP[,'MeanSUPT1'],alternative="greater")$p.value
,wilcox.test(rpkmHrawHMeans_lg10N_SelectionUP[,'MeanCD4'],rpkmHrawHMeans_lg10N_SelectionUP[,'Mean293T'],alternative="greater")$p.value
), method = "bonferroni"))

max(p.adjust(
c(
wilcox.test(rpkmHrawHMeans_lg10N_SelectionDOWN[,'MeanCD4'],rpkmHrawHMeans_lg10N_SelectionDOWN[,'MeanCD32808'],alternative="less")$p.value
,wilcox.test(rpkmHrawHMeans_lg10N_SelectionDOWN[,'MeanCD4'],rpkmHrawHMeans_lg10N_SelectionDOWN[,'MeanCD32824'],alternative="less")$p.value
,wilcox.test(rpkmHrawHMeans_lg10N_SelectionDOWN[,'MeanCD4'],rpkmHrawHMeans_lg10N_SelectionDOWN[,'MeanCEM'],alternative="less")$p.value
,wilcox.test(rpkmHrawHMeans_lg10N_SelectionDOWN[,'MeanCD4'],rpkmHrawHMeans_lg10N_SelectionDOWN[,'MeanJURKAT'],alternative="less")$p.value
,wilcox.test(rpkmHrawHMeans_lg10N_SelectionDOWN[,'MeanCD4'],rpkmHrawHMeans_lg10N_SelectionDOWN[,'MeanSUPT1'],alternative="less")$p.value
,wilcox.test(rpkmHrawHMeans_lg10N_SelectionDOWN[,'MeanCD4'],rpkmHrawHMeans_lg10N_SelectionDOWN[,'Mean293T'],alternative="less")$p.value
), method = "bonferroni"))
###################################################################
# # To generate Figure 4
# myIsolate<-c("JAK1","JAK2","JAK3","STAT1","TMEM173","IFI16","APOBEC3G","TRIM5","BST2","MX2","GBP5","SAMHD1")
# myTmp2Plot<-as.matrix(rpkmHraw_lg10N_GeneNames[rownames(rpkmHraw_lg10N_GeneNames) %in% myIsolate,])
# min(as.vector(myTmp2Plot[,1:2]))
# max(as.vector(myTmp2Plot[,1:2]))
# 
# genes.cor <- cor( t(myTmp2Plot), method="spearman")
# genes.cor.dist <- as.dist(1-genes.cor)
# genes.tree <- hclust(genes.cor.dist,method='complete')
# plot(genes.tree)
# 
# # NOTICE: Here the clustering of samples correspond to Supplemental Figure 3
# samples.cor <- cor( (exprs(vsdH_Blindlocal)[rownames(exprs(vsdH_Blindlocal)) %in% listALLInn,]), method="pearson")
# samples.cor.dist <- as.dist(1-samples.cor)
# samples.tree <- hclust(samples.cor.dist,method='complete')
# plot(samples.tree)
# 
# png("Fig4.png",bg = "white",title ='',width = 20, height = 20 ,units="cm",res=300)
# colors = colorRampPalette(c('green', 'red'))(1000)
# myMatrix<-myTmp2Plot
# colnames(myTmp2Plot)
# for (i in 1:length(colnames(myMatrix))){
#   if(grepl("CD4J3",colnames(myMatrix)[i])){colnames(myMatrix)[i]<-"CD4_J3"}
#   if(grepl("CD4J4",colnames(myMatrix)[i])){colnames(myMatrix)[i]<-"CD4_J4"}
#   if(grepl("293TMo",colnames(myMatrix)[i])){colnames(myMatrix)[i]<-"293T_Mock"}
#   if(grepl("293TLV",colnames(myMatrix)[i])){colnames(myMatrix)[i]<-"293T_LV"}
#   if(grepl("SupMo",colnames(myMatrix)[i])){colnames(myMatrix)[i]<-"SupT1_Mock"}
#   if(grepl("SupHI",colnames(myMatrix)[i])){colnames(myMatrix)[i]<-"SupT1_hiLV"}
#   if(grepl("SupLV",colnames(myMatrix)[i])){colnames(myMatrix)[i]<-"SupT1_LV"}
#   if(grepl("JurMo",colnames(myMatrix)[i])){colnames(myMatrix)[i]<-"Jurkat_Mock"}
#   if(grepl("JurHI",colnames(myMatrix)[i])){colnames(myMatrix)[i]<-"Jurkat_hiLV"}
#   if(grepl("JurLV",colnames(myMatrix)[i])){colnames(myMatrix)[i]<-"Jurkat_LV"}
#   if(grepl("CemMo",colnames(myMatrix)[i])){colnames(myMatrix)[i]<-"CEM_Mock"}
#   if(grepl("CemHI",colnames(myMatrix)[i])){colnames(myMatrix)[i]<-"CEM_hiLV"}
#   if(grepl("CemLV",colnames(myMatrix)[i])){colnames(myMatrix)[i]<-"CEM_LV"}
#   if(grepl("50_",colnames(myMatrix)[i])){colnames(myMatrix)[i]<-"Act8h_Mock"}
#   if(grepl("52_",colnames(myMatrix)[i])){colnames(myMatrix)[i]<-"Act8h_LV"}
#   if(grepl("53_",colnames(myMatrix)[i])){colnames(myMatrix)[i]<-"Act24h_Mock"}
#   if(grepl("54_",colnames(myMatrix)[i])){colnames(myMatrix)[i]<-"Act24h_LV"}
# }
# heatmap.2(myMatrix,col = colors, scale = 'none',Rowv=as.dendrogram(genes.tree),Colv=as.dendrogram(samples.tree),trace="none", margin=c(10, 6),cexRow = 1)
# dev.off()
###################################################################
# DIFFERENTIAL EXPRESSION ANALYSIS USING DESeq2
library( "DESeq2")
cdsHraw <- DESeqDataSetFromMatrix(countData = countTable[,1:13], colData = sampleTable[1:13,], design= ~ Condition)
csH = colSums ( counts ( cdsHraw ))
rsX = rowSums ( counts ( cdsHraw ))
summary(rsX > 0 & (rownames( counts ( cdsHraw )) %in% listALLInn))
useX = (rsX > 0)& (rownames( counts ( cdsHraw )) %in% listALLInn)
table(useX)
cdsX = cdsHraw[ useX, ]
cdsX <- estimateSizeFactors(cdsX)
sizeFactors(cdsX)
cdsX_NormalizedSizeFactor = counts( cdsX, normalized=TRUE )

# Differential expression between NONPERMISSIVE versus PERMISSIVE
cdsX_local <- estimateDispersions(cdsX, fitType="local") # method="parametric"
cdsX_local <- nbinomWaldTest(cdsX_local)
resD <- results(cdsX_local, contrast=c("Condition","NonPermissive","Permissive"))
resDOrd <- resD[order(resD$padj),]
plotMA(resDOrd, main="DESeq2",alpha=0.01)
resDOrdSig = subset(resDOrd,!is.na(padj) & (padj < 0.01) & ((log2FoldChange>=1)|(log2FoldChange<=(-1))))
RESUP<-(rownames( subset(resDOrd,!is.na(padj) & (padj < 0.01) & ((log2FoldChange>=1))) ))
RESDO<-(rownames( subset(resDOrd,!is.na(padj) & (padj < 0.01) & ((log2FoldChange<=(-1)))) ))
length(RESUP)
length(RESDO)
summary(RESUP %in% GenesUP$V1)
summary(RESDO %in% GenesDOWN$V1)

subset(as.data.frame(resDOrd),rownames(as.data.frame(resDOrd)) %in% c("ENSG00000163565","ENSG00000130303","ENSG00000105639","ENSG00000154451","ENSG00000183486","ENSG00000101347","ENSG00000239713","ENSG00000162434","ENSG00000184584","ENSG00000115415","ENSG00000132256","ENSG00000096968"))
# ENSG00000163565  IFI16
# ENSG00000130303	BST2
# ENSG00000105639	JAK3
# ENSG00000154451	GBP5 ***
# ENSG00000183486	MX2
# ENSG00000101347	SAMHD1
# ENSG00000239713	APOBEC3G
# ENSG00000162434	JAK1 ***
# ENSG00000184584	TMEM173 ***
# ENSG00000115415	STAT1
# ENSG00000132256	TRIM5
# ENSG00000096968	JAK2 ***

#                 baseMean log2FoldChange     lfcSE       stat       pvalue         padj
# ENSG00000115415  8506.021      1.8226372 0.2407903  7.5693967 3.749616e-14 3.268961e-13
# ENSG00000162434 14032.425      2.1990156 0.3251725  6.7626115 1.355263e-11 9.567863e-11
# ENSG00000096968  1235.943      1.3924866 0.3331862  4.1793051 2.924012e-05 9.615928e-05
# ENSG00000184584  3813.736      2.2798960 0.6579003  3.4654125 5.294187e-04 1.438734e-03
# ENSG00000105639  5415.426      3.2013289 1.7241294  1.8567800 6.334247e-02 1.117960e-01
# ENSG00000239713  1000.670      2.1495963 1.2135969  1.7712605 7.651740e-02 1.327051e-01
# ENSG00000183486  3123.339      1.3079658 1.4924908  0.8763644 3.808320e-01 4.898027e-01
# ENSG00000132256  1490.074      0.4111887 0.5856620  0.7020921 4.826217e-01 5.831866e-01
# ENSG00000163565 19560.145     -0.7660085 1.6224521 -0.4721301 6.368339e-01 7.212269e-01
# ENSG00000130303  2699.317      0.4449878 1.5474185  0.2875679 7.736775e-01 8.237763e-01
# ENSG00000101347  6816.652      3.4851195 1.8322496  1.9020986           NA           NA
# ENSG00000154451  5572.461      4.3959670 1.9891809  2.2099383           NA           NA

# resD_WithOutliers<-results(cdsX_local, contrast=c("Condition","NonPermissive","Permissive"), cooksCutoff=FALSE)
# resDOrd_WithOutliers <- resD_WithOutliers[order(resD_WithOutliers$padj),]
# plotMA(resDOrd_WithOutliers, main="DESeq2",alpha=0.01)
# subset(as.data.frame(resDOrd_WithOutliers),rownames(as.data.frame(resDOrd_WithOutliers)) %in% c("ENSG00000163565","ENSG00000130303","ENSG00000105639","ENSG00000154451","ENSG00000183486","ENSG00000101347","ENSG00000239713","ENSG00000162434","ENSG00000184584","ENSG00000115415","ENSG00000132256","ENSG00000096968"))
#############################
sessionInfo()
