# Supplementary material for: Innate immune defects in HIV permissive cell lines
Source: Retrovirology. 2016 Jun 27;13:43. doi: 10.1186/s12977-016-0275-8 (PMC4924258; doi:10.1186/s12977-016-0275-8)
Supplement: Supplementary file 16 — 10.1186/s12977-016-0275-8 R package versions used during the execution of Supplemental File 2. [file 12977_2016_275_MOESM16_ESM.txt]

R version 3.1.0 (2014-04-10)
Platform: x86_64-apple-darwin10.8.0 (64-bit)

locale:
[1] es_ES.UTF-8/es_ES.UTF-8/es_ES.UTF-8/C/es_ES.UTF-8/es_ES.UTF-8

attached base packages:
 [1] splines   grid      parallel  stats     graphics  grDevices utils     datasets  methods   base     

other attached packages:
 [1] DESeq2_1.4.5              RcppArmadillo_0.4.300.8.0 Rcpp_0.11.2               GenomicRanges_1.16.3      GenomeInfoDb_1.0.2       
 [6] IRanges_1.22.9            beanplot_1.1              cluster_1.15.2            hash_3.0.1                vsn_3.32.0               
[11] Hmisc_3.14-4              Formula_1.1-1             survival_2.37-7           gplots_2.13.0             RColorBrewer_1.0-5       
[16] easyRNASeq_2.0.6          DESeq_1.16.0              lattice_0.20-29           locfit_1.5-9.1            Biobase_2.24.0           
[21] BiocGenerics_0.10.0      

loaded via a namespace (and not attached):
 [1] affy_1.42.2             affyio_1.32.0           annotate_1.42.0         AnnotationDbi_1.26.0    BatchJobs_1.2           BBmisc_1.6             
 [7] BiocInstaller_1.14.3    BiocParallel_0.6.1      biomaRt_2.20.0          Biostrings_2.32.0       bitops_1.0-6            brew_1.0-6             
[13] BSgenome_1.32.0         caTools_1.17            codetools_0.2-8         DBI_0.2-7               digest_0.6.4            edgeR_3.6.2            
[19] fail_1.2                foreach_1.4.2           gdata_2.13.3            genefilter_1.46.1       geneplotter_1.42.0      genomeIntervals_1.20.0 
[25] GenomicAlignments_1.0.1 gtools_3.4.1            hwriter_1.3             intervals_0.14.0        iterators_1.0.7         KernSmooth_2.23-12     
[31] latticeExtra_0.6-26     limma_3.20.5            LSD_2.5                 plyr_1.8.1              preprocessCore_1.26.1   RCurl_1.95-4.1         
[37] Rsamtools_1.16.1        RSQLite_0.11.4          sendmailR_1.1-2         ShortRead_1.22.0        stats4_3.1.0            stringr_0.6.2          
[43] tools_3.1.0             XML_3.98-1.1            xtable_1.7-3            XVector_0.4.0           zlibbioc_1.10.0        
>
