# Supplementary material for: Innate immune defects in HIV permissive cell lines
Source: Retrovirology. 2016 Jun 27;13:43. doi: 10.1186/s12977-016-0275-8 (PMC4924258; doi:10.1186/s12977-016-0275-8)
Supplement: Supplementary file 17 — 10.1186/s12977-016-0275-8 List of the 249-cluster used as input in Supplemental File 1. [file 12977_2016_275_MOESM17_ESM.txt]

ENSG00000139193
ENSG00000117090
ENSG00000185187
ENSG00000172183
ENSG00000112343
ENSG00000135899
ENSG00000135077
ENSG00000168067
ENSG00000018280
ENSG00000104972
ENSG00000103569
ENSG00000108669
ENSG00000102871
ENSG00000111729
ENSG00000121807
ENSG00000112799
ENSG00000163947
ENSG00000140853
ENSG00000174944
ENSG00000163563
ENSG00000143387
ENSG00000159189
ENSG00000129277
ENSG00000009724
ENSG00000205356
ENSG00000091592
ENSG00000118520
ENSG00000145675
ENSG00000183625
ENSG00000115602
ENSG00000185792
ENSG00000162594
ENSG00000127954
ENSG00000133460
ENSG00000155659
ENSG00000137752
ENSG00000204397
ENSG00000157601
ENSG00000188404
ENSG00000174885
ENSG00000105501
ENSG00000135114
ENSG00000129450
ENSG00000101336
ENSG00000140379
ENSG00000115267
ENSG00000100453
ENSG00000135828
ENSG00000105967
ENSG00000106100
ENSG00000026103
ENSG00000128335
ENSG00000169245
ENSG00000162889
ENSG00000165682
ENSG00000114013
ENSG00000198019
ENSG00000221866
ENSG00000131981
ENSG00000137959
ENSG00000204389
ENSG00000134489
ENSG00000012124
ENSG00000171631
ENSG00000197992
ENSG00000121380
ENSG00000241106
ENSG00000177189
ENSG00000112486
ENSG00000124882
ENSG00000157514
ENSG00000135218
ENSG00000167207
ENSG00000198909
ENSG00000197747
ENSG00000100079
ENSG00000231389
ENSG00000153250
ENSG00000223865
ENSG00000166949
ENSG00000100201
ENSG00000080503
ENSG00000069399
ENSG00000110330
ENSG00000049249
ENSG00000164733
ENSG00000077150
ENSG00000096968
ENSG00000197646
ENSG00000010030
ENSG00000198574
ENSG00000160339
ENSG00000160224
ENSG00000091972
ENSG00000234745
ENSG00000083799
ENSG00000130066
ENSG00000182578
ENSG00000198668
ENSG00000137265
ENSG00000068308
ENSG00000137193
ENSG00000115165
ENSG00000184557
ENSG00000178607
ENSG00000123146
ENSG00000069667
ENSG00000095970
ENSG00000019169
ENSG00000173369
ENSG00000123610
ENSG00000128383
ENSG00000145901
ENSG00000104894
ENSG00000239998
ENSG00000134061
ENSG00000006075
ENSG00000090659
ENSG00000166527
ENSG00000130589
ENSG00000258227
ENSG00000157625
ENSG00000197405
ENSG00000095015
ENSG00000089692
ENSG00000146278
ENSG00000144802
ENSG00000140678
ENSG00000162434
ENSG00000090376
ENSG00000150093
ENSG00000124151
ENSG00000085832
ENSG00000165168
ENSG00000143226
ENSG00000113580
ENSG00000115607
ENSG00000107968
ENSG00000237541
ENSG00000126262
ENSG00000213903
ENSG00000167634
ENSG00000077238
ENSG00000010671
ENSG00000056558
ENSG00000170581
ENSG00000115415
ENSG00000114737
ENSG00000022556
ENSG00000178209
ENSG00000139187
ENSG00000003400
ENSG00000184203
ENSG00000133639
ENSG00000102921
ENSG00000198178
ENSG00000114166
ENSG00000172243
ENSG00000132514
ENSG00000138755
ENSG00000211679
ENSG00000134028
ENSG00000138684
ENSG00000204632
ENSG00000173372
ENSG00000101916
ENSG00000198848
ENSG00000168995
ENSG00000131203
ENSG00000110079
ENSG00000243466
ENSG00000163221
ENSG00000136869
ENSG00000112299
ENSG00000019582
ENSG00000085265
ENSG00000173039
ENSG00000211598
ENSG00000115598
ENSG00000241351
ENSG00000211677
ENSG00000239951
ENSG00000211893
ENSG00000211896
ENSG00000205846
ENSG00000156232
ENSG00000206503
ENSG00000204525
ENSG00000179583
ENSG00000187116
ENSG00000213928
ENSG00000120129
ENSG00000151650
ENSG00000025708
ENSG00000186407
ENSG00000170458
ENSG00000204592
ENSG00000171223
ENSG00000100242
ENSG00000006062
ENSG00000104365
ENSG00000003402
ENSG00000166523
ENSG00000143546
ENSG00000161570
ENSG00000204257
ENSG00000169896
ENSG00000171791
ENSG00000105939
ENSG00000100906
ENSG00000162645
ENSG00000074966
ENSG00000172175
ENSG00000136689
ENSG00000244687
ENSG00000117335
ENSG00000239961
ENSG00000142405
ENSG00000150995
ENSG00000137462
ENSG00000243646
ENSG00000204403
ENSG00000007908
ENSG00000177575
ENSG00000166710
ENSG00000155287
ENSG00000163874
ENSG00000116701
ENSG00000126456
ENSG00000125952
ENSG00000239732
ENSG00000203710
ENSG00000059758
ENSG00000137080
ENSG00000108599
ENSG00000085978
ENSG00000174125
ENSG00000170345
ENSG00000073282
ENSG00000166888
ENSG00000163599
ENSG00000144655
ENSG00000136560
ENSG00000124731
ENSG00000197272
ENSG00000163644
ENSG00000125538
ENSG00000175899
ENSG00000000971
