# Supplementary material for: Innate immune defects in HIV permissive cell lines
Source: Retrovirology. 2016 Jun 27;13:43. doi: 10.1186/s12977-016-0275-8 (PMC4924258; doi:10.1186/s12977-016-0275-8)
Supplement: Supplementary file 18 — 10.1186/s12977-016-0275-8 List of the 110-cluster used as input in Supplemental File 1. [file 12977_2016_275_MOESM18_ESM.txt]

ENSG00000006327
ENSG00000008405
ENSG00000008438
ENSG00000010256
ENSG00000011485
ENSG00000029993
ENSG00000035928
ENSG00000060138
ENSG00000065135
ENSG00000066044
ENSG00000069849
ENSG00000072571
ENSG00000078747
ENSG00000080824
ENSG00000088247
ENSG00000089685
ENSG00000089902
ENSG00000092445
ENSG00000096063
ENSG00000096384
ENSG00000099901
ENSG00000099942
ENSG00000100220
ENSG00000100413
ENSG00000100600
ENSG00000100968
ENSG00000103423
ENSG00000103495
ENSG00000103769
ENSG00000104549
ENSG00000105229
ENSG00000107566
ENSG00000107581
ENSG00000108561
ENSG00000108953
ENSG00000110931
ENSG00000111012
ENSG00000113407
ENSG00000115355
ENSG00000115758
ENSG00000116030
ENSG00000116133
ENSG00000116489
ENSG00000116688
ENSG00000120265
ENSG00000120539
ENSG00000124785
ENSG00000125651
ENSG00000126457
ENSG00000126767
ENSG00000127616
ENSG00000127837
ENSG00000129351
ENSG00000130489
ENSG00000131473
ENSG00000132341
ENSG00000132842
ENSG00000134569
ENSG00000134760
ENSG00000135829
ENSG00000138035
ENSG00000140279
ENSG00000140650
ENSG00000143368
ENSG00000144381
ENSG00000148737
ENSG00000148773
ENSG00000149923
ENSG00000151247
ENSG00000153879
ENSG00000154174
ENSG00000155380
ENSG00000155846
ENSG00000157240
ENSG00000158169
ENSG00000158470
ENSG00000159399
ENSG00000161980
ENSG00000163251
ENSG00000163512
ENSG00000163950
ENSG00000164754
ENSG00000165732
ENSG00000165806
ENSG00000166851
ENSG00000168256
ENSG00000169679
ENSG00000170312
ENSG00000173848
ENSG00000177889
ENSG00000178035
ENSG00000178952
ENSG00000179295
ENSG00000179873
ENSG00000181852
ENSG00000182199
ENSG00000183431
ENSG00000183684
ENSG00000187522
ENSG00000188290
ENSG00000188313
ENSG00000189060
ENSG00000196419
ENSG00000196455
ENSG00000198060
ENSG00000198898
ENSG00000213281
ENSG00000213341
ENSG00000214706
ENSG00000221823
